# Supplementary material for: Direct and Absolute Quantification of over 1800 Yeast Proteins via Selected Reaction Monitoring
Source: Mol Cell Proteomics. 2016 Jan 10;15(4):1309–22. doi: 10.1074/mcp.M115.054288 (PMC4824857; doi:10.1074/mcp.M115.054288)
Supplement: Supplemental Data [file 10.1074_M115.054288_mcp.M115.054288-4.xlsx]

## Sheet: ProteinQuant
Function	Protein	Name	Type	Peptide X	Quant 1	Quant 2	Quant 3	Quant 4	Median Quant X	Peptide Y	Quant 1	Quant 2	Quant 3	Quant 4	Median Quant Y	Log2 Ratio Peptide X / Peptide Y	Final Quant	MAD	rSD	rCV
Translation	YML035C	AMD1	AA	VIGFDSVDDESK	3554.56	3058.04	2958.83	3355.64	3206.84	YQTISVQNDDQNPK	3252.65	2922.3	3155.24	3360.61	3203.94	0.00130377	3203.94	154.179	228.586	7.1345
Oxidative Stress	YJL101C	GSH1	AA	SLFLPDEVINR	2423.24	2390.74	2045.81	2625.11	2406.99	SVPLTLTVFPR	2438.97	2702.55	1981.01	2366.71	2402.84	0.00248761	2406.99	129.196	191.547	7.95793
Ribosomal	YDL081C	RPP1A	AA	LLTLTNAANVPVENIWADIFAK	130082	119953	123402	77968.4	121677	ALDGQNLK	117326	125346	125379	98279.4	121336	0.00404739	121677	4026.33	5969.43	4.90596
Ribosomal	YER056C-A_YIL052C	RPL34A_RPL34B	AA	TPGGILR	210244	201344	232353	180563	205794	AFLIEEQK	210137	200158	220232	182528	205148	0.00453651	205741	10037.3	14881.3	7.23305
Proteolysis	YKL010C	UFD4	AA	IVQLVSIQDTPLENK	2979.36	4313.41	2996.34	2890.87	2987.85	FIVVLFPPEDER	4007.55	1817.97	1948.96	4446.75	2978.25	0.00464066	2987.85	1029.29	1526.03	51.0744
RNA Binding	YHR089C	GAR1	AA	CGDGVQATSFK	19350.4	15064.8	16152.7	17934.3	17043.5	IPYFNAPIYLENK	18121.8	15038.8	15818.3	18237.2	16970	0.00623322	17043.5	1209.48	1793.17	10.5212
Translation	YMR091C	NPL6	AA	ITADGDLLGGR	1964.97	1306.79	1622.77	2165.89	1793.87	HITDDYYASELR	1924.47	1646.93	2163.74	1218.94	1785.7	0.00658855	1785.7	278.654	413.133	23.1356
Translation	YOR332W	VMA4	AA	APLEEIVISNDYLNK	66839.7	69650.6	50361.3	62246	64542.9	LLSEEALPAIR	67716	76931.4	52829.4	60674.6	64195.3	0.00778913	64542.9	4487.99	6653.9	10.3093
Proteolysis	YCL039W	GID7	AA	NCNVVASNPADK	671.505	528.967	611.749	607.19	609.47	YLASATSESSR	828.2	578.675	633.098	543.064	605.887	0.00850707	609.47	46.4148	68.8146	11.2909
Signalling	YNL006W	LST8	AA	TTNPNPVASFEGHR	810.874	1094.48	969.211	838.413	903.812	HLATCSADHTAR	868.216	1141.48	894.433	901.581	898.007	0.00929635	898.007	65.3992	96.9608	10.7973
Oxidative Stress	YDR011W	SNQ2	AA	AGVTIEDVSAK	838.251	867.327	386.054	1710.01	852.789	GLDASTALEYAK	791.233	902.554	782.137	1038.09	846.894	0.010008	852.789	66.1037	98.0054	11.4923
Osmotic Stress	YDR162C	NBP2	AA	TGLVPEEFVSYIQPEDGENEVENK	574.351	844.965	1179.05	1524.1	1012.01	AVALYDFEPENDNELR	1004.05	942.361	1004.14	1269.43	1004.1	0.0113239	1004.1	167.044	247.659	24.6649
Ribosomal	YGR085C_YPR102C	RPL11B_RPL11A	AA	LVLNISVGESGDR	259358	212266	192074	91714.2	202170	VLEQLSGQTPVQSK	206428	195944	204704	165684	200324	0.0132337	200324	10095.8	14968.1	7.47193
Proteolysis	YDR353W	TRR1	AA	TVPGSSLTSVPGFFAAGDVQDSK	30375.7	29085.4	31420.9	36543.9	30898.3	FGTEIITETVSK	30424.6	27075.7	30769.1	32492.5	30596.9	0.0141434	30596.9	1167.73	1731.27	5.65834
Ribosomal	YNL096C	RPS7B	AA	TFIDLESSSPELK	34841.3	33129.5	39175.8	30450.3	33985.4	ILSQAPSELELQVAK	35901.4	31294.2	36491.7	30185.6	33597.8	0.0165495	33985.4	2598.77	3852.94	11.3371
Ribosomal	YER165W	PAB1	AA	NANDNNQFYQQK	36615.3	30147.8	32154	37995.2	34384.6	GFGFVCFSTPEEATK	33887.4	33983.3	33883.8	34388.4	33935.4	0.0189743	33935.4	1117.23	1656.4	4.88105
Translation	YAR015W	ADE1	AA	TNEIILVDEVLTPDSSR	7138.95	7701.17	10502.6	9082.6	8391.89	YIEAYETLTGSK	7137.79	7634.37	10910.5	8925.3	8279.83	0.0193932	8313.23	971.829	1440.83	17.3318
Proteolysis	YGR267C	FOL2	AA	TILTELGEDVNR	5222.99	4233.69	7284.64	5534.44	5378.72	DGFSWPSVGTR	5255.94	5349.43	9362.33	4202.72	5302.69	0.0205386	5302.69	650.377	964.249	18.1842
Proteolysis	YAL058W	CNE1	AA	LDNSLTCGGAFIK	401.71	253.928	403.746	565.458	402.728	GCGQQIPGLINNAK	370.453	278.117	436.018	423.24	396.847	0.0212249	402.728	32.7826	48.6034	12.0685
RNA Binding	YOR001W	RRP6	AA	AASSLASQDVDFYK	757.308	1031.69	1030.2	687.209	893.756	NTNEEATPIPSSETK	810.657	955.596	747.504	950.17	880.414	0.0217003	880.414	128.008	189.784	21.5563
Proteolysis	YMR304W	UBP15	AA	DFNCDQIPPFAFEVLSVPLK	1781.62	2723.56	1922.89	-	1922.89	GGIEPVFATDNK	1871.43	1959.57	1911.75	1313.43	1891.59	0.0236742	1911.75	47.8156	70.8914	3.70819
Proteolysis	YOR157C	PUP1	AA	ATSTGTTIVGVK	2212.78	1869.75	2254.83	2080.62	2146.7	NNFLAENSHTQPK	2250.95	1899.06	2300.63	1968.64	2109.79	0.0250175	2146.7	131.028	194.263	9.04936
Translation	YGL201C	MCM6	AA	YTEPTFCPNPSCENR	1367.73	2395.25	2068.05	2410.08	2231.65	ASSAAGLTAAVVR	2328.45	1910.46	2051.51	2580.6	2189.98	0.0271924	2198.25	204.419	303.071	13.787
Proteolysis	YDL007W	RPT2	AA	GVILYGAPGTGK	10842.1	11121.3	9954.25	-	10842.1	AVANQTSATFLR	10637.5	10719.1	7428.93	-	10637.5	0.0274919	10678.3	303.428	449.862	4.21286
RNA Binding	YDR404C	RPB7	AA	ILPTDGSAEFNVK	4165.04	3468.53	3853.22	4598.08	4009.13	LLEEVEGSCTGK	3799.6	3509.49	4065.82	5949.86	3932.71	0.0277648	3959.52	327.778	485.963	12.2733
AA Metabolism	YGR204W	ADE3	AA	LLTPVPSDIDISR	29269	20258.3	19118.8	25955.1	23106.7	YILVSGITPTPLGEGK	35046.3	18988.7	18359.6	26213.6	22601.1	0.0319187	23106.7	4052.97	6008.94	26.0052
RNA Binding	YOR250C	CLP1	AA	VVIVGGSQTGK	1437.13	1573.65	1450.4	2041.87	1512.03	VLLPVPGR	1493.15	1437.35	1464.47	1885.7	1478.81	0.0320529	1478.81	41.5709	61.633	4.16775
Transcription Factor	YHR056C	RSC30	AA	LLDLQSLQLK	1160.59	968.467	1256.96	1926.36	1208.78	SNLNADNTTANK	1378.14	687.815	1094.97	1269.23	1182.1	0.0321973	1208.78	141.585	209.914	17.3658
Oxidative Stress	YML028W	TSA1	AA	DYGVLIEEEGVALR	553796	903240	530257	1.89116e+06	728518	LVEAFQWTDK	727398	613485	695909	832465	711653	0.0337897	711653	139334	206577	29.0278
Translation	YNR016C	ACC1	AA	TIIGSEDGLGVECLR	78956.5	46214.2	62644.7	52566.2	57605.4	IIEEAPVTIAK	79949.6	46892.8	65571.8	45210.8	56232.3	0.0348057	57605.4	11051.9	16385.6	28.4445
Chaperone	YBR169C	SSE2	AA	VGVEVEFGGK	7042.1	5554.77	4316.23	5916.39	5735.58	IVNDVTAAAVSYGVFK	5664.38	5234.48	6345.96	5530.06	5597.22	0.0352283	5609.57	340.954	505.498	9.01135
Heat Stress	YHR087W	RTC3	AA	AQVENEFGK	267499	367874	306748	192526	287123	LSEVVELFEVFTPQDGR	249605	385844	309698	155520	279652	0.0380394	287123	59134.7	87673.2	30.535
Chaperone	YNL328C	MDJ2	AA	IENPTAGYR	306.576	170.596	370.503	154.052	238.586	TLSPLTIAK	222.069	191.131	279.316	242.156	232.112	0.0396874	232.112	54.3599	80.5939	34.722
RNA Binding	YDR378C	LSM6	AA	ASTEGSVTTEFLSDIIGK	12385	5480.84	8809.4	8977.75	8893.58	LASGLLYSGR	12550.8	5117.06	8044.92	9230.8	8637.86	0.0420899	8893.58	2130.69	3158.97	35.5196
Oxidative Stress	YDR368W	YPR1	AA	LNTGASIPVLGFGTWR	11635.4	13831.2	13889.8	12012.9	12922	IFTLPEDDFK	11497.6	14685.6	13564.9	11283.6	12531.2	0.0443069	12788.9	1127.19	1671.17	13.0674
Oxidative Stress	YCR083W	TRX3	AA	LIQAYPDVR	5692.03	6413.54	4678.74	6198.28	5945.16	IIGANPTALEK	5974.23	6645.99	4700.52	5532.8	5753.51	0.047272	5833.13	472.782	700.947	12.0167
Translation	YKR084C	HBS1	AA	ANFTIVDAPGHR	1890.7	2477.2	1507.68	2328.85	2109.77	IQVGSQQGQSTNHEETDVAIK	2015.83	2067.22	1803.54	2212.87	2041.53	0.0474382	2041.53	204.662	303.432	14.863
Proteolysis	YER012W	PRE1	AA	EDYELSPQAVSSFVR	13813.4	12532.8	10285.2	13429.8	12981.3	NKPELYQIDYLGTK	12668.8	12442.4	9999.7	13617.9	12555.6	0.0481038	12600.8	923.086	1368.57	10.861
Signalling	YKR014C	YPT52	AA	NANAALVVYDITQEDSLQK	6213.86	6855.97	6978.81	9086.95	6917.39	VGDDDLVIYLLGNK	6218.76	6923.88	6455.86	8092.97	6689.87	0.048249	6889.92	552.613	819.303	11.8913
Nitrogen Metabolism	YHR068W	DYS1	AA	ASVPIPDDFVK	24778.3	22871.6	26251.8	30055.5	25515.1	LPELLQDAVLK	25115.4	19986.3	24557.2	24726.6	24641.9	0.0502376	24752.4	931.165	1380.55	5.57741
Translation	YMR309C	NIP1	AA	ISLNSSNNASADER	9986.24	11231.4	8803.73	10378.2	10182.2	VVAQVEDAVNNTQQADLK	9200.6	10460.3	7759.66	10473.9	9830.44	0.0507216	10182.2	636.633	943.872	9.26982
Ribosomal	YPR043W_YJR094W-A	RPL43A_RPL43B	AA	YDCSFCGK	82475.6	87917.6	87398.3	96987.7	87657.9	TVAGGAYTVSTAAAATVR	60333.9	75534.2	97919	93352.1	84443.1	0.0539049	87657.9	7511.95	11137.2	12.7053
AA Metabolism	YNL135C	FPR1	AA	ISPGDGATFPK	97461.5	100333	87529.5	-	97461.5	GFPGLIPPNSTLVFDVELLK	93886.4	95372.7	88305.5	-	93886.4	0.0539156	94629.6	4267.56	6327.09	6.68616
Proteolysis	YIL075C	RPN2	AA	VATAVLSTTAR	7522.24	8857.87	7520.68	7593.34	7557.79	EDAFSYPR	9081.73	5646.92	8911.95	5549.04	7279.43	0.0541373	7557.79	1327.13	1967.6	26.0341
RNA Binding	YBR212W	NGR1	AA	TTEFQLR	2001.13	2214.45	1911.03	2291.71	2107.79	APSAASSVDNSK	2144.59	1621.37	1914.65	3561.79	2029.62	0.0545233	2072.86	160.016	237.24	11.4451
Chaperone	YPL280W_YMR322C_YOR391C	HSP32_SNO4_HSP33	A-	TANEVNASDYK	410.79	281.586	368.39	-	368.39	-	-	-	-	-	-	-	368.39	42.4005	62.8629	17.0643
Proteolysis	YBR082C	UBC4	A-	ELSDLER	29465.7	29973.9	31288.1	36416	30631	-	-	-	-	-	-	-	30631	911.193	1350.94	4.41035
Proteolysis	YBR082C_YDR059C	UBC4_UBC5	A-	DQWSPALTLSK	43948.6	87324.9	62423.8	78010	70216.9	-	-	-	-	-	-	-	70216.9	12450.5	18459.2	26.2888
Ribosomal	YLR327C	TMA10	A-	WTVHEAK	10198.9	16539	11667.2	-	11667.2	-	-	-	-	-	-	-	11667.2	1468.24	2176.81	18.6575
Proteolysis	YEL071W	DLD3	AA	LNAAGLIGDAPKPVVK	14060.5	20402.4	19151.8	25068.6	19777.1	DLYSVSAAVTER	16046.5	14874.1	22038.9	30711.5	19042.7	0.0545929	19777.1	4316.78	6400.06	32.361
Oxidative Stress	YDR513W	GRX2	AA	TYCPYCK	18684.2	18310.7	20331.3	16287.1	18497.5	ATLSTLFQELNVPK	15656.1	20269.2	19907.3	15151.5	17781.7	0.0569335	18497.5	1802.78	2672.81	14.4496
Signalling	YML057W	CMP2	AA	SEATPQPATSASPK	1184.44	2619.37	1128.85	3283.43	1901.91	ASTVAAANSTATETSR	1738.66	1746.91	1908.76	2096.22	1827.83	0.0573123	1827.83	455.889	675.901	36.9783
Proteolysis	YPR024W	YME1	AA	DNTTSGCGSDLQSATGTAR	1761.22	1415.68	1489.91	2317.03	1625.56	STISSIDNSQPPPPSNTNDK	1321.03	483.333	1803.06	2252.2	1562.04	0.0575042	1625.56	257.208	381.337	23.4587
Chaperone	YLR259C	HSP60	AA	AAVEEGILPGGGTALVK	54378.5	44794.3	45146.3	43532.8	44970.3	GVETLAEAVAATLGPK	46069	40632.7	43205.9	-	43205.9	0.0577442	44794.3	1274.73	1889.91	4.2191
Proteolysis	YER094C	PUP3	AA	AIEPETFTQLVSSSLYER	11140.8	15375.2	15539.5	27583.9	15457.3	FGPYFVGPVVAGINSK	13089.3	17346.9	16177.5	13486.4	14831.9	0.0595834	15457.3	1930.29	2861.84	18.5145
Kinases	YNR043W	MVD1	AA	VILTQVGSGPQETNESLIDAK	12545.8	16925.8	15262.2	12664.7	13963.4	TLTSAATAPEFER	13430.4	14668.2	13340	12541.8	13385.2	0.0610182	13385.2	841.404	1247.47	9.31975
AA Metabolism	YDL219W	DTD1	AA	VSQASVVVDSK	4829.28	3831.2	3559.34	4764.14	4297.67	ELYEEFLK	3804.74	4908.67	4113.32	-	4113.32	0.0632531	4113.32	553.974	821.322	19.9674
Translation	YBR143C	SUP45	AA	GLILAGSADFK	21520.3	17812.5	18623.5	19111.9	18867.7	LSVLSAITSTQQK	17605.2	16729.5	18487.7	20531.2	18046.4	0.0642034	18555.6	846.74	1255.38	6.7655
Proteolysis	YPR191W	QCR2	AA	FIGDSVAAIGIPVNK	30760.1	34458.8	22501	28075.6	29417.9	GLGNPLLYDGVER	28915.3	32969.1	21566.5	27327.8	28121.5	0.0650164	28495.5	3369.17	4995.14	17.5296
RNA Binding	YDL084W	SUB2	AA	INLAINYDLTNEADQYLHR	28566.8	27526.5	23230.3	41867.5	28046.7	TAVFYGGTPISK	25168.8	27414.3	26190.3	32945.4	26802.3	0.0654725	27470.4	1790.84	2655.1	9.6653
Translation	YPL215W	CBP3	AA	AGPVAGSYYYK	3794.91	3599.33	3461.71	5189.86	3697.12	FVPPGVK	3603.76	3461.13	3264.17	5151.66	3532.45	0.0657329	3601.54	166.886	247.426	6.86999
AA Metabolism	YPR033C	HTS1	AA	SAEDASEFVGVGSIAAGGR	18883.5	20826.4	18499.6	-	18883.5	LGQEFADDDGELVSAADIVPIVQEK	18018.7	17990.7	15362.1	-	17990.7	0.0698769	18259.2	446.412	661.851	3.62476
Transcription Factor	YML007W	YAP1	AA	SLDVVSPGSLAEFEGSK	1235.55	686.962	1095.25	1244.92	1165.4	NQLINEEPELPK	1115.91	303.923	1108.75	-	1108.75	0.0718901	1108.75	126.797	187.989	16.955
Signalling	YLR229C	CDC42	AA	NVFDEAIVAALEPPVIK	4228.8	2568.25	5081.31	3400.68	3814.74	CVVVGDGAVGK	3801.41	2283.66	3469.48	3777.39	3623.43	0.0742264	3623.43	414.061	613.888	16.9421
Ribosomal	YJR014W	TMA22	AA	LYGTDDNTQEVEAVTNK	8268.82	8931.41	7914	9521.32	8600.11	LAESSIGEAR	8202.74	8117	7754.1	8779.3	8159.87	0.0758092	8235.78	401.731	595.607	7.23194
Chaperone	YLL024C	SSA2	AA	EEFDDQLK	54176.7	50949.5	62941.5	59822	56999.4	TTPSFVGFTDTER	51056.4	51011.5	71830	57101.8	54079.1	0.0758751	55639.2	4605.25	6827.75	12.2715
Proteolysis	YHR027C	RPN1	AA	VGQAVETVGQAGRPK	10617.2	12117.4	10575.8	14062.3	11367.3	SDGSAATSGFEFSK	9169.33	10123.7	11434.3	13227.1	10779	0.0766637	11025.8	996.805	1477.86	13.4037
Proteolysis	YKL002W	DID4	AA	NVTPQER	13347.2	15357.8	16822.5	5669.43	14352.5	AQLQAISLR	9041.07	11236	15952.4	16584	13594.2	0.0783118	14352.5	2350.76	3485.24	24.2832
Ribosomal	YNR037C	RSM19	AA	AATILPQFVGLK	1787.8	2341.02	2025.46	2588.73	2183.24	GPNIVPLPIR	1676.65	2299.77	1830.41	2512.49	2065.09	0.0802661	2162.61	341.041	505.628	23.3804
Oxidative Stress	YLR043C	TRX1	AA	TASEFDSAIAQDK	39864.6	45017.2	80419.4	41658.7	43338	FSEQYPQADFYK	42738.9	42710.5	39136	36898.5	40923.2	0.0827108	42184.6	2576.33	3819.67	9.05466
Signalling	YLR113W	HOG1	AA	TVEPDAVDLLEK	2799.67	1940.22	2090.31	1820.28	2015.26	DVINTICSENTLK	1798.61	1222.1	1996.34	2117.53	1897.47	0.0868884	1968.28	148.624	220.35	11.1951
Chaperone	YNL153C	GIM3	AA	NNTQVTFEDQQK	4877.64	4109.25	3171.21	4075.89	4092.57	VTAQLEK	4272.74	3954.96	3719.88	3736.35	3845.66	0.0897766	4015.42	268.195	397.626	9.90246
Signalling	YDR168W	CDC37	AA	ILSNLPESSLTDLPAVTK	4844.73	4655.16	5495.01	7253.79	5169.87	VFEDIPIEEAEK	4828.76	4878.35	4525.48	5603.41	4853.56	0.0910863	4861.54	271.223	402.116	8.27136
Translation	YNL220W	ADE12	AA	TIDEIYGVVK	54622.6	60671.4	59448	41113.5	57035.3	CAGGNNAGHTIVVDGVK	21481.4	72234	71148.9	35850.6	53499.7	0.0923222	57035.3	14656.2	21729.2	38.0979
Translation	YLR069C	MEF1	AA	VIGTLSPVDDITK	1469.16	2108.95	2242.7	2231.27	2170.11	GNIFETAIVGGR	1360.94	1888.05	2181.76	2580.22	2034.9	0.0928079	2145.35	177.326	262.904	12.2546
Osmotic Stress	YMR092C	AIP1	AA	YIEDDQEPVQGGIFALSWLDSQK	8056.91	10576.2	27529	12015.4	11295.8	GSQYLCSGDESGK	10918	9036.02	10253.7	14681.5	10585.8	0.0936525	10747.1	1489.71	2208.64	20.551
Translation	YGL137W	SEC27	AA	NAAASDIFTAVIR	70300.6	53469.9	39979.8	-	53469.9	GNEEVEQDEPLSLQTK	32121.1	51086.7	62320.1	49057.6	50072.1	0.0947199	51086.7	11106.9	16467.1	32.2336
Signalling	YLR150W	STM1	AA	EAQADAAAEIAEDAAEAEDAGKPK	101960	84085.3	83715	87918.7	86002	TAQLSLQDYLNQQANNQFNK	69025.9	77176.3	83782.2	85174.4	80479.3	0.0957526	83933.7	2612.81	3873.75	4.61525
Proteolysis	YDL064W	UBC9	AA	EGTNWAGGVYPITVEYPNEYPSKPPK	5637.52	6254.65	5446.24	5937.3	5787.41	WEAGIPGK	5528.35	5698.49	5114.57	5261.35	5394.85	0.101335	5582.94	229.144	339.729	6.08512
AA Metabolism	YDR502C	SAM2	AA	TCNVLVAIEQQSPDIAQGLHYEK	106391	95433.1	101858	70716	98645.7	TFLFTSESVGEGHPDK	101448	94587.9	89256.4	63721.3	91922.2	0.101844	95010.5	6642.49	9848.16	10.3653
Chaperone	YBR227C	MCX1	AA	DVSGEGVQQSLLK	1283.59	1843.42	605.146	1013.7	1148.65	SNVLVVGPSGSGK	1054.72	1085.64	933.309	1180.03	1070.18	0.102076	1070.18	123.361	182.895	17.09
Proteolysis	YDR510W	SMT3	AA	VSDGSSEIFFK	43399.6	39898.3	38528.8	44052.4	41648.9	FLYDGIR	38673.3	37204	38884.6	40521.8	38778.9	0.103007	39391.4	996.52	1477.44	3.75066
Signalling	YNL098C	RAS2	AA	NVNSSTTVVNAR	17288	17211.3	16618	17546.3	17249.7	TNIDNSTGQAGQANAQSANTVNNR	22172.1	15447.8	15137.3	16554.9	16001.4	0.108372	16914.6	502.503	745.011	4.40453
Ribosomal	YDR347W	MRP1	AA	LGPEALLQTPDFNR	1107.54	2365.2	2613.56	2421.53	2393.36	TISNEPLTTGNER	2164.16	2355.09	1902.39	2273.16	2218.66	0.10935	2314.13	128.686	190.791	8.2446
Proteolysis	YIL074C	SER33	AA	SSLPEDELIEK	28435.2	26094.9	29008.1	27539.7	27987.5	YINEGNSVGSVNFPEVSLK	25870.1	25999.6	27532.1	22495.2	25934.8	0.109891	26813.5	878.711	1302.78	4.85865
Chaperone	YLL026W	HSP104	AA	SNPCLIGEPGIGK	31595.7	28785.5	26249.8	23109	27517.6	IIDDDVPTILQGAK	28329	27102.6	23743.2	21760.8	25422.9	0.114227	26676.2	2521.14	3737.84	14.0119
Ribosomal	YJR123W	RPS5	AA	TIAETLAEELINAAK	266797	223914	229894	245758	237826	WSFEEVEVK	94075.8	541348	323600	115656	219628	0.114844	237826	57372.8	85060.9	35.766
Translation	YGR257C	MTM1	AA	VFAATSIAPLELVK	282.812	946.603	954.68	854.119	900.361	NTSNSLTLK	853.471	825.101	837.213	814.207	831.157	0.115383	845.342	25.6878	38.0848	4.50525
Oxidative Stress	YFL039C	ACT1	AA	AGFAGDDAPR	141197	151913	161721	144962	148437	HQGIMVGMGQK	127278	138358	135393	142387	136875	0.116988	141792	4916.43	7289.09	5.1407
AA Metabolism	YLL062C	MHT1	AA	VLILDGGQGTELENR	2303.47	3871.87	3327.79	2982.39	3155.09	DIAEIASAVDK	2676.39	3386.19	3139.87	2549.84	2908.13	0.117588	3061.13	354.899	526.173	17.1888
Oxidative Stress	YBL064C	PRX1	AA	NTSEVLR	24210.2	15073.1	12924.4	10148	13998.8	VIDALQLTDK	23037.9	14512.5	11281.3	9201.38	12896.9	0.118274	13718.5	3003.81	4453.44	32.4632
Proteolysis	YDL126C	CDC48	AA	LDQLIYVPLPDENAR	38776.7	40204	36387.9	38758.9	38767.8	EVDIGIPDATGR	35672.1	35669.7	32200.2	37767.8	35670.9	0.12011	37077.8	1544.6	2290.02	6.17625
Transcription Factor	YOR140W	SFL1	AA	NSSGDENTGGGVQEK	565.176	543.377	518.659	597.269	554.277	NSSNQNYDIDSGAR	669.824	512.25	346.269	506.778	509.514	0.121483	531.018	29.199	43.2904	8.15235
Proteolysis	YHR111W	UBA4	AA	NYNVCEPDER	2771.32	2635.71	3348.77	2883.89	2827.61	GEINYELFCGAR	2416.24	2590.9	2612.35	-	2590.9	0.126128	2635.71	135.614	201.062	7.62838
Proteolysis	YHR200W	RPN10	AA	VLSTFTAEFGK	14279	11784.1	9757.4	11802.9	11793.5	NSNPENTVGLISGAGANPR	10582.9	11312.5	9026.09	11024.6	10803.8	0.126455	11168.6	624.949	926.55	8.29606
Osmotic Stress	YCR009C	RVS161	AA	AVTASQTTIAEVISNLYDDSK	8179.59	6535.8	14122.5	9758.76	8969.18	YVAGGGYNVGNYYLQCVQDFDSETVK	8214.02	6291.02	9665.33	-	8214.02	0.126888	8214.02	1544.74	2290.24	27.8821
Ribosomal	YMR226C	YMR226C	AA	VILIAPGLVETEFSLVR	13924	26987.4	19561.3	18140.6	18850.9	NSGDIVNLGSIAGR	14221.8	18212.7	16279.9	21590.5	17246.3	0.128349	18176.6	2655.28	3936.72	21.6581
Ribosomal	YLR387C	REH1	AA	LSSVYGAK	1501.29	1356.32	1306.02	1398.6	1377.46	ITITECIYCGK	1317.27	1131.37	1202.52	1411.75	1259.89	0.128709	1336.79	68.3839	101.386	7.58428
Proteolysis	YLL036C	PRP19	AA	DVGTLAYPTYTIPEFK	1520.02	2159.72	1857.72	2368.26	2008.72	TGTVTYDIDDSGK	1507.45	1800.98	1870.75	2200.93	1835.86	0.129817	1864.24	316.091	468.636	25.1382
Ribosomal	YPL118W	MRP51	AA	YLVYNDLDTLER	1696.44	2025.79	1329.98	1607.57	1652	LLEPQNDK	1502.11	2311.83	1204.08	1509.02	1505.57	0.133907	1558.3	183.229	271.655	17.4328
RNA Binding	YDL051W	LHP1	AA	TIPECEAFLK	7264.38	7334.93	6119.15	3438.83	6691.76	NDGWVPISTIATFNR	5852.4	5738.55	6344.39	7043.23	6098.4	0.133957	6231.77	652.34	967.16	15.5198
RNA Binding	YDR120C	TRM1	AA	LSFAPNEQSGNIEK	2967.9	2507.06	2606.99	2951.06	2779.02	YAHEIPHVR	2515.64	2518.08	2535.3	2981.98	2526.69	0.137328	2571.14	59.7985	88.6573	3.44816
Ribosomal	YGR034W_YLR344W	RPL26B_RPL26A	AA	FAVQVDK	80019.9	86272.2	96754.6	85072.8	85672.5	VLLSAPLSK	70143.1	81045.9	93588.7	74728.8	77887.3	0.137444	83059.3	5771.7	8557.12	10.3024
AA Metabolism	YJR109C	CPA2	AA	IGLGYTLPELPNPITK	50923.9	42454.8	47207	43578.4	45392.7	ELAAQSLSLAPQILVEK	42673.5	39818.6	31579.7	49474.4	41246	0.138204	43125.9	3694.19	5477.01	12.7
RNA Binding	YOR243C	PUS7	AA	SPLISGIDDEDFDEDVR	2053.95	785.608	1818.87	1385.31	1602.09	LVVGDLVIDTSEK	2500.69	690.105	1433.14	1477.63	1455.39	0.138551	1455.39	481.024	713.166	49.0017
RNA Binding	YER063W	THO1	AA	FGVDLNSK	12765	5850.95	9878.32	10090.2	9984.28	FGQDQADIDSLQR	12428.8	5252.64	9003.18	9114.37	9058.78	0.140342	9496.35	1763.15	2614.05	27.5269
Ribosomal	YKR006C	MRPL13	AA	DIEEGTNEASSQSSSNNK	2546.45	3131.27	2402.21	2304.46	2474.33	VDQDVQFSDLVAK	2101.46	2914.38	1767.63	2386.31	2243.88	0.141042	2394.26	222.499	329.878	13.7779
Proteolysis	YFL005W	SEC4	AA	TVNEHANDEAQLLLVGNK	21437.4	12925.6	12384.6	18417.5	15671.6	VVTADQGEALAK	19718.2	10518.6	11101.1	17318.9	14210	0.141242	15122.2	3658.22	5423.68	35.8656
RNA Binding	YOR046C	DBP5	AA	SFDELGLAPELLK	12785.6	10467.1	11287.9	11057	11172.5	NSFNILSAIQK	10015.2	9148.64	10197.7	10984.7	10106.5	0.144666	10725.9	545.087	808.146	7.53454
Kinases	YDR507C	GIN4	AA	DSTATTAPVSDGR	1565.62	1476.27	1496.36	1551.31	1523.83	LGETLGLGSTGK	1467.57	1288.44	1594.84	1241.47	1378	0.145126	1486.32	72.15	106.97	7.19696
Ribosomal	YCR072C	RSA4	AA	SGQCLGDALR	1787.79	1568.57	2000.65	2146.18	1894.22	FQALDTGDNVGGALR	1709.47	1823.88	1716.37	1413.16	1712.92	0.145146	1752.08	127.658	189.266	10.8024
Translation	YNL131W	TOM22	AA	TFDLQSDANNILAQGEK	16383.8	12044.4	15343.9	17961.5	15863.9	NQAIVEEK	15373.7	10087.6	13232.6	15866.1	14303.2	0.149411	15358.8	1575.58	2335.95	15.2092
Translation	YDL141W	BPL1	AA	TGLNCNNDFNYVR	2683.07	2390.9	2478.47	2465.61	2472.04	LPLGDIEPAYLK	2585.93	2075.65	2059.14	2378.37	2227.01	0.150594	2428.25	103.943	154.105	6.34634
AA Metabolism	YLR174W	IDP2	AA	DQTNDQVTVDSATATLK	2687.94	7130.23	1962.55	3152.32	2920.13	ATDVIVPEEGELR	1819.12	5187.96	1879.22	3379.96	2629.59	0.151194	2920.13	999.245	1481.48	50.7334
Translation	YHR174W	ENO2	AA	TAGIQIVADDLTVTNPAR	1.13086e+06	551228	975685	1.5283e+06	1.05327e+06	NVPLYQHLADLSK	948075	799855	1.19388e+06	-	948075	0.151802	975685	175830	260686	26.7182
Osmotic Stress	YDR129C	SAC6	AA	GFSLVGIEGSDIVDGNK	22177.1	19807.6	20441	27575.1	21309	ALENTNYAVDLGR	18887.8	16672	19397.5	23742.1	19142.7	0.154675	20124.3	1644.67	2438.39	12.1167
Proteolysis	YOR003W	YSP3	AA	FSTQGVLGDIGDDTPNK	435.194	576.095	390.5	150.299	412.847	YGQDLEYLYEDAAGK	329.47	770.401	409.889	265.623	369.679	0.159331	400.194	102.648	152.186	38.028
Heat Stress	YNL274C	GOR1	AA	LSQVQVITR	9447.45	7225.56	6906.8	5248.64	7066.18	IADVITIPESTTR	8373.34	6708.14	5930.62	4406.42	6319.38	0.161147	6807.47	1217.84	1805.57	26.5233
AA Metabolism	YIL078W	THS1	AA	TVSQADFPGLEGVAK	13398.3	12985.4	12291	11492.2	12638.2	WGGNWEINAGDGAFYGPK	11636.9	12496.6	10966.2	9269.47	11301.5	0.161273	11964	765.217	1134.51	9.48275
AA Metabolism	YFL022C	FRS2	AA	VSLDFIETNPAAR	18140.8	18946.2	15143.9	19829.6	18543.5	LQNTDLNELTDETQSILAQIK	16036.4	17050.5	13174.4	17280.1	16543.4	0.164656	17165.3	1454.94	2157.1	12.5666
Ribosomal	YLR264W_YOR167C	RPS28B_RPS28A	AA	ENDILVLMESER	114306	129174	123546	124166	123856	GGVTQVR	98876.1	114843	128012	105627	110235	0.168072	119194	6894.33	10221.5	8.57551
Ribosomal	YPL079W_YBR191W	RPL21B_RPL21A	AA	SSVGVIINK	193985	187090	188885	166458	187987	VGDIVDIK	167233	167200	175113	160882	167217	0.168918	171173	7503.36	11124.5	6.49896
Ribosomal	YEL043W	YEL043W	AA	SINNSNADSAPPLR	1087.17	1145.87	1584.37	1002.94	1116.52	LLNESNASVANINK	908.346	1077.33	1096.32	746.764	992.839	0.169376	1082.25	71.463	105.951	9.78987
Ribosomal	YPL225W	YPL225W	AA	LQFYAFEIAR	6963.88	14427.7	11050	15687.8	12738.8	LLTSVPGSK	9424.63	12129	10479.3	13940.9	11304.1	0.172381	11589.5	2258.15	3347.93	28.8877
Signalling	YDL235C	YPD1	AA	IAWVCER	2969.87	1937.32	3216.75	3306.13	3093.31	GSSAALGLQR	2622.41	2049.35	2861.81	3182.16	2742.11	0.173866	2915.84	297.171	440.585	15.1101
AA Metabolism	YCR053W	THR4	AA	LYIAQEEIPDADLK	35957	41641.1	47839.8	52490.9	44740.4	FADAVNNALSGFSNYSFEK	36154.1	37078.5	42639.6	42178.6	39628.6	0.175039	41909.9	5293.53	7848.19	18.7264
Proteolysis	YLR191W	PEX13	AA	FNDSGTINSNEK	909.561	421.239	725.509	830.37	777.94	NFAESEGSK	655.293	435.835	722.275	797.983	688.784	0.175606	723.892	90.2844	133.856	18.4911
AA Metabolism	YHR112C	YHR112C	AA	VSVGCESANDLIK	12341.6	10771.7	10401.5	10002.1	10586.6	VTDVAPPINVSTTFR	11563	8969.36	9327.38	9395.63	9361.5	0.177432	10201.8	840.334	1245.88	12.2123
AA Metabolism	YBR263W	SHM1	AA	LCNESSEVAALSGEISK	28036	4619.22	9006.31	16607.4	12806.8	LVSGGTDNHLIVIDLSGTQVDGAR	12851.2	8708.63	9757.19	13788.3	11304.2	0.180057	11304.2	2539.86	3765.59	33.3115
Translation	YHR042W	NCP1	AA	NADGIQLGPFDLSQPYIAPIVK	20413.2	6181.79	16105.5	20585	18259.4	YYSISSSSLSEK	15031.6	15146.8	17041.7	19068.6	16094.3	0.182089	16573.6	2018.48	2992.6	18.0564
Chaperone	YJL008C	CCT8	AA	LGAPTPEELGLVETVK	5928.43	5811.99	5879.55	6290.52	5903.99	LLPGAGATEIELISR	5217.69	5185.13	5300.03	4905.51	5201.41	0.182788	5556.01	354.6	525.73	9.46237
AA Metabolism	YDR341C	YDR341C	AA	STIIGGFLANLYEK	4048.36	3623.21	4222.34	3356.31	3835.79	GTVVFLDNILEETK	3740.83	3529.65	3228.69	2940.09	3379.17	0.182855	3576.43	283.933	420.959	11.7704
AA Metabolism	YGL202W	ARO8	AA	DWDVLATAGNTNAWESTLR	22238.2	25567.5	24348.3	35716	24957.9	SANPSNDIPLSR	21914.2	21924.6	22039.8	22265.5	21982.2	0.183162	22251.9	332.438	492.872	2.21497
Proteolysis	YDL097C	RPN6	AA	DSLALINDLLR	19035.8	23101.7	12087.9	-	19035.8	IIGLDTQQVEGK	16427.8	35173.5	17092.4	9930.98	16760.1	0.183682	17092.4	5004.55	7419.74	43.4095
Transcription Factor	YJR060W	CBF1	AA	LLSEQNASQLASANEK	3392.39	2572.28	3314.48	3674.75	3353.43	AAILACAAEYIQK	2739.45	2395.77	3160.33	4640.46	2949.89	0.184979	3237.4	467.649	693.337	21.4165
Ribosomal	YHL015W	RPS20	AA	ITLTSTK	204092	224194	227309	182361	214143	TWETYEMR	192209	188230	155015	-	188230	0.18608	192209	11883.1	17617.9	9.166
Transcription Factor	YIL036W	CST6	AA	ESHSNPSFTPK	1230.84	956.399	1088.58	1353.85	1159.71	DSALGDQSVIYSK	1014.66	375.531	1019	1142.89	1016.83	0.189685	1053.79	93.2448	138.245	13.1189
Proteolysis	YMR154C	RIM13	AA	TCPSGGIVIPDLEVSR	316.521	447.963	672.311	-	447.963	LVTVDISQIPTSVDGK	681.577	277.611	330.657	453.079	391.868	0.193011	447.963	131.442	194.876	43.5028
Ribosomal	YDL061C	RPS29B	AA	VCSSHTGLVR	73517.5	82820.9	85540.5	59660.2	78169.2	ANDIGFHK	66402.8	70336.7	73731	54769.5	68369.8	0.193242	71927.1	8209.05	12170.7	16.9209
Signalling	YMR116C	ASC1	AA	YWLAAATATGIK	169590	153859	154023	167396	160710	ADDDSVTIISAGNDK	141841	137413	141021	140023	140522	0.19366	147850	7327.91	10864.4	7.34822
Kinases	YKL024C	URA6	AA	DYSFVHLSAGDLLR	8320.88	7923.62	5467.96	-	7923.62	EGQIVPQEITLALLR	7008.18	8063.36	6819.77	5728.01	6913.98	0.196644	7008.18	1055.17	1564.4	22.3225
AA Metabolism	YER043C	SAH1	AA	VQSEYLGIPEEGPFK	102862	112821	123624	125382	118223	VAVVAGYGDVGK	99387.3	98929.6	110614	106732	103060	0.198025	108673	7548.66	11191.6	10.2984
Translation	YNL021W	HDA1	AA	YYPGTIQGQYDQTGEGK	1615.14	1133.85	1198.15	1489.22	1343.68	LPCGGAIEACK	1268.56	1046.01	1071.19	1479.3	1169.88	0.199831	1233.35	174.753	259.088	21.0068
Translation	YER003C	PMI40	AA	LNAGEAIFLR	44903.6	11290.9	14403.7	17892	16147.8	HFEGVDGPSILITTK	14045.9	13348.7	14931.5	-	14045.9	0.201195	14403.7	1055	1564.15	10.8594
Translation	YGL066W	SGF73	AA	SFPLPLESTVLSSVR	542.05	571.797	504.951	570.381	556.215	SQDTGLTPLEIQSQQQK	382.5	471.829	495.12	515.436	483.474	0.202203	510.194	35.1105	52.0549	10.203
Proteolysis	YOL064C	MET22	AA	GLGAFYSPSSDAESWTK	11002	7213.83	7926.43	12427	9464.22	VVGEESSSGLSDAFVSGILNEIK	10344.2	7131.16	6642.86	9273.12	8202.14	0.206483	8599.78	1606.53	2381.84	27.6966
Ribosomal	YPL105C	SYH1	AA	TVSNITNEEESIVK	2052.22	2820.58	2807.99	2357.9	2582.95	LATSPEPFGVNDR	742.084	2668.4	2179.23	2293.41	2236.32	0.207888	2325.66	308.089	456.773	19.6406
Transcription Factor	YDR303C	RSC3	AA	NPELASLEQIR	2386.5	1248.75	1920.59	2348.89	2134.74	VFNVFNSAISEEGR	1917.08	1223.78	1776.88	2091.51	1846.98	0.208893	1918.83	301.368	446.808	23.2854
Ribosomal	YOL139C	CDC33	AA	TVLSDSAHFDVK	31729	29848.8	33847.4	30781.5	31255.3	GADIDELWLR	26443.4	26982.4	28587.8	27054	27018.2	0.210166	29218.3	2200.07	3261.83	11.1636
Translation	YOR239W	ABP140	AA	IIAADFAPR	5110.11	4789.89	4779.21	6919.28	4950	NSEQFNPK	3825.1	4273.48	4720.01	-	4273.48	0.212018	4779.21	330.9	490.593	10.2651
Proteolysis	YDR092W	UBC13	AA	IYHPNIDR	13657	4304.5	7738.6	12844.2	10291.4	TNWSPALQIR	12002.8	6421.92	6818.05	10946.6	8882.35	0.212425	9342.62	2790.44	4137.1	44.2821
RNA Binding	YKR060W	UTP30	AA	TSNSTSLPIYQFSEAR	808.171	863.622	1075.49	927.655	895.639	ALILQCEENPSLK	822.492	491.422	769.319	776.098	772.709	0.212992	815.332	47.1512	69.9064	8.57399
Ribosomal	YLR009W	RLP24	AA	ELVATTLK	5256.69	4844.99	4818.97	5650.88	5050.84	LVESNPELLR	4032.42	5536.33	4668.91	3960.58	4350.67	0.215288	4831.98	564.529	836.97	17.3215
Ribosomal	YNL302C_YOL121C	RPS19B_RPS19A	AA	IGIVEISPK	125234	133414	131308	103035	128271	DVAAQDFINAYASFLQR	105161	115433	118370	87082.4	110297	0.217798	116902	12804	18983.2	16.2385
Ribosomal	YOL127W	RPL25	AA	LTADYDALDIANR	202168	211780	220577	181163	206974	AVPHYNR	168935	189095	186471	153459	177703	0.219981	187783	16616.3	24635.4	13.1191
Osmotic Stress	YJL184W	GON7	AA	TTGPSDHVLNAGQIDR	2141.68	761.304	2048.29	2018.63	2033.46	LPVAQYSAPDGVEK	1631.43	1225.54	1858.47	2254.12	1744.95	0.220749	1938.55	255.124	378.247	19.5118
Proteolysis	YBL022C	PIM1	AA	VLFVCTANSLETIPRPLLDR	6854.83	6159.67	6071.98	9152.28	6507.25	DTDTETTVVEDANNPEDQESTSPATPK	4933.36	5913.99	5238.12	6001.61	5576.05	0.222803	6036.8	460.776	683.146	11.3164
AA Metabolism	YBR248C	HIS7	AA	TVFVPLTVGGGIK	7481.52	6029.92	6416.99	8233.79	6949.25	VSIGTDAVYAAEK	7201.8	5472.98	4593.84	6419.24	5946.11	0.224911	6418.12	864.411	1281.58	19.9681
Signalling	YLR305C	STT4	AA	VTATAPGCGVIDVLPNSVSR	1161.7	1634.59	1124.85	1331.44	1246.57	IEGADSNELTSDIVEATFAK	1054.73	1074.94	921.274	1427.62	1064.83	0.22734	1143.28	138.357	205.128	17.9421
AA Metabolism	YHR025W	THR1	AA	CIAIIPQFELSTADSR	16105.2	16369.6	19062.6	-	16369.6	GLGSSGAAVVAGVILGNEVAQLGFSK	13968.6	15908.6	13170.1	-	13968.6	0.22883	16006.9	1200.49	1779.85	11.1192
RNA Binding	YDR496C	PUF6	AA	NVQGLGVPFAEK	3607.04	3272.61	3362.28	3679.59	3484.66	NLIGTITASVEK	3122.82	2823.58	3519.13	2675.99	2973.2	0.229002	3317.44	245.64	364.186	10.9779
RNA Binding	YEL026W	SNU13	AA	NVPYVFVPSR	50467.9	43227.9	50698.3	43067	46847.9	AFPLADAALTQQILDVVQQAANLR	38766.7	36176	41138.1	40916.1	39841.4	0.233716	42102.5	2261.14	3352.37	7.96238
AA Metabolism	YBR121C	GRS1	AA	EYVPSVIEPSFGIGR	38959.8	37466.4	36450.3	-	37466.4	DVQEAGSTEPIVK	32282.2	31696.2	29271.6	-	31696.2	0.241287	34366.3	2885.09	4277.44	12.4466
Ribosomal	YIR001C	SGN1	AA	GYGYIEFESPAYR	4021.03	4657.33	3255.94	5719.03	4339.18	LSIEGTPQVSQK	3543.43	3786.45	3441.42	4511.91	3664.94	0.243632	3903.74	535.242	793.55	20.3279
Proteolysis	YLL029W	FRA1	AA	AGNIISNEPGYYK	6573.99	3670.54	4097.73	6286.14	5191.94	LIFPENTPGFNIDAIAR	5730.47	2975.67	3424.89	5341.11	4383	0.244355	4719.42	1171.71	1737.18	36.8091
Proteolysis	YHR108W	GGA2	AA	IIEEEQEDDALVQDLLK	10585.6	10846.8	8820.93	-	10585.6	DGISQEGTIENAPANPSK	9145.66	8916.43	8466.41	-	8916.43	0.247563	9031.04	387.378	574.326	6.35946
RNA Binding	YNL118C	DCP2	AA	SSAINEPNFDVR	1856.91	2581.01	2557.2	1617.28	2207.06	NSSAFNNNVYATDGYSLASDNNENSSNK	2157.51	1963.04	1419.02	1751.07	1857.06	0.249105	1909.98	270.114	400.471	20.9673
Translation	YCR084C	TUP1	AA	FSNDGEYLATGCNK	19230.1	30514.2	35978.7	25727	28120.6	SLDHTSVVCCVK	16417.6	30508.2	26485.5	20775.5	23630.5	0.250978	26106.3	4869.36	7219.31	27.6535
Translation	YGR211W	ZPR1	AA	NCEIQPASQIQEK	3946.35	3995.98	3811.87	5605.69	3971.16	VGSANPQFLSDATDIENFNNEVQTFR	3319.52	2839.67	3352.36	4042.22	3335.94	0.251469	3879.11	344.933	511.397	13.1834
Ribosomal	YDR116C	MRPL1	AA	AFATPDIVPALQSQVAR	1586.14	2206.37	2012.3	1927.36	1969.83	YPNHLIGGADLVAK	1613.6	1654.27	1745.18	-	1654.27	0.251874	1745.18	159.043	235.798	13.5113
Signalling	YEL022W	GEA2	AA	SSNIAASVFGNESNITADLIK	1890.02	1314.39	1304.01	1330.64	1322.52	IQAYADDNYGLPVVR	1083.44	1125.08	1256.74	1093.03	1109.05	0.253959	1280.37	102.781	152.383	11.9014
Ribosomal	YPL131W	RPL5	AA	GASDGGLYVPHSENR	129897	127715	127222	146504	128806	GYLADDIDADSLEDIYTSAHEAIR	108190	51333.4	107688	137503	107939	0.254993	127469	14535	21549.6	16.9058
Ribosomal	YDL110C	TMA17	AA	ENEIVLNNYNER	12561.2	14573.8	11566.7	23663	13567.5	TAISGMSDMELAQIK	10610	12070.4	9422.28	19914.7	11340.2	0.25871	12315.8	1981.89	2938.35	23.8583
RNA Binding	YOL021C	DIS3	AA	SLVQYIELLPNADDIR	1813.62	2106.41	2130.35	2309.72	2118.38	FILSDSPLELSAPIGK	1778.75	1759.42	1744.94	2319.08	1769.09	0.259956	1960.02	190.928	283.07	14.4422
Proteolysis	YBL058W	SHP1	AA	EGFQVADGPLYR	9198.05	7627.65	6515.17	9154.09	8390.87	GQADDDDEDQPR	6805.59	7200.31	6049.65	7440.02	7002.95	0.260858	7320.17	659.784	978.196	13.363
RNA Binding	YOL077C	BRX1	AA	TYEISHSTK	6483.83	5737.72	5681.92	7015.92	6110.78	TLLISSR	5104.07	5093.33	5381.57	4619.44	5098.7	0.261226	5531.74	433.043	642.029	11.6063
Ribosomal	YKL180W_YJL177W	RPL17A_RPL17B	AA	LYVSHIQVNQAPK	57094.6	64951.5	59423.4	65154	62187.5	FVQGLLQNAAANAEAK	51160.6	50641.9	60207.6	52220.3	51690.4	0.266727	58259	6365.62	9437.67	16.1995
Proteolysis	YGR235C	MIC26	AA	IVPPENAIVISSEAK	2779.27	3182.2	1842.67	2593.9	2686.59	LSTASVQYYYDAK	2116.81	2342.56	2074.71	2966.65	2229.69	0.268935	2468.23	372.466	552.219	22.3731
Kinases	YPL188W	POS5	AA	GINELLGFNSSFR	4474.96	3988.38	4772.25	3428.66	4231.67	SSSSADFVSPPNSK	3662.01	3446.61	3575.55	1864.03	3511.08	0.269313	3618.78	279.863	414.925	11.4659
Oxidative Stress	YGR154C	GTO1	AA	FTVPVLWDSK	661.386	789.392	522.014	565.112	613.249	LDESEELGDVNNDSAR	537.034	618.459	458.266	478.298	507.666	0.272594	551.073	70.0808	103.902	18.8545
Proteolysis	YOL031C	SIL1	AA	ASPGDYEFSSDFK	1523.23	1661.65	1118.85	1504.46	1513.84	HDWQPILPGQELPGGLDIR	2156.5	1374.06	934.023	1129.4	1251.73	0.274297	1439.26	266.13	394.564	27.4143
Chaperone	YNL227C	JJJ1	AA	SNELDDLLASLGDK	445.164	647.363	568.803	316.729	506.983	IDNSAAGIYQIAGK	697.669	395.323	442.993	323.28	419.158	0.274444	444.078	122.761	182.006	40.9851
Signalling	YER020W	GPA2	AA	EYIPLIYQNLLEIGR	1910.21	985.219	2102.55	2780.24	2006.38	VLLLGAGESGK	1769.52	1080.14	1545.15	1852.92	1657.33	0.275731	1811.22	278.7	413.2	22.8133
Proteolysis	YDL090C	RAM1	AA	TCLEVGEVDTR	499.12	615.145	801.456	-	615.145	VLQSVLEIYDDEK	507.652	558.796	478.324	-	507.652	0.277088	533.224	44.502	65.9786	12.3735
Signalling	YDR466W	PKH3	AA	IVALDYPWGPNNR	698.168	831.418	709.937	797.086	753.511	LSTSSASSALSAPSTEIR	659.63	648.462	439.366	589.496	618.979	0.283739	678.899	60.2206	89.2831	13.1512
Kinases	YKL126W	YPK1	AA	NQGPADEDLISSESAAK	4367.17	5360.35	4514.82	4015.61	4441	ILQEPLVFPDGFDR	4053.77	3461.4	3807.1	3160.31	3634.25	0.289227	4034.69	406.308	602.392	14.9303
AA Metabolism	YDL066W	IDP1	AA	DLALACGNNER	30035.3	32868.9	33007.1	33399.2	32938	DIFQEVYEAQYK	30398.9	23245	15003.1	32741.3	26822	0.29634	31570.1	1485.91	2203.01	6.97815
Chaperone	YBR072W	HSP26	AA	DIDIEYHQNK	310721	266855	199740	162020	233298	VITLPDYPGVDADNIK	243838	229565	149281	131036	189423	0.30056	214652	52417.9	77714.7	36.205
Ribosomal	YNL067W_YGL147C	RPL9B_RPL9A	AA	VNNQLIK	195622	225785	218413	176010	207017	HIDVTFTK	162472	180754	172928	158471	167700	0.303868	178382	16574.8	24573.8	13.776
Kinases	YMR205C	PFK2	AA	LAEVITAEADGR	48203.6	48640.6	41550.3	36321.3	44877	TISDTAAVVGVK	38165.4	36844.6	35813.2	29426.1	36328.9	0.304857	37505	2868.57	4252.94	11.3396
Ribosomal	YKL081W	TEF4	AA	IVDLEQSSEFASLFPLK	30083.8	35943.3	34691.6	35466.8	35079.2	NYASEALISYFK	25196.6	29805	32164.6	26663	28234	0.313182	31124.2	3954.99	5863.68	18.8396
Proteolysis	YER133W	GLC7	AA	GSKPGQQVDLEENEIR	19269	21210.7	17521.3	18357.8	18813.4	TFTDCFNCLPIAAIIDEK	14717.9	15494.1	13356.9	15526.7	15106	0.31664	16524	1819.96	2698.27	16.3294
Proteolysis	YOR257W	CDC31	AA	AFQLFDDDHTGK	3245.52	3020.24	2913.22	2406.29	2966.73	ELGETLTDEELR	2468.22	2386.02	2202.62	2371.99	2379.01	0.318514	2437.26	149.949	222.315	9.12152
Translation	YMR012W	CLU1	AA	FVEPPTTFSLSDLTIIPR	5254.14	4194.48	4438.48	5600.09	4846.31	SVDELLTFIEGDSSNSK	5644.79	4249.18	3485.4	3517.9	3883.54	0.319515	4343.83	842.18	1248.62	28.7446
Translation	YDL185W	VMA1	AA	NIPSFLSTDNIGTR	70372.5	83597.3	79875.2	77738	78806.6	LSADYPLLTGQR	64210.7	65379	59722.8	62058.2	63134.4	0.31989	67875.7	6985.22	10356.3	15.2577
AA Metabolism	YDR023W	SES1	AA	YIPGEPEFLPFVNELPK	48388	50190.4	43974.4	42394.5	46181.2	NASVEIVDEIISDYK	40358.3	37634.9	36233	28908.7	36934	0.322357	41376.4	4442.4	6586.3	15.918
Translation	YNL108C	YNL108C	AA	TIMIVTHAATK	5851.19	5721.46	6239.24	5034.26	5786.32	IPLYVDR	3774.36	4154.55	6177.67	5077.81	4616.18	0.325948	5399.63	614.796	911.497	16.8807
Transcription Factor	YDL106C	PHO2	AA	NTNELTDEHR	4513.38	1693.59	3178.33	3406.48	3292.41	DNFGELK	3262.45	2161.63	2718.15	2535.02	2626.59	0.325954	2948.24	435.732	646.016	21.9119
AA Metabolism	YOR136W	IDH2	AA	YTVSFIEGDGIGPEISK	83455.9	40273.7	33066.4	50854	45563.9	EYPDLTLETELIDNSVLK	38569.1	34128.2	27366.5	38542.3	36335.2	0.326521	38555.7	4958.42	7351.35	19.0668
Signalling	YKL212W	SAC1	AA	VLGAEEFPVQGEVVK	7221.54	7408.8	8980.3	6911.13	7315.17	IDSFIQPVIYGYAK	5642.85	5859.17	7226.36	5792.14	5825.65	0.328472	7066.34	774.813	1148.74	16.2565
Proteolysis	YOR007C	SGT2	AA	VLPTNAIYYANR	21781	21746.3	20326.3	23413.3	21763.7	EAVSGILGK	17500.7	17120.4	15956.2	17968.1	17310.6	0.330268	19147.2	2312.94	3429.16	17.9095
Nitrogen Metabolism	YLR092W	SUL2	AA	GFDSPSSSISQPR	1102.04	1034.16	1129.5	893.828	1068.1	ELNPDVQILPPPDGVLVYR	1092.88	933.576	724.239	753.985	843.78	0.340104	983.866	113.596	168.417	17.1179
AA Metabolism	YGR155W	CYS4	AA	STLIEPTSGNTGIGLALIGAIK	44062.8	45484.4	41315.2	42413	43237.9	AVVAGAGTGGTISGISK	34048.4	34580.5	34056.9	32357.9	34052.7	0.344529	37947.8	4182.31	6200.69	16.34
Translation	YPL048W	CAM1	AA	TQLLGADDDLNAQAQIIR	70806.2	45508.9	46466	79166	58636.1	VVTPDAAAEQFAR	64629	45134.7	47184.1	41927.4	46159.4	0.345166	46825	3294	4883.69	10.4297
Translation	YAR014C	BUD14	AA	IGFAPAEILETFPER	1254.9	1147.63	1436.16	1445.07	1345.53	AVSSASINSSLSGSR	1039.38	868.068	1536.61	1073.21	1056.3	0.349161	1201.26	198.389	294.132	24.4852
Kinases	YMR291W	TDA1	AA	EFVGTISYIAPEIVK	2390.84	2290.16	1469.77	2164.3	2227.23	DYFATSNSLNTK	1535.07	1971.97	1317.86	1946.58	1740.82	0.355483	1959.27	377.549	559.754	28.5694
Osmotic Stress	YKL088W	CAB3	AA	WADIFLIAPLSANTLAK	968.493	984.45	819.856	887.102	927.798	FSPSLPSAVSFTVPEVER	845.837	550.962	604.218	1039.18	725.028	0.355774	866.47	110.002	163.089	18.8222
Nitrogen Metabolism	YLR348C	DIC1	AA	ILADAVR	1401	1152.39	1069.92	1140.99	1146.69	FGAYDLLK	965.869	323.131	825.863	1303.4	895.866	0.356117	1105.45	168.768	250.215	22.6347
Ribosomal	YOL111C	MDY2	AA	NNFENDQAAVR	4641.21	4999.57	4319.24	5114.87	4820.39	FSIEHDFSPSDTILQIK	3676.58	4627.33	3295.02	3826.04	3751.31	0.361757	4473.29	583.937	865.746	19.3537
Signalling	YDR389W	SAC7	AA	SNALPLTEDDGDER	746.222	902.632	690.74	651.798	718.481	ITSSDSPPIVSSNK	537.14	626.332	564.678	550.488	557.583	0.365763	639.065	81.4817	120.805	18.9034
Proteolysis	YLR301W	HRI1	AA	LLFQVGPHPNER	22845	23529.6	31518.8	-	23529.6	NWDSGCVEETGAVYPFGADK	18246.1	15110.2	18534.3	-	18246.1	0.366888	20689.6	2641.75	3916.66	18.9305
Ribosomal	YOR133W_YDR385W	EFT1_EFT2	AA	FSVSPVVQVAVEVK	133135	401211	216201	346945	281573	AYLPVNESFGFTGELR	223751	212164	241373	194430	217957	0.369462	219976	23471.7	34799.2	15.8195
Ribosomal	YBR031W_YDR012W	RPL4A_RPL4B	AA	IPEIPLVVSTDLESIQK	169152	151653	176471	140043	160403	AGHQTSAESWGTGR	146838	98215.5	137343	110469	123906	0.372453	143440	16962.2	25148.1	17.5321
AA Metabolism	YNL316C	PHA2	AA	ALSLPAPADTNR	1995.93	2183.05	1287.6	2649.73	2089.49	ENAGDNEVEDTGLLR	1602.13	1608.89	1471.72	2417.88	1605.51	0.380121	1802.41	355.668	527.313	29.2561
Proteolysis	YER125W	RSP5	AA	GTAQAVESTLQSGTTAATNTATTSHR	2001.1	1954.15	2316.35	1445.94	1977.62	FDGEEGLDYGGVSR	3186.61	1485.07	1549.97	1177.87	1517.52	0.382051	1752.06	286.554	424.845	24.2483
AA Metabolism	YNL277W	MET2	AA	AWGGDVGNDETK	9306.62	7604.32	7567.84	7472.48	7586.08	ASTAIAGISGQK	6554.11	6224.46	5406.14	5166.78	5815.3	0.383502	7013.29	689.933	1022.89	14.5851
Ribosomal	YJL138C_YKR059W	TIF2_TIF1	AA	GVFGYGFEEPSAIQQR	91498.3	95656.7	93034.3	122021	94345.5	FTVSAIYSDLPQQER	69595.2	75024.8	69114.4	106424	72310	0.383759	92266.3	15699.5	23276.1	25.2271
RNA Binding	YKR002W	PAP1	AA	VFGITGPVSTVGATAAENK	3463.48	1442.99	2502.38	2399.53	2450.96	LGVHGPGSDIDTLVVVPK	2504.45	1134.35	1795.2	1950.04	1872.62	0.388286	2174.78	354.623	525.764	24.1754
Translation	YKL128C	PMU1	AA	VVAVVVEVPVNTADR	6185.18	6153.64	5713.7	6089.81	6121.73	AVPGYFAAYPSEGFQGLDSTK	4936.25	3029.41	4404.99	5422.22	4670.62	0.390325	5567.96	601.448	891.707	16.015
Ribosomal	YGL173C	XRN1	AA	GPIPIEEEFPLNSK	22176.6	19248.9	25362.4	17852.2	20712.8	LSPDLPDEEIPTLELPK	15876.2	17022.2	15728	13263.6	15802.1	0.390402	17437.2	1760.45	2610.04	14.9683
Translation	YGL028C	SCW11	AA	AIAYSPYNDDGSCK	1635.24	2112.62	1559.29	1521.86	1597.27	SADAVSSDLTLIK	1199.92	1581.71	1223.88	1129	1211.9	0.398339	1540.57	205.683	304.945	19.7943
Ribosomal	YNL185C	MRPL19	AA	SPPTGYLLLK	2532.48	3479.23	2090.2	3366.83	2949.65	LIVGAGQAAPSPPVGPALGSK	2059.92	2293.83	2176.46	2600.4	2235.14	0.400179	2413.15	279.821	414.862	17.1917
Chaperone	YGR285C	ZUO1	AA	EADYFGDADK	32456.4	28753.4	34579	29389.7	30923	ATESQIIK	24498.3	22669.8	23630.9	23233.4	23432.2	0.400192	26625.9	3193.71	4734.99	17.7834
Oxidative Stress	YCL035C	GRX1	AA	HIGGNDDLQELR	20667.8	24402.2	20016.1	-	20667.8	TYCPYCHAALNTLFEK	13946.8	55023.1	17280.9	13406.4	15613.9	0.404559	20016.1	4386.13	6502.87	32.4883
AA Metabolism	YNL104C	LEU4	AA	YAVENAPDDVSIQCLVQSR	28875.3	27681.2	28152.1	-	28152.1	WGVGVSEDVGDSSVR	21232.6	25404.4	18621.7	-	21232.6	0.406966	26542.8	1970.97	2922.16	11.0093
Signalling	YER177W	BMH1	AA	TVASSGQELSVEER	223441	207593	213720	238955	218581	SEHQVELICSYR	160017	158839	169598	188132	164807	0.407385	197862	26921.8	39914.2	20.1727
Ribosomal	YOR227W	HER1	AA	TSPLTGATNSAADSATDQESSSLDAR	1167.29	1359.1	371.871	1114.02	1140.66	VGLESLYGDELNSR	769.282	976.738	840.549	875.411	857.98	0.410847	926.075	172.368	255.553	27.5953
Proteolysis	YCL044C	MGR1	AA	TPTSTDQPLPGPTPK	2527.87	2605.55	2204.24	-	2527.87	AQVEAQNPIIK	1900.03	2153.1	1118.18	-	1900.03	0.411902	2178.67	313.921	465.42	21.3626
Signalling	YBR103W	SIF2	AA	LDNIVSSTWNPLDESILAYGEK	2099.66	2233.43	1901.5	2059.95	2079.8	LLLSASDDGTLR	1435.76	1596.05	1527.28	2273.87	1561.66	0.413365	1980.73	272.924	404.638	20.4288
RNA Binding	YPR182W	SMX3	AA	FNSTEYR	4074.82	1812.3	2895.41	3262.74	3079.07	CNNVLYIR	2718	1920.34	2310.68	-	2310.68	0.414178	2718	544.734	807.622	29.7138
Ribosomal	YNL178W	RPS3	AA	YAPGTIVLYAER	78158.8	179933	153622	71105.7	115890	ALPDAVTIIEPK	86274.4	87511.5	79270.2	99946.1	86892.9	0.415447	86892.9	10893.7	16151	18.5872
Oxidative Stress	YHR104W	GRE3	AA	YVPFEEK	16888.1	19535.7	16446.1	-	16888.1	ALEECVDEGLIK	11745	15641.6	13510	10776.9	12627.5	0.419433	15641.6	2131.58	3160.28	20.2043
Signalling	YGL252C	RTG2	AA	TSIPQEDIPEIVNER	6513.92	6866.59	9270.68	6904.64	6885.61	DAINADEFVNAVYGSTGWK	3688.65	5390.33	5684.49	4882.91	5136.62	0.422765	6099.2	786.409	1165.93	19.1161
Chaperone	YFL014W	HSP12	AA	ASEALKPDSQK	466155	389644	373917	525767	427900	LNDAVEYVSGR	349613	288454	255758	354722	319033	0.423565	364320	50595.2	75012.5	20.5897
Signalling	YLR293C_YOR185C	GSP1_GSP2	AA	FDVWDTAGQEK	85236.8	93046.5	92534.6	113101	92790.6	LVLVGDGGTGK	64738.4	68567.8	69704.2	84736.7	69136	0.424541	84986.7	11671.2	17303.7	20.3604
AA Metabolism	YLR044C	PDC1	AA	EVIDTILALVK	5.15165e+06	4.36675e+06	5.03561e+06	2.81687e+06	4.70118e+06	AQYNEIQGWDHLSLLPTFGAK	3.50226e+06	1.78307e+06	6.21874e+06	-	3.50226e+06	0.424736	4.36675e+06	864489	1.28169e+06	29.3511
RNA Binding	YMR229C	RRP5	AA	FIGLVLPSYAVDSR	1682.95	1720.08	2307.68	1791.6	1755.84	VGEIENSENLSSR	1092.53	1716.14	1507.59	1105.9	1306.74	0.426188	1699.54	142.006	210.539	12.388
Translation	YPL049C	DIG1	AA	TSQPQQQSPSLLQGEIR	2227.48	2049.28	1925.05	2552.62	2138.38	NSSVGSSANAGPTQQR	1649.52	1521.23	1310.29	1878.93	1585.37	0.431694	1901.99	288.977	428.438	22.5257
Translation	YLR274W	MCM5	AA	SPGDNIDFQTTILSR	3808.11	2990.12	3449.56	5348.87	3628.83	GSSAAGLTASVQR	2730.15	2650.36	2549.52	3888.03	2690.26	0.431763	3219.84	578.871	858.235	26.6546
Proteolysis	YPR181C	SEC23	AA	FIDTEAGGSQAR	8437.4	8334.44	7196.48	8361.57	8348.01	TDANNISESEIGIGATSTWK	8670.96	5872.83	5015.78	6495.81	6184.32	0.432818	7765.46	788.718	1169.35	15.0584
Signalling	YDL203C	ACK1	AA	DNSAPPPYEESESR	235.264	274.184	316.031	-	274.184	ESLGSPAVQDASISSGNR	213.825	133.6	190.327	238.835	202.076	0.440248	235.264	38.9202	57.7032	24.527
Ribosomal	YPR041W	TIF5	AA	GGGLSISDIAQGK	15937.6	13105.9	13826.4	14525.9	14176.1	ILVTPEYEK	10289.2	10835.8	9625.79	10546	10417.6	0.44444	11970.8	1768.59	2622.11	21.9042
RNA Binding	YBL026W	LSM2	AA	TLVDQEVVVELK	10369.8	3525.76	6829.37	8112.67	7471.02	GTLQSVDQFLNLK	6916.34	3543.12	5486.61	5489	5487.81	0.445077	6159.19	1355.32	2009.4	32.6244
AA Metabolism	YMR300C	ADE4	AA	GQDAAGIATCGSR	6147.25	5921.63	6820.19	6410.84	6279.05	VLIVDDSIVR	4537.05	4339.31	4712.59	4686.63	4611.84	0.445203	5317.11	805.102	1193.64	22.4491
Proteolysis	YDL132W	CDC53	AA	ALDNACGAFININEFALPAGSPK	2223.22	2413.44	1552.72	-	2223.22	IFNESFPDDIPLAK	1567.55	1292.58	1682.12	2151.08	1624.84	0.452355	1682.12	389.54	577.532	34.3336
AA Metabolism	YNL247W	YNL247W	AA	DVTLYSAWDEQGLPTK	11161.2	9891.35	9505.87	9934.63	9912.99	AGEPEWESPWGK	7851.5	7337.65	6604.2	7136.54	7237.09	0.453909	8678.68	1298.49	1925.14	22.1824
RNA Binding	YDL189W	RBS1	AA	TQDSCVILFK	1443.36	1916.62	1339.21	1609.93	1526.64	TPNSNLTANSNK	1151.48	1053.17	1071.07	1219.95	1111.27	0.458146	1279.58	186.141	275.973	21.5675
AA Metabolism	YPR060C	ARO7	AA	GSFLDWALSNLEIAHSR	1699.72	2639.14	2346.32	2863.15	2492.73	SFLPSINYPQILAPYAPEVNYNDK	2199.48	1373.8	1419.93	2546.8	1809.7	0.461973	2272.9	469.708	696.389	30.6389
AA Metabolism	YNL160W	YGP1	AA	SSAGAVVVANAK	28194	28605.8	20705.4	40407.8	28399.9	NAVGAGYLSPIK	19909.8	21229.6	15212.3	29016.9	20569.7	0.465367	24711.8	4155.77	6161.34	24.9328
Ribosomal	YHR203C_YJR145C	RPS4B_RPS4A	AA	ITDEEASYK	68669.1	74511.1	71667.4	77644.4	73089.2	LSIAEER	49816.7	55020.9	50740.1	55602.1	52880.5	0.466922	62135.6	10463.6	15513.4	24.967
Oxidative Stress	YIL010W	DOT5	AA	VVVFFVYPR	2901.3	4506.76	2298.31	13731.5	3704.03	HNANQAVVQEANR	2523.77	2818.13	3132.35	2186.74	2670.95	0.471745	2859.71	448.674	665.204	23.2612
AA Metabolism	YMR009W	ADI1	AA	YCANEEEVNEIAR	2286.69	3485.22	2864.83	-	2864.83	APHNSGTELSLDELAK	2838.77	2064.04	2002.5	-	2064.04	0.472974	2562.73	400.391	593.62	23.1636
Ribosomal	YBL092W	RPL32	AA	TFLVANVK	130008	126680	128884	117442	127782	TYAAEIAHNISAK	82633	101654	92731.4	90796.6	91764	0.477683	109548	17941.5	26600	24.2816
Signalling	YER155C	BEM2	AA	GLSDDNIGLLDYAFVK	1613.2	2269.61	1718.46	2651.68	1994.03	NDDSSSTTATNSGNDVASAR	1395.88	1431.37	1596.04	-	1431.37	0.478292	1613.2	181.827	269.577	16.7108
Chaperone	YNL007C	SIS1	AA	EIYDQYGLEAAR	15984	14761.7	13655.7	15803.1	15282.4	DGDDLIYTLPLSFK	10862.2	9802.86	11047.9	13508	10955.1	0.480272	13581.9	2311.72	3427.35	25.2348
Translation	YKL080W	VMA5	AA	ATYANYNSAK	22000.7	24954.4	16417.1	22600.9	22300.8	IGSLDTLIVESEELSK	15542.1	17687.1	12769.8	16171.8	15856.9	0.491981	17052.1	2896.19	4293.9	25.181
Proteolysis	YOR362C	PRE10	AA	CNDGVVFAVEK	8270.88	6970.72	7519.66	6960.23	7245.19	GDLLQEAIDFAQK	5603.46	4712.16	5436.67	4855.22	5145.95	0.493587	6281.85	1041.49	1544.12	24.5807
Kinases	YOR347C	PYK2	AA	GVNLPNTDVDLPPLSAK	5398.94	5484.18	4428.75	2960.32	4913.85	DATPKPTSTTETVAAAATAAILEQDGK	4128.09	3514.6	3460.02	2121.72	3487.31	0.494739	3821.34	734.213	1088.54	28.4859
RNA Binding	YGR095C	RRP46	AA	AVLTPLITR	2817.15	1098.53	1768.26	1990.47	1879.37	VICSVTGPIEPK	1333.47	731.949	1648.44	-	1333.47	0.495065	1648.44	342.028	507.091	30.7618
Ribosomal	YDR091C	RLI1	AA	VIVFEGIPSK	3934.86	4088.93	4799.1	4141.28	4115.11	IADATEDLQNDSASR	2910.39	2782.9	4094.2	2921.39	2915.89	0.496994	4011.9	458.295	679.468	16.9363
Osmotic Stress	YML131W	YML131W	AA	GVQPGEIIPAR	2991.56	1478.98	2475.52	3999.02	2733.54	GVLVTDNIDDFPK	2060.83	1800.51	1647.88	2466.94	1930.67	0.501672	2263.89	539.689	800.143	35.3438
Translation	YBR127C	VMA2	AA	GIYPPINVLPSLSR	117032	91203.9	97670.9	137543	107352	AVVGEEALSIEDK	79680.9	67399.1	71880	101312	75780.4	0.502447	94437.4	18657	27660.8	29.2901
Ribosomal	YMR237W	BCH1	AA	VGQFQDLGPPDLITLIK	7391.39	8582.29	7792.85	6558.12	7592.12	LFPLVYEK	4874.19	5843.25	6255.7	4389.34	5358.72	0.502614	6406.91	1185.21	1757.19	27.4265
Translation	YGR260W	TNA1	AA	CNELGEPIPYDER	19816.5	11463.9	16683.1	17967.4	17325.3	SNIGNAEVAGLSK	12581.8	8733.17	11981.1	12332	12156.5	0.511146	12456.9	2358.35	3496.48	28.0686
Proteolysis	YKL054C	DEF1	AA	HDVPQDSNDNNNEELEAQGQQAQEK	11285.9	12573.4	14335.2	15675.3	13454.3	EQQHSYVPQQHLPNPEDDITYK	17416.3	3370.64	9151.91	9710.45	9431.18	0.51256	11929.7	2591.67	3842.41	32.2088
Proteolysis	YLR380W	CSR1	AA	YLGGENDNDLDHYTPPDGSLDVHLK	1978.83	2814.28	2398.59	2657.63	2528.11	LQSSDHTQDSSEAAEAAHLYEK	1739.33	1773.7	1707.46	1945.24	1756.52	0.525342	1962.04	238.642	353.81	18.0328
Transcription Factor	YGL073W	HSF1	AA	IEPLPSLNDDDIEK	1028.9	1208.64	1345.51	1238.4	1223.52	ENTNPNSTLLSSK	657.926	831.339	886.77	866.769	849.054	0.527109	957.837	188.651	279.694	29.2006
Signalling	YOR089C	VPS21	AA	TGENVNDVFLGIGEK	2405.33	1638.04	2074.22	2571.2	2239.78	TAEEQNSASNER	1661.21	1315.78	1440.5	1925.5	1550.86	0.53029	1793.36	316.859	469.776	26.1953
AA Metabolism	YIL051C	MMF1	AA	NFAEFNSVYAK	20358.1	19814.2	17886.8	15253.4	18850.5	ANNFVYVSGQIPYTPDNKPVQGSISEK	16517.9	13206.5	12755.1	8936.81	12980.8	0.538218	15885.6	2904.82	4306.68	27.1105
Translation	YAL042W	ERV46	AA	VCCQDCDAVR	13829.2	13542.7	13930.4	18557.6	13879.8	INEHLNEGCR	9416.39	9649.82	8545.34	11897.4	9533.11	0.541972	12720.1	2140.31	3173.23	24.9466
RNA Binding	YPR129W	SCD6	AA	YVGLLEDIDSEK	3836.55	3487.49	3599.26	3878.38	3717.9	STPQDTNVNSQSR	3495.23	2487.14	2610.49	1974.07	2548.81	0.544664	3717.9	139.563	206.916	5.56541
RNA Binding	YKL059C	MPE1	AA	IYNPDTEEEYDDDAFVIPR	1063.17	708.465	780.255	1101.99	921.715	GNVGAAALGNATR	602.879	680.008	585.768	659.587	631.233	0.546148	921.715	160.868	238.504	25.8761
Translation	YKL182W	FAS1	AA	VAASFSQEALQYVVER	35164.1	22505.7	32271.1	43808.3	33717.6	VNLENPIPIAVLDSYTPSTNEPYAR	24066.8	16528.3	21912.5	25766.8	22989.7	0.552516	33717.6	5768.62	8552.56	25.3653
Heat Stress	YOR020C	HSP10	AA	VGDQVLIPQFGGSTIK	29442.6	28313.4	22278.3	20081.5	25295.9	LGNDDEVILFR	23654.1	19559.3	14660.5	14820	17189.7	0.557359	25295.9	3582.15	5310.89	20.9951
RNA Binding	YBL024W	NCL1	AA	HLPNLTNVEFEGEK	9808.88	4390.4	6984.46	8012.71	7498.59	LSSGCAFIDVSR	6265.63	2867.44	5364.84	4802.86	5083.85	0.560697	7498.59	1412.21	2093.74	27.9219
Signalling	YHR079C	IRE1	AA	FDAGSDFVIPSGDWTVK	89.2224	90.1003	43.4177	85.5965	87.4095	FTADQQTGAENLR	61.5886	52.7375	56.8643	73.6083	59.2265	0.561547	87.4095	2.2519	3.33866	3.81957
Ribosomal	YMR142C_YDL082W	RPL13B_RPL13A	AA	NQEIFDANVQR	241138	247642	271792	187860	244390	APEAEQVLSAAATFPIAQPATDVEAR	160623	173498	170128	147766	165376	0.563438	244390	15326.8	22723.6	9.29809
Ribosomal	YMR114C	YMR114C	AA	LQFYQVTDDVGK	924.641	966.544	824.582	423.4	874.611	FALAYDSGDLPQLLR	492.575	760.387	488.864	690.484	591.529	0.564192	874.611	70.9813	105.237	12.0324
Transcription Factor	YKL062W	MSN4	AA	NSNNAQFVNDGEK	393.43	349.227	447.63	524.555	420.53	IYSSVATPQALNDELK	293.339	148.953	283.426	-	283.426	0.569236	420.53	49.2013	72.9459	17.3462
Kinases	YGL180W	ATG1	AA	VVNEDLSSYELEDDLPELESK	1252.13	1143.88	852.205	956.518	1050.2	GSSEEPVYLEK	796.88	776.967	636.635	558.798	706.801	0.571283	1050.2	145.835	216.215	20.5881
Osmotic Stress	YMR109W	MYO5	AA	NIQAVSLTNLQDDWVAIK	4330.83	4190.09	4815.5	4778.1	4554.46	SANDLVETLSK	3269.64	1632.97	2850.23	3717.81	3059.93	0.573781	4554.46	242.336	359.287	7.88868
RNA Binding	YNL197C	WHI3	AA	TTVEIIDDTTK	4249.29	4025.45	3311.78	4410.75	4137.37	NLVSFPSSAIFNDTSR	3373.51	2819.25	2353.94	2718.86	2769.05	0.579319	4137.37	192.654	285.629	6.90364
Kinases	YER099C	PRS2	AA	ITAVIPNFPYAR	4391.16	3162.22	3726.43	3096.01	3444.32	LLAGNSHPGLAELISQR	2581.73	2339.36	2259.82	1965.9	2299.59	0.582845	3444.32	315.212	467.334	13.5682
RNA Binding	YJR091C	JSN1	AA	GTSDTQNFGPLPEPLSGR	1176.38	1751.49	1272.99	1866.59	1512.24	SQSNASSIYTDAPLYEQPAR	716.029	1113.22	900.781	1126.26	1007	0.58662	1512.24	287.552	426.324	28.1916
RNA Binding	YPL210C	SRP72	AA	VVSSDSLDIAQGIDLVR	1961.12	2310.9	2134.61	2495.08	2222.75	ALQGATNEGYQNDINTIK	1445.12	1496.99	1443.79	2802.39	1471.06	0.595496	2222.75	174.891	259.293	11.6654
Proteolysis	YGR037C	ACB1	AA	AVNELPTKPSTDELLELYALYK	26240.8	26389.2	27665.8	-	26389.2	EYIALVDQLIAK	15070.7	15963.7	18957.8	22442.7	17460.7	0.595834	26389.2	148.432	220.066	0.833924
Signalling	YLR310C	CDC25	AA	AGPPLVAEETIK	1844.44	2533.14	1680.52	1589.5	1762.48	AVTSNEVTASSSK	1359.58	1070.3	1239.32	842.936	1154.81	0.609952	1762.48	127.467	188.983	10.7226
Proteolysis	YEL012W	UBC8	AA	LHVELPDNYPYK	1605.89	1526.98	1889.69	1778.42	1692.15	SPSIGFVNK	1198.96	993.455	1015.91	1371.94	1107.44	0.611638	1692.15	125.721	186.394	11.0152
AA Metabolism	YLR180W	SAM1	AA	DGSLAWLRPDTK	117932	119637	116008	-	117932	TCNVLVAIEQQSPDIAQGVHEEK	76547.3	105554	77310.7	69365	76929	0.616352	117932	1705.08	2527.96	2.14358
Signalling	YFL038C	YPT1	AA	FSDDTYTNDYISTIGVDFK	34339.2	48944.1	31748.8	25727.2	33044	LLLIGNSGVGK	19823.5	26017.3	23275.7	19114.2	21549.6	0.616727	33044	4305.98	6384.04	19.3198
Translation	YOR270C	VPH1	AA	YLDGSGELYVPPSGSVIDDYVR	16228.9	12316.2	13781.1	20026.8	15005	TTSTTLESELYAIAK	9649.99	9758.87	11359.8	-	9758.87	0.620659	15005	1956.36	2900.5	19.3302
Nitrogen Metabolism	YDL124W	YDL124W	AA	ISDAQNLFSFDLTAEEVDK	59268.3	40242.2	24793.3	38546.6	39394.4	TAQDDSQPFFEYVK	29094.7	29483.6	12980.3	21904.2	25499.5	0.627524	39394.4	7724.46	11452.3	29.0708
AA Metabolism	YER091C	MET6	AA	NVSGQDVAAALEANAK	306055	253238	283512	305657	294585	APEQFDEVVAAIGNK	213770	173900	184792	196005	190399	0.629659	294585	11271.5	16711.1	5.67277
Translation	YLR203C	MSS51	AA	GPITLEGLK	8514.05	15492.1	15105.8	14609.9	14857.9	TLAHCPVTGK	6131.99	11007.9	10617.6	8526.52	9572.07	0.634326	14857.9	441.075	653.938	4.40128
Proteolysis	YOL038W	PRE6	AA	IDSHVVLSFSGLNADSR	15620.6	18151.7	18940.6	20946.6	18546.2	LYQTEPSGIYSSWSAQTIGR	11014.4	11801.6	12058.9	12612.2	11930.3	0.636493	18546.2	1397.43	2071.83	11.1712
Proteolysis	YBL057C	PTH2	AA	AISLGVNAAVIHDAGR	3855.58	3882.86	4490.25	3142.01	3869.22	TQIAAGSATVLGLGPAPK	2318.66	2810.78	2488.64	-	2488.64	0.636685	3869.22	317.336	470.482	12.1596
AA Metabolism	YIL094C	LYS12	AA	EQCQGALFGAVQSPTTK	14682.5	15488.8	11693.5	15278.4	14980.5	SLTIGLIPGDGIGK	9429.45	9838.93	9073.89	10484.2	9634.19	0.636847	14980.5	403.163	597.73	3.99006
AA Metabolism	YER090W	TRP2	AA	LTDDSSPIPYPEQPPIK	28304.2	47875.5	46318.6	50094.3	47097	GATTEEDDALADQLR	17744.3	29369	31005.6	33046.6	30187.3	0.641693	47097	1887.85	2798.93	5.9429
Proteolysis	YDL190C	UFD2	AA	LPLIPDQIGVENVDNADFLR	3417.3	3576.09	3923.27	4639.05	3749.68	DIPAAFVTPEIVYR	1938.11	2778.99	2020.73	2776.8	2398.77	0.644476	3749.68	252.987	375.079	10.003
Translation	YGR279C	SCW4	AA	SASEVASDLAQLTDFPVIR	14140.9	12778.4	14162.3	-	14140.9	GITYTPYESSGACK	10727.3	8383.78	8277.81	9648.15	9015.97	0.649325	14140.9	21.3409	31.6401	0.223748
Translation	YPL144W	POC4	AA	TIESESGFLQPTLDVIATLPADDR	2903.62	1765.04	1358.12	1701.93	1733.48	SGGSNVVGIPLLDTK	929.62	1214.3	1139	1066.79	1102.9	0.652377	1733.48	203.463	301.654	17.4016
RNA Binding	YGR159C	NSR1	AA	GYGYVDFENK	8280.49	8408.27	9931.51	9070.69	8739.48	HGEVVSVR	6454.89	5244.82	5863.48	4816.46	5554.15	0.653981	8739.48	395.102	585.779	6.70267
Signalling	YBL047C	EDE1	AA	LNELTTDLQESQTK	8319.64	7637.39	8343.4	10012.3	8331.52	LPNQTLGEIWALCDR	8047.55	5479.25	3892.42	5083.8	5281.53	0.657626	8331.52	353.005	523.366	6.28175
Translation	YPR052C	NHP6A	AA	ALSAYMFFANENR	72269.8	74996.5	69989	-	72269.8	ALTPEEK	45343.3	46256.7	42979.2	45223.3	45283.3	0.674415	72269.8	2280.8	3381.51	4.679
AA Metabolism	YGR087C	PDC6	AA	LPVFDAPESLIK	38164.4	38775.2	23145.3	22132.6	30654.8	LIDLTQFPAFVTPLGK	26697.1	24309	13981.5	12674	19145.3	0.679127	30654.8	7814.94	11586.4	37.7964
Nitrogen Metabolism	YLR351C	NIT3	AA	EPSTSVQFLSNLANK	2900.61	2037.68	3455.07	5620.41	3177.84	LVVLPECFNSPYSTDQFR	1914.33	2110.81	1715.32	2030.25	1972.29	0.688178	3177.84	708.695	1050.71	33.0637
Translation	YLR447C	VMA6	AA	AYLEDFYNFVTEEIPEPAK	42087.6	35341	57619.8	42871.2	42479.4	LYPLATFHLAQAQDFEGVR	27296.5	24177.7	25325.6	101019	26311	0.691094	42479.4	3765.08	5582.1	13.1407
Oxidative Stress	YJR096W	YJR096W	AA	IPSIALGTYDIPR	1331.54	1903.49	1550.5	1261.32	1441.02	NPGQVLIR	885.687	969.603	885.572	781.283	885.63	0.702315	1441.02	144.592	214.372	14.8764
AA Metabolism	YGR264C	MES1	AA	NYNALFICGTDEYGTATETK	16782.5	15460	17793.9	-	16782.5	DLVWGTPVPLEK	10721.1	10313.7	10229.9	-	10313.7	0.702394	16782.5	1011.4	1499.49	8.93488
Chaperone	YIL142W	CCT2	AA	AVVSSASEAAEVLLR	7918.5	7266.51	6030.99	-	7266.51	LASAAALDALTK	5011.12	4968.46	3873.93	3952.57	4460.51	0.704053	7266.51	651.989	966.639	13.3027
RNA Binding	YPR112C	MRD1	AA	GFAFVEFLLPK	1323.23	1240.71	1271.12	670.018	1255.91	SQLIDAENSSSAVK	1076.54	757.808	777.035	662.763	767.422	0.710646	1255.91	41.2614	61.1741	4.87089
Translation	YHR049W	FSH1	AA	YLYDIYLK	23494.5	33624.7	37220	23983.3	28804	ISELVPDHPQFK	12975.9	19865.2	24584.3	15302.4	17583.8	0.712024	28804	5065.08	7509.48	26.071
Ribosomal	YIL093C	RSM25	AA	IQTNAVNVLQR	3053.26	4705.92	2016.13	2441.8	2747.53	LVDVTEQPHANNK	1642.6	1770.59	1456.86	1710.64	1676.62	0.712581	2747.53	518.565	768.825	27.9824
Osmotic Stress	YKR072C	SIS2	AA	WADILVVAPLTANTLSK	2951.65	3553.75	1622.55	1910.23	2430.94	STPEETPVK	1431.8	1131.07	1533.54	2085.04	1482.67	0.713315	2430.94	664.547	985.258	40.53
RNA Binding	YKL214C	YRA2	AA	AFDEIIGNSHTDSSSNHK	6466.21	3002.35	4299.66	4658.58	4479.12	LGFAPSDAASR	4418.39	1693.81	2727.74	2735.22	2731.48	0.713532	4479.12	828.116	1227.76	27.4108
Heat Stress	YHR138C	YHR138C	AA	GFTVDLPDSDQILDGLK	9885.28	10144.7	8976.9	4375.3	9431.09	LSYIESEYGAK	6607.24	5709.92	5775.79	2656.76	5742.86	0.715655	9431.09	583.892	865.679	9.17899
Signalling	YMR192W	GYL1	AA	INNNEIPEEVSSFWLK	441.439	307.928	261.613	232.273	284.771	ADCIEESASALK	172.824	127.275	174.998	-	172.824	0.720498	284.771	37.8275	56.0831	19.6941
Osmotic Stress	YBR086C	IST2	AA	IAVTGGENNENTQAK	3846.32	3087.71	4050.99	5031.15	3948.65	SSAESSNATNNNTLGTESK	2473.55	1822.56	2293.79	3498.5	2383.67	0.728174	3948.65	481.637	714.075	18.084
RNA Binding	YNR052C	POP2	AA	VLAVGGEQFFSQR	2763.64	2596.7	2734.09	2414.19	2665.4	SNLYSEFAVIR	1605.53	1587.62	1609.48	2167.09	1607.51	0.729527	2665.4	83.4665	123.747	4.64274
AA Metabolism	YOR375C	GDH1	AA	GCIISETGITSEQVADISSAK	387905	231741	382683	214691	307212	VIELGGTVVSLSDSK	238761	165548	203127	147668	184337	0.736886	307212	78082	115764	37.6822
RNA Binding	YOR204W	DED1	AA	TGGFLFPVLSESFK	24308.4	23709.7	26203.1	22115.4	24009	ACVVYGGSPIGNQLR	13696.5	15099.7	11620.3	17080.2	14398.1	0.737699	24009	1096.49	1625.65	6.771
RNA Binding	YPL119C	DBP1	AA	SGPSPVPEK	913.948	974.639	862.775	1246.66	944.294	ANVADILVATAVAAR	365.004	567.485	560.366	734.195	563.925	0.743732	944.294	55.9322	82.9251	8.7817
Oxidative Stress	YIR037W	HYR1	AA	YSSLTKPSSLSETIEELLK	72727.6	74919	64536.2	-	72727.6	SGMLGLR	51081.9	46758.8	30369.3	39615.9	43187.3	0.751894	72727.6	2191.41	3248.98	4.46733
Kinases	YNL154C	YCK2	AA	VQQQQLQQAQAQQQANR	4369.57	3636.12	2850.03	3378.85	3507.48	YPYNAQPTANDEQNAK	2124.42	2317.02	1624.17	2027.92	2076.17	0.75651	3507.48	393.041	582.723	16.6137
RNA Binding	YDL092W	SRP14	AA	ASELDQFWQEYSSVFK	6808.83	6156.9	7518.51	8581.19	7163.67	VPEFFQTANEK	3989.41	3868.53	4485.62	4682.22	4237.52	0.75748	7163.67	680.805	1009.36	14.09
Chaperone	YGR078C	PAC10	AA	IPDLENTLK	4747.95	4407.7	5322.41	4456.78	4602.37	AQVDIPEDR	2746.89	2661.6	2996.45	2664.38	2705.64	0.766407	4602.37	170.126	252.229	5.48042
Proteolysis	YFR050C	PRE4	AA	NFSLAIIDK	16816	14249.9	22164.8	16839.4	16827.7	NTGLTFK	9479.27	8997.53	12002.2	10303.6	9891.45	0.766583	16827.7	1294.73	1919.57	11.4072
Ribosomal	YPR163C	TIF3	AA	ITIPIETANANTIPLSELAHAK	16333.2	15178.3	15747.2	19953	16040.2	SGGFGGSFGGR	7761.84	9945.67	19637.1	8896.22	9420.94	0.76775	16040.2	577.458	856.139	5.33745
Osmotic Stress	YMR039C	SUB1	AA	GISLTEDLYDELLK	3063.83	6289.51	1924.42	2587.38	2825.61	IAEPEPEPVPTLQAK	1553.65	1482.17	1756.86	2477.95	1655.26	0.771506	2825.61	569.703	844.642	29.8924
Ribosomal	YNL112W	DBP2	AA	AGATGTAISFFTEQNK	25897.3	19959.1	23362	16181.4	21660.6	NFYVEHESVR	12954	12335.9	14359.8	9368.71	12645	0.776509	21660.6	2969.1	4401.98	20.3226
RNA Binding	YER112W	LSM4	AA	LQDNIIDK	12267.6	13142.2	12416.5	13302.3	12779.3	LNEIYIR	7635.73	7839.26	7268.64	4327.27	7452.18	0.778077	12779.3	437.315	648.364	5.07353
Ribosomal	YGR118W_YPR132W	RPS23A_RPS23B	AA	SSPFGGSSHAK	114423	120236	114251	91618.9	114337	VSGVSLLALWK	68049.3	73246.2	64677.3	29528.4	66363.3	0.784839	114337	2992.54	4436.73	3.88039
AA Metabolism	YOL097C	WRS1	AA	EQVVTPWDVEGGVDEQGR	5913.37	7294.41	4682	8809.32	6603.89	ELGGNPDVDVAYQYLSFFK	3442.79	4533.56	3353.48	4216.25	3829.52	0.786153	6603.89	1306.2	1936.58	29.3248
Translation	YBR015C	MNN2	AA	CLELSPDEVASLTK	9813.71	20200.3	20831.8	12110.8	16155.6	YSSSSDAASADDSTPLR	6461.13	10731.6	9968.12	8758.67	9363.39	0.786929	16155.6	4360.5	6464.88	40.0164
Proteolysis	YPR103W	PRE2	AA	ATAGNWVASQTVK	11319.4	14579.9	14246.7	16387.9	14413.3	EGPTIYYVDSDGTR	6705.23	7830.11	8831.19	9616.05	8330.65	0.7909	14413.3	1070.6	1587.28	11.0126
Transcription Factor	YMR280C	CAT8	AA	STEEILFIPQLLTR	800.497	486.883	514.41	743.65	629.03	TASPTPLSTPIYR	396.024	331.049	284.178	442.083	363.537	0.791029	629.03	128.384	190.341	30.2595
Proteolysis	YGL004C	RPN14	AA	ATVTDIAIIDR	1225.59	774.922	1081.73	1140.64	1111.18	FILGTTEGDIK	593.762	695.79	521.73	686.136	639.949	0.796063	1111.18	71.931	106.645	9.59745
AA Metabolism	YJR010W	MET3	AA	VGGEIPEWFSYPEVVK	62504	79704.4	74280.7	50978.7	68392.4	GVDFYGPYDAQELVESYK	34793.5	47683.6	43538.5	22190.7	39166	0.804235	68392.4	8600.16	12750.6	18.6433
AA Metabolism	YNL037C	IDH1	AA	DIGGSSSTTDFTNEIINK	98334.3	76559.6	90322.8	111992	94328.6	FTVTLIPGDGVGK	63872.9	55809.1	52159.5	50779.7	53984.3	0.805154	94328.6	10834.7	16063.5	17.0293
Oxidative Stress	YKL069W	YKL069W	AA	GVCGTAASTK	2192.45	2245.12	2765.81	2065.58	2218.79	YPGHIACDGETK	1022.54	1465.68	1408.51	1124.89	1266.7	0.808697	2218.79	89.7696	133.092	5.99843
Kinases	YGR194C	XKS1	AA	IAQLEPEAYEK	4184.3	5202.99	3103.18	3763.96	3974.13	ISPLLSDSNASSQQR	2297.03	3316.1	1809.19	2225.59	2261.31	0.813481	3974.13	540.56	801.434	20.1663
Oxidative Stress	YKL056C	TMA19	AA	HGIVEEK	119132	124254	133285	122794	123524	LQETNPEEVPK	68701.2	71511.9	65079.6	78611.9	70106.6	0.81717	123524	2560.96	3796.88	3.0738
Oxidative Stress	YIR038C	GTT1	AA	NQFDFVEGEISK	20238.4	14735.8	13893.1	13388.1	14314.5	ISQAYSSGEVK	13476.9	8995.59	7217	6815.29	8106.3	0.82036	14314.5	673.873	999.084	6.97954
AA Metabolism	YDR035W	ARO3	AA	ELASGLSFPIGFK	15274.5	15150.8	13123.2	24589.9	15212.6	YGCSVTDACIGWESTEQVLELLAEGVR	8552.78	7267.6	8724.27	-	8552.78	0.830806	15212.6	1075.63	1594.73	10.483
Transcription Factor	YNL068C	FKH2	AA	IINNISDSADK	3239.42	1932.29	2374.32	2632.11	2503.22	ELILDTDGAK	1741.83	1190.63	1401.95	1400.21	1401.08	0.837246	2503.22	349.912	518.78	20.7245
AA Metabolism	YGL009C	LEU1	AA	EAEILVVTGDNFGCGSSR	2342.7	2108.42	2099.46	3498.58	2225.56	ANVDTDAIIPK	865.42	1290.77	1192.59	2552.44	1241.68	0.841879	2225.56	121.623	180.318	8.10213
Osmotic Stress	YOR181W	LAS17	AA	GPAPPPPPHR	1005.75	872.478	1068.75	653.547	939.114	GPAPPPPPR	538.862	176.391	508.031	686.03	523.447	0.843258	939.114	98.1339	145.493	15.4926
Chaperone	YLR200W	YKE2	AA	LEFIETEITR	3228.42	3552.05	3209.5	2110.59	3218.96	LTGNVLLPVEQSEAR	2383.07	2229.63	1358.19	1154.12	1793.91	0.843486	3218.96	171.278	253.937	7.88879
Nitrogen Metabolism	YOL052C	SPE2	AA	FVCGPEASTTALVEPNEDK	559.045	1117.54	689.49	752.717	721.103	GWSYASFESNIPVFDISQGK	396.792	408.315	398.393	-	398.393	0.856014	721.103	96.8359	143.569	19.9096
Chaperone	YNL209W	SSB2	AA	VTPSFVAFTPQER	88941.2	80790	79649.5	93225.2	84865.6	TFTTVSDNQTTVQFPVYQGER	59932	47271.4	35911	46408.9	46840.1	0.857435	84865.6	4645.82	6887.89	8.11624
Translation	YOL109W	ZEO1	AA	AETAAQDVQQK	194974	165595	157624	178849	172222	EQAEASIDNLK	96091.5	93441.4	84808.2	95976	94708.7	0.8627	172222	10612.3	15733.8	9.13577
Chaperone	YJL111W	CCT7	AA	LPIGDLATQFFADR	3092.05	2829.8	3176.83	2798.93	2960.93	GGAEQVIAEVER	1796.3	1425.73	2146.62	1143.87	1611.01	0.878078	2960.93	146.563	217.294	7.33873
Translation	YMR120C	ADE17	AA	HVSPAGAAVGIPLSDVEK	60040.7	39167.9	53621.9	72557.6	56831.3	YTQSNSVCYAR	31048.6	24018.7	30682.1	39739.4	30865.4	0.880696	56831.3	9467.85	14037	24.6995
Ribosomal	YGR162W	TIF4631	AA	ASSEENISEAEK	7033.27	7035.89	7348.91	7118.84	7077.36	SAIESAPVPPSEQVK	3832.41	3844.43	3531.52	4977.55	3838.42	0.882698	7077.36	42.7838	63.4313	0.896256
Ribosomal	YOL120C_YNL301C	RPL18A_RPL18B	AA	TVVVVGTVTDDAR	129896	174674	158914	128938	144405	AGGECITLDQLAVR	69293.2	79218.1	77329.5	82221.2	78273.8	0.883522	144405	14988.4	22221.8	15.3885
Translation	YLR291C	GCD7	AA	LSPLYPFDVEK	3981.71	3246.04	2888.66	2937.56	3091.8	TFTVLVTEGFPNNTK	2919.83	1710.42	1634.76	1503.33	1672.59	0.886365	3091.8	178.693	264.93	8.56878
Translation	YMR146C	TIF34	AA	VSEEPIHK	12659.1	8361.77	10606.3	14197.8	11632.7	NPGSINIYEIER	6721.84	4862.08	5835.33	7681	6278.58	0.889679	11632.7	1795.71	2662.32	22.8865
Proteolysis	YGR232W	NAS6	AA	YGAEYDLVDNK	10160.7	7521.23	11494.1	7943.38	9052.06	LIELLCGLGK	5967.18	3594.91	6184.26	3799.65	4883.41	0.890356	9052.06	1319.76	1956.67	21.6157
Ribosomal	YNL016W	PUB1	AA	AITEDILK	48440	50441.6	57255.4	54592.8	52517.2	VLYVGNLDK	25909.3	28800.7	27805.1	28908.2	28302.9	0.891841	52517.2	3076.39	4561.06	8.68489
Oxidative Stress	YJR104C	SOD1	AA	THGAPTDEVR	198458	161948	154199	221139	180203	SVVIHAGQDDLGK	95306.5	98636.1	80081.4	125263	96971.3	0.89399	180203	22129.4	32809.1	18.2068
Translation	YGR178C	PBP1	AA	VADSGVSDSVDDLAK	6291.16	10403.1	11645	8517.11	9460.1	TFFPDEDTAIQEAQTR	4215.57	5072.33	5858.13	5092.26	5082.29	0.896376	9460.1	1563.96	2318.72	24.5105
Oxidative Stress	YGR088W	CTT1	AA	NLGCPYSK	2903.47	2327.81	2372.49	2249.25	2350.15	AAELSGSHPDYNQAK	1978.25	1358.91	1081.28	1156.47	1257.69	0.901973	2350.15	61.618	91.3548	3.8872
Ribosomal	YPL237W	SUI3	AA	TNNPELAGDR	8453.38	9899.42	9499.56	8628.82	9064.19	AGLDNVDAESK	4529.84	5033.2	5557.23	4075.41	4781.52	0.92271	9064.19	523.092	775.536	8.55604
RNA Binding	YLR222C	UTP13	AA	TLPVNQQVESCGFLK	420.196	813.364	706.544	719.819	713.181	GLDIIEVPDNDEPSLNLLSGGR	366.312	373.48	440.679	-	373.48	0.933239	713.181	53.41	79.1857	11.1032
Proteolysis	YER021W	RPN3	AA	LEYPHTDVSSSLEAR	8503.83	9017.11	7975.03	9749.83	8760.47	YAEEDQVQELLK	4407.07	4613.27	4512.15	5161.95	4562.71	0.941117	8760.47	521.04	772.493	8.81794
Ribosomal	YNL306W	MRPS18	AA	NNTHLTFSSVVEDK	2958.19	3439.87	3279.64	3790.17	3359.75	AAFISALVGK	1806.79	1521.7	1651.84	1912.95	1729.32	0.958151	3359.75	240.838	357.067	10.6278
Ribosomal	YNL252C	MRPL17	AA	TLYLLVK	1396.22	2349.52	2220.59	3271.33	2285.06	LSDDSTVAFSNNQK	1082.64	1387.29	1225.75	1119.68	1172.71	0.96238	2285.06	476.652	706.685	30.9264
RNA Binding	YPL212C	PUS1	AA	VTGAQGEETADK	2811.15	5874.52	4487.96	4276.38	4382.17	AFVEAGAISK	1725.97	2538.05	2260.37	2191.52	2225.94	0.977228	4382.17	799.068	1184.7	27.0345
Kinases	YCR012W	PGK1	AA	GVEVVLPVDFIIADAFSADANTK	4.96187e+06	2.99753e+06	2.21533e+06	4.39618e+06	3.69685e+06	DVTFLNDCVGPEVEAAVK	1.68471e+06	2.03778e+06	3.43549e+06	1.40091e+06	1.86124e+06	0.990033	3.69685e+06	982174	1.45617e+06	39.3895
AA Metabolism	YPR145W	ASN1	AA	ATNDVEPSTYDSK	32578.8	25011.1	29337.5	30285.5	29811.5	EQFSDGVGYSWIDGLK	15931	12453.5	14389.2	15516.6	14952.9	0.995447	29811.5	1620.65	2402.78	8.05992
Ribosomal	YDR025W_YBR048W	RPS11A_RPS11B	AA	ILTGTVVSTK	223642	174213	196419	238214	210031	NVPVHVSPAFR	105357	103251	101187	108032	104304	1.00981	210031	20897.4	30982.5	14.7514
Chaperone	YIR004W	DJP1	AA	VLSAAWHGSK	1217.87	1284.1	906.359	837.848	1062.12	VLEDDSVSK	535.613	450.258	519.226	529.104	524.165	1.01885	1062.12	188.868	280.016	26.364
Ribosomal	YKL065C	YET1	AA	VSLYHNDNSGSIGSSAVTPIQALASR	3777.68	5183.8	4342.96	6657.5	4763.38	YQGLINEQEK	1847.05	2561.26	2132.53	3302.4	2346.9	1.02123	4763.38	703.058	1042.35	21.8827
Ribosomal	YHR010W_YDR471W	RPL27A_RPL27B	AA	SHPFGHALVAGIER	448569	503544	544683	390925	476056	SVVSTETFEQPSQR	225656	240760	267448	176910	233208	1.02951	476056	48057	71249.3	14.9666
Signalling	YDR294C	DPL1	AA	NTILLVGSAPNFPHGIADDIEGLGK	2562.23	5765.22	3729.48	3954.4	3841.94	GITEPEIIAPVTAHAGFDK	1834.86	2356.92	1909.48	1497.23	1872.17	1.03712	3841.94	696.085	1032.02	26.8619
Translation	YGL106W	MLC1	AA	AIGYNPTNQLVQDIINADSSLR	26223.3	22060.7	23428	24169.6	23798.8	LTDAEVDELLK	11032.8	12464	10688.3	12077.4	11555.1	1.04236	23798.8	1054.46	1563.34	6.56899
Kinases	YDL108W	KIN28	AA	WTAVQCLESDYFK	1762.23	2206.11	1435.44	1958.4	1860.32	APELLFGAK	554.374	1205.19	982.74	809.83	896.285	1.05352	1860.32	221.936	329.043	17.6874
Ribosomal	YNL069C	RPL16B	AA	AEALNISGEFFR	58588.3	62830.7	66287.9	63512.7	63171.7	LASTIAK	29465.8	29357.6	31391.1	31208.3	30337	1.0582	63171.7	1728.61	2562.84	4.05694
AA Metabolism	YHR037W	PUT2	AA	SQGWFVGPTVIK	8701.99	8981.77	7878.07	9383.02	8841.88	YASDLYAQQPVESADGTWNK	4620.48	3779.66	3819.49	5200.67	4219.98	1.06712	8841.88	340.515	504.847	5.70973
Chaperone	YOR254C	SEC63	AA	FDINDWEIGTIK	11099.4	9665.59	10233.7	12069.1	10666.6	AYESLTDELVR	5381.33	5032.65	5102.24	4245.33	5067.45	1.07377	10666.6	716.926	1062.92	9.96489
Signalling	YDR099W	BMH2	AA	ATNSSLEAYK	47545.8	34600.9	48696.2	52807.2	48121	AVASSGQELSVEER	26196.7	19426.8	16901.4	35270.7	22811.7	1.07689	48121	2630.71	3900.29	8.10517
Translation	YNL121C	TOM70	AA	NPTVENFIEATNLLEK	15567.8	14466.4	18830.7	-	15567.8	FGDIDTATATPTELSTQPAK	7191.19	8741.98	6751.11	7542.42	7366.8	1.07945	15567.8	1101.36	1632.88	10.4888
AA Metabolism	YNR050C	LYS9	AA	AISLDVTDDSALDK	9148.47	12897.2	11188.3	12038.4	11613.3	SFLSYCGGLPAPEDSDNPLGYK	4268.57	5748.06	5157.89	5691.87	5424.88	1.09812	11613.3	854.452	1266.81	10.9082
Ribosomal	YGL123W	RPS2	AA	ITTIEEIFLHSLPVK	225466	152670	202473	206298	204385	AGIIIAK	97071	93318.7	81983.7	106820	95194.9	1.10234	204385	11496.5	17044.7	8.33948
AA Metabolism	YLR355C	ILV5	AA	AAIEDGWVPGK	136294	118868	109908	101475	114388	DLDVILVAPK	78671.4	48851.8	55595	50801.2	53198.1	1.10449	114388	8696.41	12893.3	11.2715
AA Metabolism	YGL105W	ARC1	AA	EQSAQAAQWESVLK	22991.4	19818.6	16927.1	20425.2	20121.9	APAGGAADAAAK	10770.2	8940	7849.68	9640.95	9290.47	1.11495	20121.9	1586.42	2352.02	11.6889
Chaperone	YJL179W	PFD1	AA	SFILQDK	3156.41	2861.61	2506.41	3340.01	3009.01	NYLETTVEK	1373.29	1451.63	1131.65	1402.43	1387.86	1.11642	3009.01	239.204	354.644	11.7861
Oxidative Stress	YOL049W	GSH2	AA	ITQDMAQPDSYLHK	3384.8	1367.77	5664.65	3737.41	3561.1	TTEALALSDSEFTGK	1457.59	1880.17	1806.97	1198.01	1632.28	1.12544	3561.1	1139.93	1690.06	47.4588
Proteolysis	YBL091C	MAP2	AA	GYVTAGGEVSHYAR	8581.28	9879.57	10317.8	13556.2	10098.7	ELNLENEGVEQQDQAK	4663.36	4484.88	4519.65	6083.98	4591.51	1.13713	10098.7	868.251	1287.27	12.7469
Ribosomal	YHR121W	LSM12	AA	GVSAEGQFIFDQIFK	1518.09	2428.02	2326.62	3625.01	2377.32	VLHEGSNQSITLIQR	1012.15	1144.66	986.428	1142.64	1077.4	1.14179	2377.32	454.962	674.526	28.3734
RNA Binding	YPL151C	PRP46	AA	IFQPEVAEELIVNR	654.709	502.161	660.479	949.585	657.594	TVSIHPTLDLIATAGR	365.243	174.654	335.749	252.44	294.095	1.16092	657.594	79.1594	117.362	17.8471
RNA Binding	YCL011C	GBP2	AA	GTEPGLAQDAAVHIDETAAK	3548.15	2935.34	3860.68	2877.02	3241.74	NCFIYCSNLPFSTAR	1526.33	1439.93	1203.12	1459.19	1449.56	1.16116	3241.74	335.563	497.506	15.3469
Ribosomal	YKL156W_YHR021C	RPS27A_RPS27B	AA	SYFLDVK	112280	119246	109159	144280	115763	TLVQGPR	79767.2	58778.6	42619.4	44742.8	51760.7	1.16125	115763	5043.74	7477.85	6.45962
RNA Binding	YHR069C	RRP4	AA	YAPETGDHVVGR	3333.96	2774.63	2606.7	2706.1	2740.36	STGPTGAVSLNPSITR	1196.09	1395.55	1248.81	1158.66	1222.45	1.16459	2740.36	83.9616	124.481	4.54252
AA Metabolism	YLL018C	DPS1	AA	LLGAPSEGGSSVFEVTYFK	117286	169275	153353	198453	161314	IYTISETPEALPILLEDASR	49670.7	72411.9	71230.6	73513.4	71821.2	1.16739	161314	22549.6	33432.1	20.7248
Proteolysis	YLR025W	SNF7	AA	DGEEEEDEEDEDEK	15090.4	8126.99	16263.2	15700.8	15395.6	IVNNNVNAAPISENK	7065.39	4462.32	7283.73	6377.81	6721.6	1.19564	15395.6	586.398	869.394	5.64703
Transcription Factor	YPR104C	FHL1	AA	SPENADIAESEINTR	341.875	215.201	336.045	141.409	275.623	ESITNSPTSEVPIETK	122.967	118.616	120.752	106.885	119.684	1.20347	275.623	63.3368	93.9032	34.0694
Proteolysis	YNL079C	TPM1	AA	NQQLEEDLEESDTK	19760	18494.4	18527.3	19516.7	19022	LEAGLSDSK	9220.15	7877.43	7556.95	8626.82	8252.13	1.20483	19022	511.163	757.85	3.98407
Oxidative Stress	YLR011W	LOT6	AA	IQVVDLQQIALPLYEDDDELIPAQIK	1910.01	1909.32	2061.36	-	1910.01	TIENSEELIDQK	923.806	951.038	716.682	506.941	820.244	1.21945	1910.01	0.689648	1.02247	0.0535324
Ribosomal	YIR012W	SQT1	AA	ITQAEIK	7220.55	6188.91	5432.8	7756.03	6704.73	FVLEDSVTK	2699.35	3292.28	2650.64	3057.1	2878.23	1.22	6704.73	783.564	1161.71	17.3268
Nitrogen Metabolism	YPR069C	SPE3	AA	EYFQLLNSALTEK	43887.1	45880.8	38891.2	37223.2	41389.1	VLVIGGGDGGVLR	18321.6	18888.9	16770.5	14649.4	17546.1	1.2381	41389.1	3331.97	4939.97	11.9354
Signalling	YLR362W	STE11	AA	IGTNTTPEIPSWATSEGK	1203.23	1230.01	981.949	1127.91	1165.57	IEDVGAVSHPK	446.86	537.242	433.832	783.334	492.051	1.24416	1165.57	51.0503	75.6871	6.49357
Kinases	YFR053C	HXK1	AA	ESGNYLAIDLGGTNLR	146451	133994	64672	229180	140223	DTLPLGFTFSYPASQNK	66708.2	51307.9	29553.8	102802	59008	1.24874	140223	40889.6	60622.9	43.2333
Ribosomal	YKL006W_YHL001W	RPL14A_RPL14B	AA	LAAIVEIIDQK	282267	206649	272246	284132	277256	AALTDFER	117370	114558	106112	123262	115964	1.25754	277256	5943.42	8811.72	3.17818
Heat Stress	YLR216C	CPR6	AA	VSIPLNIAICALK	53174	73142.2	57889.2	50332.9	55531.6	IVFELYNDIVPK	21535.5	31417.5	24794.9	19125.6	23165.2	1.26135	55531.6	3778.16	5601.5	10.087
RNA Binding	YHR169W	DBP8	AA	IGDAISFVTQR	1274.97	1150.94	1078.96	1354.34	1212.95	SLQNAPVQK	519.372	490.839	555.637	454.588	505.106	1.26387	1212.95	98.0021	145.298	11.9789
Translation	YML124C	TUB3	AA	YMANCLLYR	18327.8	15640.1	22589	-	18327.8	IGICYEPPSVIPSSELANVDR	7854.32	5302.15	7364.06	8006.96	7609.19	1.26822	18327.8	2687.69	3984.77	21.7417
Osmotic Stress	YKL129C	MYO3	AA	VNVSLQAFPGADK	2940.8	2741.15	3254.81	4083.72	3097.8	NTVPVAATGAVNDVTNQK	1287.33	1074.18	1229.04	1573.78	1258.18	1.2999	3097.8	256.828	380.773	12.2917
Translation	YDR296W	MHR1	AA	NLEYGQVLYSQFPNFSQTQVDK	4704.86	3163.7	4960.54	3895.56	4300.21	IIPPQVYIFR	1844.91	1643.21	1547.64	2413.62	1744.06	1.30196	4300.21	532.49	789.469	18.3588
Ribosomal	YDR041W	RSM10	AA	SLSNIDELYSLR	794.423	824.728	784.478	945.688	809.575	YGDLVADIQLR	242.231	373.621	277.869	449.788	325.745	1.31342	809.575	20.125	29.8374	3.68556
Proteolysis	YGL003C	CDH1	AA	LASGGNDNVVHVYEGTSK	1100.71	1023.26	737.361	973.277	998.267	DTVGSESSIDR	311.336	326.611	468.747	577.012	397.679	1.32782	998.267	63.7186	94.4693	9.46332
Oxidative Stress	YNL036W	NCE103	AA	GQSPHTLFIGCSDSR	22396.7	20772	26807.5	22495.3	22446	NVANICHSEDLTLK	8580.25	9251.29	10363.7	7948.35	8915.77	1.33203	22446	861.663	1277.5	5.69144
Proteolysis	YGL087C	MMS2	AA	IYSLSIDCGPNYPDSPPK	17138.2	7342.89	15009.4	15827.7	15418.6	INLPCVNPTTGEVQTDFHTLR	6804.59	5836.05	6319.88	5898.33	6109.11	1.33563	15418.6	1064.4	1578.08	10.2349
Ribosomal	YDL136W_YDL191W	RPL35B_RPL35A	AA	FEASQVTEK	316314	213701	232059	199018	222880	LSRPSLPK	76738.2	97543.9	74152.8	96464.4	86601.3	1.36381	222880	16520.5	24493.3	10.9895
RNA Binding	YBR130C	SHE3	AA	TNLQLTTQSQNLLSK	763.032	1482.78	1568.78	1357.93	1420.36	NSSAIEQSCSEK	576.712	543.434	557.888	534.751	550.661	1.36702	1420.36	105.426	156.305	11.0047
Ribosomal	YOL039W	RPP2A	AA	VSSVLSALEGK	109467	103125	111327	133928	110397	YLAAYLLLNAAGNTPDATK	23779.8	60947.4	22611.7	70801.3	42363.6	1.3818	110397	4100.87	6079.95	5.50737
Proteolysis	YPL154C	PEP4	AA	FDGILGLGYDTISVDK	386942	329266	231908	-	329266	YYSIYDLGNNAVGLAK	125821	139438	96046.1	-	125821	1.38788	329266	57676.1	85510.7	25.9701
AA Metabolism	YFL030W	AGX1	AA	SVDTLLIPGPIILSGAVQK	2013.38	2174.27	1487.83	1850.77	1932.07	IGESVPLELITEK	879.047	731.596	538.266	737.085	734.34	1.39563	1932.07	161.753	239.815	12.4123
Translation	YML126C	ERG13	AA	ANPQLFPEVDAELATR	29755.9	35967.7	23243.8	70847.5	32861.8	GIQIYIPTQCVNQSELEK	11313.3	13756.6	12888.3	11978.3	12433.3	1.4022	32861.8	6361.97	9432.25	28.7028
AA Metabolism	YGR012W	YGR012W	AA	GNIDAFIAGCGTGGTITGVAK	9520.75	5722.84	6862.56	10727.7	8191.66	EGVEELIGNTPLVK	3149.6	2860.33	3142.92	3001.12	3072.02	1.41497	8191.66	1898.96	2815.39	34.3691
RNA Binding	YOL149W	DCP1	AA	SNDSLTYNCGK	4862.78	1787.9	3603.94	3460.77	3532.36	YLLENEPK	2271.03	812.426	1247.81	1377.97	1312.89	1.42789	3532.36	701.004	1039.31	29.4225
Kinases	YDR226W	ADK1	AA	TGIWAGVDASQPPATVWADILNK	274736	255444	258012	353527	266374	GTQAPNLQER	113149	108865	86706.4	83130.4	97785.6	1.44576	266374	9645.85	14300.9	5.36875
Proteolysis	YMR035W	IMP2	AA	FPYPKPQVNLPR	3242.02	2154.03	3845.29	2979.51	3110.77	DDIILFK	1181.18	1102.53	1219.52	706.369	1141.86	1.44588	3110.77	432.886	641.797	20.6315
AA Metabolism	YDR158W	HOM2	AA	IAGVLGATGSVGQR	175092	214787	177468	-	177468	ECDIVFSGLDADYAGAIEK	64059.1	60301.3	67627.4	-	64059.1	1.47008	177468	2376.23	3523	1.98514
AA Metabolism	YBL039C	URA7	AA	WVEATDLEPEAQESNK	9909.71	7684.59	9537.56	11891.1	9723.64	DSHSAEFYPDIDEK	3979.02	3006.06	3148.38	3806.49	3477.44	1.48347	9723.64	1112.56	1649.49	16.9637
Ribosomal	YBR267W	REI1	AA	VSAAAASTSK	619.418	616.492	398.217	-	616.492	IPYESEDER	194.296	238.307	220.31	-	220.31	1.48454	616.492	2.92629	4.33852	0.703743
Proteolysis	YER017C	AFG3	AA	GAILSGPPGTGK	2380.05	1696.76	2340.78	2858.78	2360.42	GGALGGANDER	823.68	631.203	858.401	1179.52	841.041	1.48879	2360.42	259.001	383.994	16.2681
Translation	YDR050C	TPI1	AA	ASGAFTGENSVDQIK	2.23641e+06	3.66535e+06	2.03973e+06	2.72093e+06	2.47867e+06	TLDVVER	915130	1.02257e+06	756118	850653	882891	1.48926	2.47867e+06	340597	504970	20.3726
Proteolysis	YDR313C	PIB1	AA	ISPNTTDNAIK	1591.22	1655.44	1665.9	2346.5	1660.67	AENAQQHTNTSDAADDSVK	551.586	616.737	544.494	832.118	584.162	1.50732	1660.67	37.3404	55.3608	3.33365
Osmotic Stress	YDR040C	ENA1	AA	FCTMTGDGVNDSPSLK	4398.3	3826.22	3892.19	5519.15	4145.24	TVGENTLGDDTK	1636.21	990.322	1248.57	2121.71	1442.39	1.523	4145.24	286.04	424.083	10.2306
RNA Binding	YGR156W	PTI1	AA	IPPLQLIEIISNLK	2837.43	2339.47	2571.64	2293.77	2455.55	LTGVLFDYLTSK	723.923	636.66	935.643	966.765	829.783	1.56524	2455.55	138.931	205.979	8.38829
Ribosomal	YOR096W	RPS7A	AA	ILEDLVFPTEIVGK	598968	421609	670300	678666	634634	ALAIFVPVPSLAGFHK	284939	200104	227859	142468	213981	1.56844	634634	39849.2	59080.4	9.30936
AA Metabolism	YDR234W	LYS4	AA	VVVTEGSLDGPVILEQK	800.643	760.636	711.848	-	760.636	DALAYLASPAVVAASAVLGK	200.981	390.852	253.22	257.358	255.289	1.57507	760.636	40.0077	59.3154	7.79813
AA Metabolism	YEL046C	GLY1	AA	GIPLESPADTNFVFINLK	1649.5	1979.13	2261.32	3653.71	2120.22	LAISEAFDYAK	601.489	587.438	814.904	1322	708.197	1.582	2120.22	305.909	453.541	21.3912
Translation	YLR328W	NMA1	AA	LYVDQTEPVK	20357.1	27005.8	27372.4	30098.1	27189.1	YQIADLEEVPHGIVR	6038.5	9048.49	9111.23	10844.1	9079.86	1.58228	27189.1	1546.15	2292.32	8.43105
Ribosomal	YLR340W	RPP0	AA	GNVGFVFTNEPLTEIK	8828.21	11329.7	14197.5	15206.7	12763.6	GFLSDLPDFEK	3642.54	4525.34	5576.66	-	4083.94	1.644	12763.6	1938.51	2874.03	22.5174
AA Metabolism	YNL040W	YNL040W	AA	NLLSCSETQISEK	1180.89	844.753	665.506	890.487	867.62	IGEETVDEVSTSK	254.372	297.681	246.165	403.887	276.026	1.65226	867.62	112.49	166.778	19.2225
Ribosomal	YMR143W_YDL083C	RPS16A_RPS16B	AA	VYEPLLLVGLDK	49603.8	47648.7	46321.1	71593.6	48626.2	VTGGGHVSQVYAIR	15616.3	15035.5	14232.7	17819.7	15325.9	1.66576	48626.2	1641.33	2433.44	5.00437
AA Metabolism	YPR167C	MET16	AA	SIGDYHSTQPVK	4209.8	4299.73	3562.52	-	4209.8	INPLINWTFEQVK	1270.76	1515.11	1310.17	-	1310.17	1.684	4209.8	89.9289	133.329	3.1671
Proteolysis	YEL037C	RAD23	AA	LAQSISCEESQIK	21386.6	27822.7	23398.9	24507.2	23953	LCELGFER	6539.65	8431.1	6918.92	7952.39	7435.66	1.68768	23953	1560.29	2313.29	9.65761
Signalling	YNL271C	BNI1	AA	GGAENNTSASTLPGDR	1613.97	1686.22	1712.89	1809.55	1699.56	STVSSAPYLEELTQK	462.32	504.89	534.183	644.47	519.536	1.70986	1699.56	49.4595	73.3287	4.31458
Kinases	YCL040W	GLK1	AA	GVLLAADLGGTNFR	142160	113324	98492.7	74757.2	105908	AVIQAVDQICDDFEVTPEK	49005.3	33904.1	30209.3	19924	32056.7	1.72412	105908	19283.3	28589.4	26.9945
Chaperone	YER103W	SSA4	AA	DAVVTVPAYFNDSQR	5800.1	5652.92	5621.53	5743.93	5698.42	ATAGDTHLGGEDFDSR	1841.87	1599.93	1201.98	2118.22	1720.9	1.7274	5698.42	61.1998	90.7349	1.59228
Signalling	YER089C	PTC2	AA	SQNLLVCGNAGDSR	9858.95	10536.2	10880.8	14131.7	10708.5	TSGPIDLASLEALLGATGGVK	3564.4	2318.01	3183.29	3231.37	3207.33	1.73931	10708.5	510.911	757.477	7.07362
RNA Binding	YMR128W	ECM16	AA	AIQLLQYLGALDNK	2232.13	2005.49	2356.27	1990.85	2118.81	TLFPIAPPVLQVDAR	586.899	622.91	674.957	-	622.91	1.76616	2118.81	120.642	178.864	8.44174
Nitrogen Metabolism	YJR062C	NTA1	AA	GSQDDDESSLDSLNESVELLGNLGK	1850.22	2140.67	1791.35	-	1850.22	EQGLPLAGSQGIYQLK	709.501	558.953	477.996	521.085	540.019	1.77662	1850.22	58.8671	87.2764	4.71708
Ribosomal	YCR046C	IMG1	AA	VPLFSPLIER	513.579	867.442	607.811	1202.15	737.627	IVYDSSK	166.374	227.524	198.677	286.472	213.101	1.79136	737.627	176.931	262.318	35.5625
Proteolysis	YJL172W	CPS1	AA	FVGSIIDIDLLK	8606.29	12393.5	8351.55	15064.1	10499.9	TILGAPFCPR	2927.68	3046.37	2826.4	3298.8	2987.02	1.81359	10499.9	2020.97	2996.28	28.5364
AA Metabolism	YEL066W	HPA3	AA	EYQGFQK	4727.1	4816.96	4613.45	4024.8	4670.28	LIEFVYSR	1412.25	1321.14	1287.55	1233.04	1304.35	1.84018	4670.28	101.756	150.863	3.23029
Ribosomal	YDR447C_YML024W	RPS17B_RPS17A	AA	LPLSVINVSAQR	208833	238239	300570	236918	237579	LTLDFQTNK	57711.2	67369.7	66189.1	65034.3	65611.7	1.85638	237579	14703.1	21798.8	9.17539
Translation	YOR260W	GCD1	AA	GSNLAPFTQPDFPFQTQNK	7483.4	10048.9	12998	6094.03	8766.16	LSNCYIEGHYVVEPK	1919.44	2555.69	2591.41	2253.39	2404.54	1.86618	8766.16	1977.44	2931.76	33.444
Chaperone	YDL143W	CCT4	AA	GEIIISNDGHTILK	22000.2	17196.9	20704	20136	20420	LGSADLVEEIDSDGSK	5751.26	5364.93	5893.35	4643.43	5558.09	1.87732	20420	932.088	1381.91	6.76745
Translation	YLR347C	KAP95	AA	LAALNALADSLIFIK	20467.3	20117.3	15145.8	14551.8	17631.5	TNALTALVSIEPR	5250.19	2884.04	4749	4173.28	4461.14	1.98267	17631.5	2660.77	3944.86	22.3739
RNA Binding	YGL232W	TAN1	AA	LTPITYSCNAK	2984.5	4028.81	3284.64	3332.48	3308.56	FQELYGDIK	628.833	834.965	789.664	1126.93	812.314	2.02609	3308.56	173.987	257.954	7.79656
Proteolysis	YGL011C	SCL1	AA	ATNQTNINSLAVR	27618	26389.7	27356.2	-	27356.2	FFTLSAENIEER	7905.3	4155.22	6465.04	-	6465.04	2.08114	27356.2	261.731	388.043	1.41848
RNA Binding	YDR381W	YRA1	AA	SLDEIIGSNK	152209	149291	158483	151335	151772	VNVEGLPR	35685.5	34561.7	36019.2	39079.6	35852.3	2.08177	151772	1459.29	2163.54	1.42552
Heat Stress	YHL021C	AIM17	AA	GLNLFESHINDFNNQFR	7397.77	6592.75	2427.83	-	6592.75	FGIAFISGTPSSSSEGLTIQK	2102.47	1823.5	1262.7	1231.86	1543.1	2.09505	6592.75	805.02	1193.52	18.1036
AA Metabolism	YGR061C	ADE6	AA	LSVAESLLNIFAADVK	61463.6	68019.1	63901.1	54542	62682.4	LYEAVQALGLDLCPALGVAIPVGK	17152	14512.1	14418.5	14559.8	14535.9	2.10844	62682.4	3277.76	4859.6	7.75274
Proteolysis	YNL281W	HCH1	AA	LTSLSTVSSDGK	29590.2	32630.1	49432.4	58577	41031.3	IELTQVSSITGDSNVSQR	9022.99	9000.87	9963.41	10876.4	9493.2	2.11176	41031.3	9921.12	14709.1	35.8484
AA Metabolism	YAL012W	CYS3	AA	LVWIETPTNPTLK	114851	119213	95423.1	120168	117032	ENVVAVNYPGLK	29295.9	28514.8	25350.2	20601	26932.5	2.11948	117032	2658.69	3941.78	3.36812
AA Metabolism	YFR030W	MET10	AA	TVLPLVESVPEASILAK	7423.4	4220.08	4134.45	6434.09	5327.08	VIAPDAAFDDVLDK	2154.7	1108.9	1218.88	1226.52	1222.7	2.12328	5327.08	1149.82	1704.72	32.001
Oxidative Stress	YHR183W	GND1	AA	GILFVGSGVSGGEEGAR	536065	516163	688983	-	536065	AGAPVDALINQIVPLLEK	130349	107006	115229	163928	122789	2.12623	536065	19902.9	29508.1	5.50457
Transcription Factor	YPR008W	HAA1	AA	SGNNWQDSSVSLPAK	1566.37	1146.14	1249.03	1505.25	1377.14	NFSTTATAATGESK	349.338	248.802	271.091	353.058	310.215	2.15034	1377.14	158.67	235.244	17.0821
Heat Stress	YNL200C	YNL200C	AA	FGFEPFGYESTDQILK	4812.23	3046.6	2658.9	2273.76	2852.75	VQNIIPIVSVDVPTGWDVDK	790.878	497.315	784.276	351.165	640.795	2.15442	2852.75	386.421	572.907	20.0827
Kinases	YGR240C	PFK1	AA	NNTIIVAEGALDDQLNPVTANDVK	262282	236586	239823	171439	238205	AVLEFTPETPSPLIGILENK	55647.3	53661.1	51947.7	41854.7	52804.4	2.17347	238205	12848.2	19048.8	7.99681
RNA Binding	YDL167C	NRP1	AA	AQEILSPFPQSK	1981.34	2412.36	2714.91	3361.78	2563.64	SISGDASETNHYIDSSTFGPASR	554.845	1234.02	510.037	560.53	557.688	2.20066	2563.64	366.787	543.799	21.212
Chaperone	YPL106C	SSE1	AA	IVNDVTAAGVSYGIFK	63735.5	58474.1	66591.6	59135.3	61435.4	AEEWLYDEGFDSIK	14629.2	13212.6	12181.2	13230	13221.3	2.21621	61435.4	2630.73	3900.31	6.34864
Proteolysis	YER151C	UBP3	AA	ALNLNSESLENSSVEK	2428.71	2250.78	2307.82	-	2307.82	TSSPSPSPPAAK	366.263	276.009	615.805	632	491.034	2.23264	2307.82	57.0454	84.5754	3.66473
AA Metabolism	YBL076C	ILS1	AA	GLPESAVQAGQETR	14145.4	23894.2	25520.7	26691.8	24707.4	VPANFISEGLDQTR	3830.48	5255.38	6132.21	-	5255.38	2.23308	24707.4	1398.8	2073.87	8.3937
Proteolysis	YKL157W	APE2	AA	GFDQSLAQSLDTITSK	8272.5	7319.71	7330.55	6835.52	7325.13	TFGIQYPLPK	2029.85	1495.85	1553.29	1524.72	1539	2.25086	7325.13	247.516	366.967	5.0097
Ribosomal	YML063W_YLR441C	RPS1B_RPS1A	AA	LIPEVINK	128741	114450	118186	158528	123463	HSYAQSSHIR	26860.6	24695.4	22549	33376	25778	2.25987	123463	7145.62	10594.1	8.58076
Kinases	YGL253W	HXK2	AA	DIYGWTQTSLDDYPIK	989802	1.06868e+06	613026	452664	801414	ESGDFLAIDLGGTNLR	186226	212529	148315	100817	167270	2.26037	801414	227826	337775	42.1474
AA Metabolism	YGR094W	VAS1	AA	TGVFEPEFTADGK	37310.2	38901	33436.6	25189	35373.4	LGDDYQPPATEGLSGNESLVEK	7423.37	10843.4	7142.35	5480.95	7282.86	2.28009	35373.4	2732.21	4050.77	11.4515
Oxidative Stress	YBR244W	GPX2	AA	AGLLGFK	2070.01	2963.52	3074.16	-	2963.52	GFVILGFPCNQFGK	718.948	521.013	596.873	-	596.873	2.31181	2963.52	110.641	164.036	5.53518
Nitrogen Metabolism	YDR147W	EKI1	AA	IFGDSIDSVIDR	1846.07	1501.48	1341.38	1942.86	1673.77	EITDQPSCWTTFDQWIK	301.442	399.551	264.91	350.241	325.841	2.36086	1673.77	220.69	327.195	19.5484
AA Metabolism	YMR303C	ADH2	AA	VVGLSSLPEIYEK	2120.38	1572.13	2692.67	2632.2	2376.29	VLGIDGGPGK	404.911	365.821	513.128	524.755	459.02	2.37208	2376.29	286.146	424.24	17.8531
Ribosomal	YLR249W	YEF3	AA	FPEPGYLEGVK	118553	134833	150999	112627	126693	ALLPHLTNAIVETNK	16416	27986.3	22636.9	26164.9	24400.9	2.37633	126693	11103	16461.3	12.9931
Ribosomal	YPL081W_YBR189W	RPS9A_RPS9B	AA	ISFQLSK	350358	416705	349945	353342	351850	LAGEFGLK	63730.7	69259.5	65623.9	73365.5	67441.7	2.38325	351850	1698.7	2518.49	0.715786
RNA Binding	YPL169C	MEX67	AA	SLIVESVNLADNQLK	13475.8	13388.5	17972.8	13132	13432.1	VAVYDAHVEGPLVIGYVNSK	2817.91	2300.19	2299.43	2878.55	2559.05	2.39201	13432.1	171.87	254.815	1.89705
AA Metabolism	YGL148W	ARO2	AA	TATYDGEEGILAAK	44876.2	64706.5	69995.1	73408.5	67350.8	NLPTGLGEPCFDK	8897.23	12842.5	14868.2	12197.2	12519.9	2.42748	67350.8	4350.97	6450.74	9.57782
AA Metabolism	YHR208W	BAT1	AA	GLGVGTPSEALLYVITSPVGPYYK	28727.3	26817.2	20762.2	35995.4	27772.3	EIGWNNEDIHVPLLPGEQCGALTK	5027.8	5255.27	3566.49	5692.73	5141.53	2.43337	27772.3	3982.56	5904.55	21.2606
Translation	YOR187W	TUF1	AA	LLDAVDEYIPTPER	24851.6	33198.5	30501.9	33500.9	31850.2	GGANFLDYAAIDK	5755.03	6491.17	5310.65	5890.43	5822.73	2.45153	31850.2	1499.52	2223.18	6.98013
Kinases	YKL181W	PRS1	AA	ENVEDYEDAVVVSK	67902.4	51281.9	37320.7	21342.8	44301.3	VYVVATHGIFTGDCLEELEK	5297.07	8284.95	7717.31	13660.2	8001.13	2.46907	44301.3	14969.6	22193.9	50.0976
Nitrogen Metabolism	YDR075W	PPH3	AA	HIPEETVFR	826.056	825.948	727.212	640.529	776.58	YIFLGDFVDR	80.7977	164.532	146.681	130.393	138.537	2.48686	776.58	49.4219	73.2729	9.43532
AA Metabolism	YOR303W	CPA1	AA	ANVALIDCGVK	17190.4	12948.8	21872.6	13338.6	15264.5	EGVAAITGVDTR	2104.67	2683.27	3386.06	2745.73	2714.5	2.49142	15264.5	2120.8	3144.3	20.5988
Ribosomal	YPR100W	MRPL51	AA	NLNIDNVENK	1716.7	1757.86	1850.15	1979.22	1804	NDNVESLNSSVR	289.62	292.961	345.912	427.555	319.437	2.4976	1804	66.7258	98.9277	5.48378
AA Metabolism	YCL009C	ILV6	AA	GFNIDSLVVCNTEVK	128222	127551	143168	107276	127886	LVEPFGVLECAR	24310.9	21272.5	18024.1	23128.5	22200.5	2.5262	127886	7808.41	11576.7	9.05236
AA Metabolism	YOR184W	SER1	AA	IAPAGYLVTGSWSQK	32541	32062.5	26074.3	30947.3	31504.9	GGVEAQQAENEEK	5465.42	5373.78	4633.63	5467.47	5419.6	2.53932	31504.9	796.857	1181.42	3.74996
Chaperone	YAL005C	SSA1	AA	TTPSFVAFTDTER	403106	339950	281594	317189	328569	AEETISWLDSNTTASK	65333.8	77080.9	47586.5	32742.3	56460.1	2.54089	328569	29177.8	43259.1	13.1659
RNA Binding	YOR361C	PRT1	AA	NINDNNDVSASLK	17809.6	13483.4	18851.8	16845	17327.3	IFNIAGNLVK	2899.23	3026.49	2723.16	3450.08	2962.86	2.54798	17327.3	1003.4	1487.64	8.58555
Ribosomal	YGR214W_YLR048W	RPS0A_RPS0B	AA	FAAHTGATPIAGR	526225	389378	489893	545522	508059	IIAAIPNPEDVVAISSR	84915.8	88240	83581.7	92052.2	86577.9	2.55292	508059	27814.6	41237.9	8.11677
Oxidative Stress	YBL055C	YBL055C	AA	ISCLNDK	4615.69	5292.26	5123.2	4821.17	4972.19	FIAGFTDER	977.423	696.503	835.391	653.265	765.947	2.69856	4972.19	235.543	349.216	7.02339
Kinases	YDR248C	YDR248C	AA	VIVLAGTAGTGK	15287	18768.5	17645	21635	18206.8	DLELPDINDETDCDIVPLDFK	1176.88	2744.81	2503.9	2697.64	2600.77	2.80746	18206.8	1740.76	2580.85	14.1752
AA Metabolism	YGL125W	MET13	AA	CLPWSDIPINDEINPIK	9488.17	11007.7	11898.8	-	11007.7	DAENWTPVEGGFQYAK	1798.48	1228.45	1504.44	-	1504.44	2.87121	11007.7	891.15	1321.22	12.0027
Heat Stress	YOR288C	MPD1	AA	SFSAHANEVYSGAR	12679.3	11968.6	19214.8	9035.75	12324	TLAPIVDFSLSR	1822.69	1397.43	2113.32	1223.13	1610.06	2.93628	12324	1821.8	2701	21.9166
Signalling	YNL138W	SRV2	AA	FGIQVNHSLPQISIDK	27629.8	161578	62494.9	86089.7	74292.3	GGIGAVFAELNQGENITK	8625.13	12559.6	10466.1	7500.54	9545.63	2.9603	74292.3	29230	43336.4	58.3322
Translation	YNL031C_YBR010W	HHT2_HHT1	AA	YKPGTVALR	253725	187763	230363	285471	242044	EIAQDFK	33122.9	22209.2	27383.1	33258.6	30253	3.00012	242044	27554.2	40851.8	16.8779
Chaperone	YHR064C	SSZ1	AA	NDVDVIANPDGER	62730.2	56962.1	73535.6	59135.5	60932.9	LAAEDYIGSAVK	7712.57	6847.66	7512.84	8060.69	7612.71	3.00074	60932.9	2884.09	4275.95	7.01747
Translation	YBR245C	ISW1	AA	LSVNNSQPLTEEEEK	2417.92	1939.75	2403.82	2635.15	2410.87	SGTSTGSAGTPEPGSGEK	288.293	220.71	302.767	459.632	295.53	3.02818	2410.87	115.666	171.486	7.11305
Translation	YDR062W	LCB2	AA	GQCTDAALESVDK	4821.46	4690.77	4422.06	5195.4	4756.12	VPLCEPEELPDDIQK	561.819	544.464	602.525	681.123	582.172	3.03027	4756.12	199.703	296.079	6.22523
Proteolysis	YCL057W	PRD1	AA	EQLEGVPDSILTQFETIK	18980.6	19065.2	33853.7	96650.6	26459.4	VPENEAILLDTLK	3921.31	3471.68	2454.9	1596.01	2963.29	3.15851	26459.4	7436.56	11025.4	41.6692
Heat Stress	YBR056W	YBR056W	AA	FYYSEAINTVEK	103086	91638.8	89747.1	68764.1	90693	TAVDDIIAFR	9911.17	11101.4	9716.05	7071.76	9813.61	3.20813	90693	6669.52	9888.23	10.903
Oxidative Stress	YHR008C	SOD2	AA	LAGVQGSGWAFIVK	167814	128465	55577.3	-	128465	AIDEQFGSLDELIK	17420.7	15625.6	9347.42	11696.5	13661	3.23324	128465	39348.3	58337.8	45.4114
Signalling	YGL121C	GPG1	AA	EVTATTLPSLLALLLEK	28151.8	28614.4	25226.3	48291.9	28383.1	TDDTLSMYPR	2469.31	3361.54	2322.34	5487.03	2915.43	3.28325	28383.1	1694.03	2511.57	8.84881
RNA Binding	YMR302C	YME2	AA	NLASPPNNPIYGLELK	29371.5	28261.3	26766	35033.5	28816.4	AFVSTGDGTVNVK	3196.23	2482.93	2585.02	3387.67	2890.63	3.31744	28816.4	1302.75	1931.45	6.70262
Ribosomal	YLR406C_YDL075W	RPL31B_RPL31A	AA	LAPELNQAIWK	96575.9	106477	121141	99538.3	103008	NPLFSYVEPVLVASAK	8505.65	8017.99	10950.7	11631.5	9728.18	3.40444	103008	4950.77	7340.02	7.12568
Heat Stress	YMR096W	SNZ1	AA	VPVSLLK	120443	152546	136051	197796	144298	LATAVVEATTHFDNPSK	13415.6	13183.1	13696.5	14922.4	13556.1	3.41205	144298	16051.5	23798	16.4922
Proteolysis	YFR010W	UBP6	AA	VYPITLSTDATSADLK	10262.8	9043.36	8651.62	11247.5	9653.09	SVLPIVLLNTLR	782.869	1632.67	802.718	993.638	898.178	3.42592	9653.09	805.592	1194.37	12.3729
Ribosomal	YNL162W_YHR141C	RPL42A_RPL42B	AA	HFELGGEK	25019.1	21139.1	22648.2	30924.2	23833.6	ASLFAQGK	2357.32	2043.08	2324.42	2062.9	2193.66	3.44159	23833.6	1939.99	2876.23	12.068
AA Metabolism	YLR304C	ACO1	AA	EVAVANNWPLDVR	123306	578659	429090	148337	288713	GYDAGENTYQAPPADR	19491.8	27524.7	26263.4	26306.4	26284.9	3.45733	288713	152892	226678	78.513
Heat Stress	YDR343C	HXT6	AA	LAGNASWGELFSSK	120001	38500.6	26303.5	13121.6	32402	GANYDAEEMAHDDKPLYK	12865.2	4102.85	1664.81	711.027	2883.83	3.49003	32402	12689.5	18813.4	58.0625
Ribosomal	YHL013C	OTU2	AA	LLEQLSISR	31723	28599.1	18703.4	-	28599.1	IANNEVFDAEQEDEVTPEK	2612.91	2496.57	1571.47	2445.43	2471	3.5328	28599.1	3123.93	4631.54	16.1947
Heat Stress	YKR049C	FMP46	AA	LVGNEPADIDK	43255.8	45625.8	34788.7	29673.9	39022.2	TSCPQGPVSLQR	4013.51	3450.43	3256.99	2512.51	3353.71	3.54047	39022.2	5418.54	8033.53	20.5871
RNA Binding	YJL050W	MTR4	AA	IFNNAIALLPETDR	23615.2	26137.6	25692.7	24611	25151.8	GLTNSETLQVEQDGK	1704.66	2022.74	2091.11	2615.22	2056.93	3.6121	25151.8	763.317	1131.69	4.49945
Kinases	YPL236C	ENV7	AA	FQSPYVIK	20567.3	13781	12428.2	21191.5	17174.2	LLEGTFVSEAECVR	1313.64	1510.5	1460.75	1256.03	1387.19	3.63	17174.2	3705.22	5493.35	31.9861
Proteolysis	YML048W	GSF2	AA	AAAPGIQLVAGEGFQSPLEDR	5471.15	7685.58	12119	9209.32	8447.45	LGIANPISFNPYK	1552.93	639.958	528.852	682.553	661.255	3.67524	8447.45	1869.08	2771.1	32.804
Heat Stress	YKL165C	MCD4	AA	YIDDQIPILIDK	35293.5	60768	45520.3	34473.3	40406.9	LFLIVGDGLR	3087.39	2366.78	3715.43	2563.11	2825.25	3.83815	40406.9	5523.53	8189.19	20.2668
Transcription Factor	YGL071W	AFT1	AA	IFYPQGIELVIER	8668.99	6935.42	5765.95	-	6935.42	SASEYVVNHNEGR	485.168	392.32	454.84	513.588	470.004	3.88324	6935.42	1169.47	1733.86	25
Heat Stress	YHR088W	RPF1	AA	VGLQELGPQFTLK	11951.3	12349	11557.8	13324.1	12150.2	LFQSILPQNPDIEGR	870.834	618.132	847.75	757.195	802.472	3.92038	12150.2	395.633	586.565	4.82763
Nitrogen Metabolism	YBR058C-A	TSC3	AA	SSMVYIPTTK	2179.92	2132.97	1645.48	1519.06	1889.23	SEGILNTIEEVVEK	119.318	124.09	121.096	78.6107	120.207	3.9742	1889.23	267.217	396.176	20.9703
AA Metabolism	YKL211C	TRP3	AA	DVLLIALSGITTR	328818	390246	363169	504784	376707	NILNVSGGTWEENK	22010.2	25907.4	19565.6	38779.1	23958.8	3.97481	376707	30713.8	45536.3	12.088
Proteolysis	YKL145W	RPT1	AA	FDDGAGGDNEVQR	10762.1	7544.99	11052.5	10932.5	10847.3	IVPLTEGDIQVLK	1307.86	761.769	599.23	563.678	680.5	3.9946	10847.3	145.193	215.263	1.98448
Heat Stress	YDL223C	HBT1	AA	YSGNTATGPPQDTIK	31227.8	33376.9	21069.2	12734.3	26148.5	ANVTSDVNPVSADTK	2199.99	2069.03	1184.6	854.669	1626.82	4.0066	26148.5	6153.88	9123.75	34.8921
Proteolysis	YGR132C	PHB1	AA	VGDGLLLIR	92315.6	72815.4	73469	94501.4	82892.3	AEGEAESAEFISK	5322.72	4939.42	3301.42	6624.59	5131.07	4.01391	82892.3	9750.11	14455.5	17.4389
Translation	YNR040W	YNR040W	AA	GSSFTLAQLIEEVGR	34728.7	23625.2	24585.2	42469.8	29657	ATFVFFTVDEK	2870.84	1834.58	1808.47	-	1834.58	4.01485	29657	5551.75	8231.02	27.7541
Ribosomal	YMR194W_YPL249C-A	RPL36A_RPL36B	AA	TGIAIGLNK	2.7548e+06	2.13459e+06	2.04174e+06	2.60613e+06	2.37036e+06	EIAGLSPYER	140985	120715	138515	139906	139211	4.08976	2.37036e+06	282194	418381	17.6505
Proteolysis	YGL227W	VID30	AA	NAQELLEPVLSER	28623.4	24601.6	25055.7	20528.5	24828.6	GADADVSSAQQR	1482.6	1221.93	1268.79	853.162	1245.36	4.31737	24828.6	2010.94	2981.42	12.008
Kinases	YNL256W	FOL1	AA	LNAITATEGVGVSCIR	12701.7	8596.72	9115.65	8905.73	9010.69	FQLSSSQNTPIEGK	702.132	411.369	421.968	-	421.968	4.41643	9010.69	259.463	384.68	4.26915
Ribosomal	YHL033C_YLL045C	RPL8A_RPL8B	AA	TSAVAALTEVR	99736.1	111793	126270	104936	108365	VPPTIAQFQYTLDR	5102.16	4569.64	3815.39	6999.52	4835.9	4.48596	108365	6028.63	8938.05	8.24813
Translation	YOR222W	ODC2	AA	FQLEVTTPTAAAVGK	190278	121079	134837	212791	162557	NLFNTNETTQK	7041.04	6438.19	6394.73	9866.62	6739.62	4.59214	162557	34599.2	51296.8	31.5561
Kinases	YGL115W	SNF4	AA	LVGVLTLSDILK	52431.9	74167.8	64991.5	77746.1	69579.7	SLNVLLQNSIVSAPLWDSK	2519.85	3115.48	2484.82	2232.43	2502.34	4.79732	69579.7	6377.33	9455.03	13.5888
Ribosomal	YPL198W_YGL076C	RPL7B_RPL7A	AA	VPLSDNAIIEANLGK	49811.2	48536.5	46977	61129.3	49173.9	LIEPYVAYGYPSYSTIR	1671.67	1121.87	1094.69	1528.03	1324.95	5.21388	49173.9	1417.11	2101.01	4.27261
AA Metabolism	YGR124W	ASN2	AA	EQFSDGVGYSWIDGLR	1.35392e+06	1.74042e+06	1.59344e+06	1.72826e+06	1.66085e+06	ANADANEDNNVDEK	42356.2	42690.4	39692.1	60604.4	42523.3	5.28753	1.66085e+06	73488.3	108954	6.56012
Ribosomal	YGL068W	MNP1	AA	IVQDISQLTLLETSSLINELK	35952.1	38685.7	37338.3	35933.4	36645.2	VTPALISPITITTR	1643.28	545.519	1281.3	233.974	913.408	5.32622	36645.2	702.493	1041.52	2.84216
Kinases	YJR049C	UTR1	AA	APAWAAFDGK	58080.8	70158	69507.4	77958.9	69832.7	FAAGELCEDSK	543.938	1256.05	956.37	1127.29	1041.83	6.06671	69832.7	4225.76	6265.12	8.97161
Oxidative Stress	YNL241C	ZWF1	AA	YQDFWIPEAYEVLIR	509673	313122	289155	324996	319059	GGYFDSIGIIR	2289.4	1437.9	1506.9	2326.89	1898.15	7.39309	319059	17920.5	26568.9	8.32727
Chaperone	YDL229W	SSB1	AB	VTPSFVAFTPEER	65657.7	66581.8	69431.3	72604.6	68006.5	TFTTCADNQTTVQFPVYQGER	-	-	-	-	<60200	-	68006.5	1886.81	2797.39	4.11341
Chaperone	YDR258C	HSP78	AB	AIDLVDEACAVLR	9361.08	10985.2	9557.98	11935.5	10271.6	TNALNEVAISTCALK	-	-	-	-	<6020	-	10271.6	812.074	1203.98	11.7214
Chaperone	YER048C	CAJ1	AB	SAYNLLSTGLEAQK	5847.74	4907.49	4288.95	4928.51	4918	DWIGEFSLFK	-	-	-	-	<602	-	4918	319.781	474.107	9.64023
Chaperone	YJL034W	KAR2	AB	ITPSYVAFTDDER	26499.3	25929.2	23303.6	29455	26214.2	FELTGIPPAPR	-	-	-	-	<60200	-	26214.2	1597.83	2368.95	9.03688
Chaperone	YJR064W	CCT5	AB	IYEQEFGTTK	6079.81	6300.58	6018.13	6709.2	6190.2	LAILTCPFEPPKPK	-	-	-	-	<60200	-	6190.2	141.227	209.383	3.38249
Chaperone	YMR214W	SCJ1	AB	IYDQFGADAVK	1315.28	1804.35	1498.02	1388.3	1443.16	FFHVDVPPGAPR	-	-	-	-	<60200	-	1443.16	91.3727	135.469	9.38698
Chaperone	YBL075C	SSA3	AB	NTINEASFK	722.789	605.404	531.79	773.69	664.097	NQAAINPHNTVFDAK	-	-	-	-	<602	-	664.097	84.1427	124.75	18.7849
Chaperone	YDR320C	SWA2	AB	VDFSAPPLVPTNSTTK	1463.16	1596.09	1639.71	1503.9	1549.99	IIALSNIIASQLK	-	-	-	-	<602	-	1549.99	66.463	98.5381	6.35733
Chaperone	YEL003W	GIM4	AB	NNVFQAK	10337.8	9260.61	9036.31	10033.9	9647.27	ENIEGTISK	-	-	-	-	<602	-	9647.27	498.805	739.528	7.66567
Chaperone	YKL073W	LHS1	AB	SLEDETTVTLYSK	2942.89	1836.26	2529.85	-	2529.85	ALSTWEETLTSFK	-	-	-	-	<602	-	2529.85	413.035	612.366	24.2056
Chaperone	YLR008C	PAM18	AB	EALQILNLTENTLTK	3936.01	4238.3	3696.31	4179.02	4057.51	GGSPFLATK	-	-	-	-	<6020	-	4057.51	151.147	224.091	5.52286
Chaperone	YDR171W	HSP42	AB	GQQGYPR	9988.99	9211.87	9550.33	7947.06	9381.1	HHPLYSR	-	-	-	-	<60200	-	9381.1	388.559	576.078	6.14083
Chaperone	YDR212W	TCP1	AB	IIDAGAQVVLTTK	13812.8	12860.4	11194.3	8310.49	12027.4	FINEVLSTSVDTLGK	-	-	-	-	<6020	-	12027.4	1309.27	1941.12	16.1392
Chaperone	YGL018C	JAC1	AB	YWYNLAK	481.25	528.429	423.112	463.728	472.489	FTSTFYELFPK	-	-	-	-	<602	-	472.489	29.0693	43.0981	9.12151
Chaperone	YLR090W	XDJ1	AB	FGPGLVASQWVVCEK	343.644	371.485	309.108	284.403	326.376	IANEGWPILDNPHGR	-	-	-	-	<602	-	326.376	29.6206	43.9155	13.4555
Chaperone	YML094W	GIM5	AB	LLVPASASLYIPGK	2239.15	1854.9	2014.45	1973.05	1993.75	TVSQAGNEGQK	-	-	-	-	<60200	-	1993.75	79.7756	118.275	5.9323
Transcription Factor	YBR150C	TBS1	AB	CTEIEPISGK	5661.36	3432.46	6039.09	-	5661.36	SASSPSSDNILYPLPR	-	-	-	-	<2580	-	5661.36	377.722	560.011	9.8918
Transcription Factor	YDR463W	STP1	AB	FISTSQSVVEPK	730.365	413.176	493.477	-	493.477	TTTSLFPESNNIDR	-	-	-	-	<25803	-	493.477	80.3007	119.054	24.1255
Transcription Factor	YDR485C	VPS72	AB	TGVPYSDVEAYK	2168.44	895.168	1431.54	1074.23	1252.88	SLDTNTEFIIQTR	-	-	-	-	<25803	-	1252.88	268.187	397.615	31.7359
Transcription Factor	YDR520C	URC2	AB	SIINHPEDSAR	876.031	455.615	683.641	895.652	779.836	FPQANFGDDIK	-	-	-	-	<2580	-	779.836	106.005	157.164	20.1534
Transcription Factor	YIR017C	MET28	AB	LQNLNTQINK	1481.49	954.06	325.293	323.561	639.676	LNDINEIK	-	-	-	-	<2580	-	639.676	315.249	467.388	73.0664
Transcription Factor	YNL027W	CRZ1	AB	IESGIVNIK	1068.11	833.874	951.417	1048.31	999.863	SISPDEK	-	-	-	-	<2580	-	999.863	58.3439	86.5007	8.65125
Transcription Factor	YPL089C	RLM1	AB	SASVNINQDLLR	1389.25	1241.26	706.667	824.191	1032.73	ISPLSASASGPLTLQK	-	-	-	-	<2580	-	1032.73	267.298	396.296	38.3737
Transcription Factor	YPL128C	TBF1	AB	ILDLYGPGGK	2040.3	1839.88	1928.81	2186.11	1984.55	SQAILYLDLK	-	-	-	-	<25803	-	1984.55	100.21	148.572	7.4864
Transcription Factor	YPL133C	RDS2	AB	ILANANENSAPTPK	453.654	324.354	410.04	-	410.04	SGSTYGEELSPK	-	-	-	-	<2580	-	410.04	43.6143	64.6626	15.7698
Transcription Factor	YPL177C	CUP9	AB	SAPIYEIINK	578.724	416.182	485.873	495.354	490.613	SASDDAKPCYK	-	-	-	-	<2580	-	490.613	39.5863	58.6906	11.9627
Transcription Factor	YDR207C	UME6	AB	ESSNNNEIGGYLR	703.234	340.1	242.181	602.275	471.188	TGSDLPLIITSANK	-	-	-	-	<2580	-	471.188	180.047	266.937	56.652
Transcription Factor	YIR023W	DAL81	AB	IICALNPQTPK	457.926	323.503	444.842	419.138	431.99	LIHPFLPILHER	-	-	-	-	<25803	-	431.99	19.3941	28.7536	6.65609
Transcription Factor	YMR042W	ARG80	AB	DSSDTSTVTR	264.149	152.603	185.623	259.976	222.799	FSVSTSTPTPTITK	-	-	-	-	<258	-	222.799	39.263	58.2113	26.1272
Transcription Factor	YER040W	GLN3	AB	ESSAIADELDWLK	837.051	631.137	730.713	527.391	680.925	SPEGNTLCNACGLFQK	-	-	-	-	<25803	-	680.925	101.661	150.723	22.135
Transcription Factor	YGL013C	PDR1	AB	LGYPSNIDDSK	574.448	537.668	553.146	553.549	553.348	CTDGPCAVEQPTK	-	-	-	-	<25803	-	553.348	7.94058	11.7727	2.12754
Transcription Factor	YGL162W	SUT1	AB	SLPPLLLPNVSLLEK	79.9091	60.7253	101.26	92.975	86.442	NIAIPDDVIEGTGSR	-	-	-	-	<2580	-	86.442	10.6754	15.8273	18.3097
Transcription Factor	YMR021C	MAC1	AB	APATGTISPDSTK	473.64	420.228	509.084	509.267	491.362	DISTFTDDGNK	-	-	-	-	<2580	-	491.362	17.8136	26.4105	5.37495
Transcription Factor	YNL167C	SKO1	AB	SGLTPNESNIR	535.964	593.278	627.124	722.492	610.201	ALSLPGTISHPSLPK	-	-	-	-	<2580	-	610.201	45.5799	67.5768	11.0745
Transcription Factor	YHL009C	YAP3	AB	SPSVAHNENVPDDSK	760.945	674.097	749.201	778.362	755.073	SNNDLLLQNNISFPK	-	-	-	-	<2580	-	755.073	14.5808	21.6174	2.86296
Transcription Factor	YHR084W	STE12	AB	ATPGEVEESLR	774.431	718.507	830.974	894.412	802.702	CGIDATLEQPK	-	-	-	-	<2580	-	802.702	56.2335	83.3718	10.3864
Transcription Factor	YIL130W	ASG1	AB	EQDSVDTYSNIPVGR	821.263	624.101	885.2	934.949	853.232	DSQSFLDDTVK	-	-	-	-	<2580	-	853.232	56.8428	84.2751	9.87716
Transcription Factor	YIL131C	FKH1	AB	NIIEGSTYLR	675.747	600.978	746.395	773.493	711.071	NIDIDLGPAK	-	-	-	-	<2580	-	711.071	48.8733	72.4596	10.1902
Transcription Factor	YJL110C	GZF3	AB	TTDSNPSEVPNQIR	96.8574	97.1243	98.9739	142.911	98.0491	WPPLGYEAVSAEQK	-	-	-	-	<25803	-	98.0491	1.05825	1.56896	1.60018
Transcription Factor	YKL043W	PHD1	AB	SIAAASPTVTATTR	239.062	137.504	214.483	208.341	211.412	EQILDHLYPLFVK	-	-	-	-	<2580	-	211.412	15.3602	22.773	10.7718
Transcription Factor	YKL185W	ASH1	AB	LIPSILEAK	358.621	257.953	330.9	-	330.9	SSNNDSIFNPIISEK	-	-	-	-	<2580	-	330.9	27.7214	41.0998	12.4206
Transcription Factor	YLR451W	LEU3	AB	EYASANSELVNEQIR	261.942	205.522	201.762	-	205.522	SVLSEITISPIIR	-	-	-	-	<2580	-	205.522	3.76051	5.57533	2.71276
Transcription Factor	YML099C	ARG81	AB	ITLAPPNEESR	248.997	278.483	238.576	236.645	243.787	LAESGVGSYWGAR	-	-	-	-	<2580	-	243.787	6.17613	9.15673	3.75604
Transcription Factor	YMR016C	SOK2	AB	SSQLPISALTSTDTDK	366.157	334.197	448.66	-	366.157	TSTSDEATQPNEPSEAEPVK	-	-	-	-	<2580	-	366.157	31.9596	47.3833	12.9407
Transcription Factor	YMR037C	MSN2	AB	SSVVIESTK	1073.64	1088.96	551.222	1104.35	1081.3	NSISHSLDLWNHPK	-	-	-	-	<25803	-	1081.3	15.3547	22.7649	2.10533
Signalling	YAL041W	CDC24	AB	LPVIASDDLK	519.693	350.718	499.594	566.612	509.644	YQDEDGDFVVLGSDEDWNVAK	-	-	-	-	<25803	-	509.644	33.5087	49.6801	9.748
Signalling	YDR373W	FRQ1	AB	DCPSGQLAR	626.379	417.505	706.252	649.266	637.822	EIQQWHK	-	-	-	-	<25803	-	637.822	39.9366	59.2101	9.28316
Signalling	YLR433C	CNA1	AB	GTEGLNETLSTFEK	1080.59	605.649	936.11	1096.78	1008.35	LPPSLSEVEQEK	-	-	-	-	<2580	-	1008.35	80.3324	119.101	11.8115
Signalling	YMR028W	TAP42	AB	YNPQLSELYAQPK	326.886	438.797	154.123	673.024	382.842	LALFSTNETIDDVSTASIK	-	-	-	-	<25803	-	382.842	142.337	211.029	55.1217
Signalling	YDL159W	STE7	AB	TIPVEQNNSTIINQLVR	334.123	211.249	336.214	563.434	335.169	TWFNELTISK	-	-	-	-	<2580	-	335.169	62.4827	92.6369	27.6389
Signalling	YDR440W	DOT1	AB	LQYPLFDIEYLR	287.932	499.248	234.56	306.608	297.27	TNSPQPTSLTSDNDTSSVTTAK	-	-	-	-	<258	-	297.27	36.024	53.4091	17.9665
Signalling	YDR524C	AGE1	AB	ITANSDDSER	174.336	138.309	181.769	-	174.336	GFEVYCVILK	-	-	-	-	<2580	-	174.336	7.43305	11.0202	6.32127
Signalling	YHR186C	KOG1	AB	LINEDDSALLLTGSSDGVIK	543.668	443.285	709.249	512.459	528.063	FAQFEDQLITADDR	-	-	-	-	<2580	-	528.063	50.1911	74.4133	14.0917
Signalling	YKR028W	SAP190	AB	FGQDYSIESPVSK	935.687	655.407	837.984	903.702	870.843	VVEGLENDASGVELYDETLSDTESVR	-	-	-	-	<25803	-	870.843	48.8518	72.4276	8.31695
Signalling	YLR319C	BUD6	AB	SQTELGDLSDTLLSK	542.163	378.64	582.106	551.533	546.848	TASSSSSIETTVTK	-	-	-	-	<25803	-	546.848	19.9714	29.6095	5.41458
Signalling	YOL100W	PKH2	AB	VQYAFTPGFPLIIR	480.85	368.709	471.555	510.767	476.203	SFVGTAEYVSPELLNDSFTDYR	-	-	-	-	<2580	-	476.203	19.6059	29.0677	6.10407
Signalling	YOL148C	SPT20	AB	NLSLSVPLNPYEHR	483.026	381.593	585.871	553.67	518.348	IQQPSEPNSGVANTGANTANK	-	-	-	-	<2580	-	518.348	51.4227	76.2393	14.7081
Signalling	YPL161C	BEM4	AB	CLTPEEQNLEALAK	644.681	466.278	703.747	790.313	674.214	DSSVTADVNPIENILFK	-	-	-	-	<2580	-	674.214	72.816	107.957	16.0123
Signalling	YBL085W	BOI1	AB	VPEVSTPQLQDEQTLIQEK	437.613	293.609	325.535	306.862	316.199	ATIDIDTSVPVISSYATPTIPLSK	-	-	-	-	<2580	-	316.199	15.9632	23.6671	7.48487
Signalling	YHR005C	GPA1	AB	TTGITETEFNIGSSK	540.823	410.854	347.868	519.819	465.336	ALDYINASVAGGSDFLNDYVLK	-	-	-	-	<25803	-	465.336	64.9846	96.3461	20.7046
Signalling	YKR019C	IRS4	AB	YASTTVVPVSTLK	76.2232	48.9462	43.3065	73.4896	61.2179	YHGGTTVTLTEQGASDSLR	-	-	-	-	<2580	-	61.2179	13.6385	20.2204	33.0303
Signalling	YNL173C	MDG1	AB	NADGLSGTTTIIENNVGVNEEK	753.502	556.76	665.161	849.968	709.332	GPEAIILTGTFDDWK	-	-	-	-	<2580	-	709.332	92.4032	136.997	19.3135
Signalling	YBR200W	BEM1	AB	LFDGSGEEIK	758.894	1138.38	1015.82	863.63	939.727	ASVESFGLEDEK	-	-	-	-	<2580	-	939.727	128.465	190.463	20.2679
Signalling	YDL234C	GYP7	AB	LSHQAILQYIPESGLSTLEISK	391.662	1247.76	595.724	352.411	493.693	NNIFNDLNLTDELSDTEINNALQR	-	-	-	-	<25803	-	493.693	121.656	180.368	36.5344
Signalling	YDR183W	PLP1	AB	LQCIDNEADAIQICTK	945.177	1231.24	709.413	-	945.177	SSGEENLDELLNELDR	-	-	-	-	<2580	-	945.177	235.764	349.544	36.9819
Signalling	YER114C	BOI2	AB	TNEEGLYPVVFTQK	876.525	1117.9	989.438	940.058	964.748	TTIDIDTSVPIISSYTTPTVSLSK	-	-	-	-	<25803	-	964.748	56.4565	83.7024	8.67609
Signalling	YLR182W	SWI6	AB	ALPSPVVNDNEQK	567.255	813.858	763.041	1145.59	788.449	NPPETTSLINDVQNLLNSISK	-	-	-	-	<25803	-	788.449	123.302	182.807	23.1856
Signalling	YOR171C	LCB4	AB	VSPDDSQDNSPSLGIK	723.472	804.606	805.817	-	804.606	FFPAALPADGTIDLVITDAR	-	-	-	-	<25803	-	804.606	1.21083	1.79518	0.223113
Signalling	YDR170C	SEC7	AB	SSELSGNAIVDFIK	3146.61	3827.43	3092.09	2339.79	3119.35	ALTAVSLEEIESSENASTPR	-	-	-	-	<3010	-	3119.35	367.668	545.105	17.475
Signalling	YDR379W	RGA2	AB	VDATDESATSLEK	2192.67	2205.34	2441.13	2462.49	2323.24	SPNSSSGGTTNIAQK	-	-	-	-	<602	-	2323.24	124.232	184.186	7.928
Signalling	YFR014C	CMK1	AB	VQDFLDECTTGEYPVK	3449.41	4291.61	6617.66	5274.27	4782.94	VQLEALYDELDILQR	-	-	-	-	<3010	-	4782.94	912.435	1352.78	28.2833
Signalling	YIL033C	BCY1	AB	LLGPAVDVLK	7823.47	9045.07	7150.98	10047.1	8434.27	AATVVATSDCLLWALDR	-	-	-	-	<30100	-	8434.27	947.048	1404.09	16.6475
Signalling	YNL180C	RHO5	AB	INLWDTAGQEDYDR	7500.88	5273.6	8002.12	10479.6	7751.5	LQEANSDYVSQEEIDELVQR	-	-	-	-	<30100	-	7751.5	1364.26	2022.66	26.0937
Signalling	YER118C	SHO1	AB	NTTPYQNNVYNDAIR	452.345	550.465	625.515	624.065	587.265	GIRPSPLENSLHR	-	-	-	-	<3010	-	587.265	37.525	55.6346	9.47351
Signalling	YOR281C	PLP2	AB	VGAVAEGDNR	2120.41	2165.49	2168.65	2635.84	2167.07	AIENYPESNCPTLIVYYR	-	-	-	-	<3010	-	2167.07	24.1225	35.764	1.65034
Signalling	YER122C	GLO3	AB	ENSVDDFFSNWQKPSSNSSSK	2075.74	3287.34	1976.43	3598.87	2681.54	VCFDCGNK	-	-	-	-	<30100	-	2681.54	655.454	971.776	36.2395
Signalling	YIL044C	AGE2	AB	ANSYYEATLADELK	1689.15	1606.32	1425.13	1514.05	1560.19	TTSNTSVTSSATSIGAANTK	-	-	-	-	<602	-	1560.19	87.547	129.797	8.31934
Signalling	YLR084C	RAX2	AB	YVPDQNEPIPR	1575.28	607.945	664.917	1458.89	1061.9	WTSDFQDFAFVNELPVSSLK	-	-	-	-	<3010	-	1061.9	425.473	630.806	59.4033
Signalling	YOL078W	AVO1	AB	ADAGGAVAAIPENTK	218.918	312.444	179.929	302.604	260.761	IVDEDGEPFEDNFGK	-	-	-	-	<602	-	260.761	46.7631	69.331	26.5879
Signalling	YDL135C	RDI1	AB	TKPFYEVELPESEAPSGFLAR	5362.81	5806.76	4180.8	4887.26	5125.04	IQLLVNTEPNPITFDLTNEK	-	-	-	-	<3010	-	5125.04	459.746	681.62	13.2998
Signalling	YNL267W	PIK1	AB	TSSASSASLEGTPK	490.096	433.238	426.231	500.127	461.667	ANSSLSQEIDLSQLSTTSK	-	-	-	-	<602	-	461.667	31.9326	47.3433	10.2549
Signalling	YOR014W	RTS1	AB	LNPDTDLELIK	4838.32	6270.3	5752.29	6948.94	6011.3	IFLETNPVLYENCNALYLSSVK	-	-	-	-	<30100	-	6011.3	598.325	887.077	14.7568
Signalling	YGL210W	YPT32	AB	FTTDEFNIESK	3314.73	3198.86	3984.5	3455.15	3384.94	SSSYENCNHWLTELR	-	-	-	-	<3010	-	3384.94	128.142	189.983	5.6126
Signalling	YJL087C	TRL1	AB	YLDFAIPILESSPK	1109.12	1443.14	1739.89	1284.17	1363.65	WNWIEENCTGPYDVTIK	-	-	-	-	<3010	-	1363.65	167.011	247.61	18.1579
Signalling	YOL081W	IRA2	AB	SPEVYVPEDTTTFLGVIGK	698.507	1079.84	942.745	861.919	902.332	IPTTLTSPPGTEK	-	-	-	-	<602	-	902.332	108.96	161.544	17.903
Signalling	YNL293W	MSB3	AB	SGLPVTDDSPSR	414.998	441.406	456.828	448.707	445.057	TYGELLGNSTSEADLPINDNTDNK	-	-	-	-	<602	-	445.057	7.71089	11.4322	2.5687
Signalling	YOR101W	RAS1	AB	NYVNQNNNNEGNTK	2730.69	3459.38	2895.63	2576.36	2813.16	TGEGFLLVYSVTSR	-	-	-	-	<30100	-	2813.16	159.635	236.674	8.41311
Signalling	YPL051W	ARL3	AB	VLPISALTGEGVK	1327.67	747.557	1071.58	464.697	909.567	IQPTVGQNVATIPVDSK	-	-	-	-	<602	-	909.567	290.057	430.038	47.2795
Signalling	YDR264C	AKR1	AB	IADTEGFTPLHWGTVK	5511.33	5325.97	3868.1	5546	5418.65	TSLLWAAYQGDSLTVAELLK	-	-	-	-	<3010	-	5418.65	110.016	163.109	3.01014
Signalling	YER027C	GAL83	AB	VYVTGSFTGWR	2221.18	2266.71	2197.09	2395.8	2243.95	LQLPPGTHR	-	-	-	-	<3010	-	2243.95	34.8074	51.6055	2.29977
Signalling	YER031C	YPT31	AB	AFEELINTIYQK	9390.13	10366.1	9243.52	11030.3	9878.09	SSSYENCNHWLSELR	-	-	-	-	<30100	-	9878.09	561.265	832.132	8.42402
Signalling	YOR368W	RAD17	AB	VEYSTYLIK	196.615	284.991	288.031	-	284.991	DDVLIFIDADGLSFVR	-	-	-	-	<30100	-	284.991	3.03984	4.50687	1.5814
Proteolysis	YBR058C	UBP14	AB	STDSDISSTALEK	1345.51	645.615	687.117	1052.33	869.722	TSNELSLPGLIDR	-	-	-	-	<2580	-	869.722	203.355	301.495	34.6657
Proteolysis	YIL097W	FYV10	AB	SSLINLQSGDFER	894.312	452.603	494.026	756.21	625.118	SIFNEPDVDFHLK	-	-	-	-	<25803	-	625.118	151.803	225.064	36.0034
Proteolysis	YMR135C	GID8	AB	GLEFNNYYSSEFPYEPR	2361.21	1019.21	1219.16	995.497	1119.18	IQPNSSGGSQDEGFATIQTTPIEPTLPR	-	-	-	-	<25803	-	1119.18	111.83	165.8	14.8143
Proteolysis	YNL159C	ASI2	AB	ATNANTADSPFTAR	347.222	243.06	503.644	-	347.222	IFGSGGTTLIAYK	-	-	-	-	<2580	-	347.222	104.163	154.431	44.4762
Proteolysis	YOL019W	YOL019W	AB	STSTYSVIESESGLK	1344.07	640.752	1157.59	1087.93	1122.76	TEISSSASLASSDYSQR	-	-	-	-	<25803	-	1122.76	128.069	189.875	16.9114
Proteolysis	YKL210W	UBA1	AB	GDIPGVVAFFGGLVAQEVLK	98767.3	75500.3	89655.8	116442	94211.5	IIPAIATTTSLVTGLVNLELYK	-	-	-	-	<25803	-	94211.5	11633.5	17247.8	18.3076
Proteolysis	YLR097C	HRT3	AB	LLSTDEPSAVVK	433.533	273.206	348.691	213.54	310.948	WLSSIVVDK	-	-	-	-	<644	-	310.948	67.5756	100.188	32.22
Proteolysis	YOR138C	RUP1	AB	IPTEEVVAEALK	628.277	935.464	512.424	1160.69	781.87	NISTILESTLAYLQTIPDDANNEAAK	-	-	-	-	<25803	-	781.87	211.52	313.6	40.1089
Proteolysis	YPR122W	AXL1	AB	LSGILQDDLECLTPPNIFK	495.48	507.208	583.235	-	507.208	YGSILGFSSQDGEGQEIEK	-	-	-	-	<2580	-	507.208	11.7281	17.388	3.42819
Proteolysis	YHR028C	DAP2	AB	IDESEVGEFIIPYYVQDEK	2304.2	1744.26	1832.69	2261.19	2046.94	SVYDDSYNSVLLEGK	-	-	-	-	<2388	-	2046.94	235.755	349.53	17.0758
Proteolysis	YML111W	BUL2	AB	IDDTASQSPSYDSK	502.727	448.443	459.312	569.09	481.02	ELLFTNFISDQINNDIDSLAGLK	-	-	-	-	<3010	-	481.02	27.1423	40.2412	8.36581
Proteolysis	YOL098C	YOL098C	AB	IDDVYEPWNPLIK	2282.44	1941.83	1924.02	2507.72	2112.14	FSSAVITDYIYGNEDGSSLVSSLK	-	-	-	-	<602	-	2112.14	179.21	265.696	12.5795
Proteolysis	YPL126W	NAN1	AB	TVSEFTLDSEIQTVK	1759.1	1183.61	1765.63	2059.58	1762.37	FANNSLLSGIFLQEEENNESIVK	-	-	-	-	<597	-	1762.37	150.242	222.748	12.6392
Proteolysis	YEL059C-A	SOM1	AB	DQALAPLATLDSQTNCR	2879.43	4994.12	2201.23	4152.4	3515.92	ELVQWECQFK	-	-	-	-	<23888	-	3515.92	975.588	1446.41	41.1388
Proteolysis	YGR231C	PHB2	AB	VLSRPDVVQLPTIYR	12373.3	13338.9	13198	14127.2	13268.4	AVVAQFNASQLITQR	-	-	-	-	<23888	-	13268.4	464.567	688.767	5.19102
Proteolysis	YBL006C	LDB7	AB	VSLADAAQVEYEVGHSLLGSYVPR	3774.3	3566.45	3520.84	-	3566.45	SSQVVFSATELQQLTQQSHATDK	-	-	-	-	<2492	-	3566.45	45.6091	67.62	1.896
Proteolysis	YCR066W	RAD18	AB	NLPNEDSTDADLSR	892.34	623.46	440.639	-	623.46	TGSSDSSGSVGHSNDGDGVEK	-	-	-	-	<622	-	623.46	182.821	271.051	43.4752
Proteolysis	YGR277C	CAB4	AB	VVLLPQESTFETWK	3812	3624.62	4234.37	2496.52	3718.31	ECQSQLDIVIVPEFK	-	-	-	-	<24924	-	3718.31	304.875	452.008	12.1563
Proteolysis	YHR166C	CDC23	AB	DGDGSGNEDINQSGHQR	894.051	681.824	868.373	785.697	827.035	CVDVEELLEGIVTDETVK	-	-	-	-	<24924	-	827.035	54.1766	80.3223	9.71207
Proteolysis	YAL014C	SYN8	AB	LGYELDQLSDLVEER	740.025	722.658	1009.12	1107.75	874.575	CAPNDELISR	-	-	-	-	<2580	-	874.575	143.234	212.358	24.2813
Proteolysis	YDL091C	UBX3	AB	TEDQNSNTNEPTQSR	580.695	306.875	472.856	673.616	526.775	YQVLLWYGDVTTSEGLQVSNALK	-	-	-	-	<2580	-	526.775	100.38	148.823	28.2517
Proteolysis	YFL044C	OTU1	AB	NQPESDDVLTAALQLASNLK	2061.07	1874.49	1430.87	-	1874.49	INLQGEDASLGQTQLDELGINSGEK	-	-	-	-	<25803	-	1874.49	186.587	276.634	14.7579
Proteolysis	YGL122C	NAB2	AB	FGALCSNPSCPFGHPTPANEDAK	1062.25	830.122	1325.24	1539.85	1193.74	LAGIPNFNEDIK	-	-	-	-	<644	-	1193.74	238.802	354.048	29.6587
Proteolysis	YGR253C	PUP2	AB	LGSTAIGIATK	7615.05	6347.33	8221.72	9446.29	7918.39	LFQVEYSLEAIK	-	-	-	-	<25803	-	7918.39	915.62	1357.5	17.1436
Proteolysis	YLR417W	VPS36	AB	LVDLIGDNPGSDLLR	476.756	238.222	262.518	292.529	277.524	DTLPTPICINCGVPADYELTK	-	-	-	-	<25803	-	277.524	27.1539	40.2584	14.5063
Proteolysis	YML130C	ERO1	AB	NAVLIDLTANPER	3537.87	2792.37	3747.64	4033.47	3642.76	FIGVADYVSEETR	-	-	-	-	<2580	-	3642.76	247.8	367.388	10.0854
Proteolysis	YNR051C	BRE5	AB	EAETEIKPIEPQVSDAK	1397.38	492.523	1666.69	1998.52	1532.04	ITAADNFAVVDFETQK	-	-	-	-	<2580	-	1532.04	300.572	445.628	29.0873
Proteolysis	YJR099W	YUH1	AB	AVVPIESNPEVFTNFAHK	1433.13	841.669	734.856	-	841.669	FDDVTTDQFVLNVIK	-	-	-	-	<24924	-	841.669	106.813	158.361	18.8151
Proteolysis	YFR004W	RPN11	AB	LIDTGALINNLEPR	7160.91	6305.96	12870.6	12633.2	9897.04	ETVYISSIALLK	-	-	-	-	<24967	-	9897.04	2854.82	4232.56	42.7659
Proteolysis	YBR114W	RAD16	AB	IEALVEELYK	502.488	431.878	343.348	523.856	467.183	FGVEGPGLESFNNIQTLLK	-	-	-	-	<2240	-	467.183	45.989	68.1833	14.5946
Proteolysis	YBR170C	NPL4	AB	DGVNVEIGSVGIDSK	20497.5	28720.9	29632.1	42617.4	29176.5	SEIINEFIQAWR	-	-	-	-	<2240	-	29176.5	4567.3	6771.49	23.2087
Proteolysis	YJL024C	APS3	AB	IVASVDELNK	1909.67	1975.7	2002.78	2412.49	1989.24	LLLEQVYELISQR	-	-	-	-	<22403	-	1989.24	46.5562	69.0242	3.46988
Proteolysis	YKL041W	VPS24	AB	IVEQYTNEK	2536.94	2554.61	2392.33	2521.48	2529.21	NVDQVPTVELAANEEEQEIPDEK	-	-	-	-	<560	-	2529.21	16.5651	24.5594	0.971033
Proteolysis	YPL046C	ELC1	AB	AVEYLNYNLK	919.341	843.819	849.313	1129.26	884.327	AMIEGPFR	-	-	-	-	<22403	-	884.327	37.7609	55.9843	6.33073
Proteolysis	YOR256C	TRE2	AB	LSSGGVTVDDGNSDR	1098.23	1358.55	961.052	-	1098.23	NVLFGPTLIQEDK	-	-	-	-	<623	-	1098.23	137.174	203.374	18.5184
Proteolysis	YJR117W	STE24	AB	LPPVLEDEIDDETFHK	7670.14	8529.99	6417.8	8479.29	8074.71	FSIFGDVYNLAQK	-	-	-	-	<2388	-	8074.71	429.927	637.41	7.8939
Proteolysis	YKL206C	ADD66	AB	YLVEFVGPLDRPEDGSDSLYK	9686.52	8205.28	3762.94	6623.32	7414.3	YCSCLANEGDNSLDSQQFLQWIISQK	-	-	-	-	<23888	-	7414.3	1531.6	2270.75	30.6266
Proteolysis	YLR120C	YPS1	AB	YDNFPIVLK	382308	468460	200845	356293	369300	SAVLSSLFASQVLGK	-	-	-	-	<2388	-	369300	56083.1	83148.9	22.5152
Proteolysis	YLR389C	STE23	AB	INNFYETFGQVLR	5956.04	6218.07	3823.55	5696.04	5826.04	YEPDLLTQYTDALVPENSR	-	-	-	-	<23888	-	5826.04	261.015	386.981	6.64226
Proteolysis	YBL045C	COR1	AB	LAAQIFGSYNAFEPASR	13995.4	19107.4	13371.5	-	13995.4	LTISVTDTEVER	-	-	-	-	<24967	-	13995.4	623.889	924.978	6.60916
Proteolysis	YOR117W	RPT5	AB	DSYLILDTLPSEFDSR	7462.58	4981.29	3239.9	6380.25	5680.77	APTIIFIDELDAIGTK	-	-	-	-	<24967	-	5680.77	1240.64	1839.38	32.379
Proteolysis	YCL050C	APA1	AB	EHFLPTFNTEPLQDAK	11117.3	9656.56	11150.4	-	11117.3	LLCALDNEESDK	-	-	-	-	<623	-	11117.3	33.1276	49.1149	0.44179
Proteolysis	YBR101C	FES1	AB	LWEPLLDVLVQTK	15047.2	9728.93	19339.1	8430.24	12388.1	DGVIESTIECLSDESNLNIIDR	-	-	-	-	<23035	-	12388.1	3308.47	4905.14	39.5957
Proteolysis	YBR139W	YBR139W	AB	GGYHPVLSSEECEK	6858.52	5243.99	4850.68	5417.58	5330.78	AFSLFEDDTTFANLDK	-	-	-	-	<23035	-	5330.78	283.448	420.24	7.88327
Proteolysis	YIL017C	VID28	AB	ISNSLVGDQLAK	536.828	392.92	474.127	343.537	433.524	IDEVVTIIELLK	-	-	-	-	<23035	-	433.524	65.2953	96.8067	22.3302
Proteolysis	YJR052W	RAD7	AB	DVLGGVSTANLNNLAK	1239.28	1302.64	1428.72	1530.81	1365.68	VVEDEEIDEIGTGSGTETER	-	-	-	-	<2303	-	1365.68	94.7176	140.428	10.2827
Proteolysis	YGL203C	KEX1	AB	STDDSEEFSGYVK	1302.6	1429.87	1435.2	1533.61	1432.54	ISVSLPSSEEYK	-	-	-	-	<2303	-	1432.54	51.8677	76.8991	5.36804
Proteolysis	YNR032C-A	HUB1	AB	VLSLQIGTQPNK	20455.4	24644.5	33400.7	24403.3	24523.9	CLAEDSVGDFK	-	-	-	-	<2303	-	24523.9	2094.56	3105.4	12.6627
Proteolysis	YPL096W	PNG1	AB	DGHAEGENIYTDYLVK	1199.85	1083.78	1049.3	1035.96	1066.54	YSLNDDEIYQLACR	-	-	-	-	<2303	-	1066.54	23.9097	35.4485	3.32369
Proteolysis	YPR108W	RPN7	AB	VPNYEVSEK	26479.9	27394.4	30479.7	25275	26937.1	LGFFYNDQLYVK	-	-	-	-	<23035	-	26937.1	1059.65	1571.04	5.83224
Proteolysis	YDL104C	QRI7	AB	SAAPNVLANLK	514.251	315.491	410.263	-	410.263	DTLDSIDEGGIIPTK	-	-	-	-	<2496	-	410.263	94.7716	140.508	34.2484
Proteolysis	YIL108W	YIL108W	AB	TNSTGASPPIFPK	5543.16	1889.05	4410.89	5540.48	4975.68	SDGGNAVGVVAFDVR	-	-	-	-	<24967	-	4975.68	566.135	839.352	16.8691
Proteolysis	YIL156W	UBP7	AB	LALLPEVIPTPAFR	1730.1	1002.81	1566.58	1257.25	1411.91	GTFTEDDAEQSSPVWTAPNLEPNDQLK	-	-	-	-	<2496	-	1411.91	236.422	350.519	24.8258
Proteolysis	YKL213C	DOA1	AB	GNSDLELLPIVADAINTK	2500.64	2120.78	3509.21	4330.4	3004.93	YGPLEEYQECEEAAYR	-	-	-	-	<24967	-	3004.93	694.216	1029.24	34.2519
Proteolysis	YNL045W	LAP2	AB	ALLDIYQDNIVK	24969.7	14933.8	37340.8	24221.7	24595.7	VPIPAYLIGIASGDLSSAPIGPR	-	-	-	-	<24967	-	24595.7	5017.97	7439.64	30.2477
AA Metabolism	YDL131W	LYS21	AB	LGDVRPLNIDDVDSIIK	8580.14	7109.58	6619.9	7577.67	7343.62	NFQLIDSTLR	-	-	-	-	<3010	-	7343.62	478.882	709.991	9.66813
AA Metabolism	YDR321W	ASP1	AB	VCDIEYEQLCNVDSK	6223.3	6463.59	6802.52	-	6463.59	AIDSSQTAGYHVDLTIQDLLDAIPDISK	-	-	-	-	<3010	-	6463.59	240.29	356.254	5.51171
AA Metabolism	YMR062C	ARG7	AB	TALYGQDANWGR	11483.4	5330.85	6001.37	10329.7	8165.54	INVSFIATDNSEPR	-	-	-	-	<3010	-	8165.54	2499.42	3705.65	45.3815
AA Metabolism	YMR083W	ADH3	AB	LPLVGGHEGAGVVVK	7488.01	13256.8	10382.7	9945.65	10164.2	IQQGTDLAEVAPILCAGVTVYK	-	-	-	-	<3010	-	10164.2	1447.33	2145.81	21.1116
AA Metabolism	YOR168W	GLN4	AB	DINPESEVVYK	5811.47	5310.97	4685.66	5838.71	5561.22	ITYSSDYFDELYR	-	-	-	-	<3010	-	5561.22	263.868	391.21	7.03461
AA Metabolism	YDL182W	LYS20	AB	SLNIDDVDSIIK	4983.34	10042	10167.4	8736.65	9389.31	NFHAEVSTPQVLSAK	-	-	-	-	<3010	-	9389.31	715.35	1060.58	11.2956
AA Metabolism	YER086W	ILV1	AB	LGSQVVLYGNDFDEAK	23583.1	47231.5	36256	48685	41743.8	VAQQVVDEVVLVNTDEICAAVK	-	-	-	-	<30100	-	41743.8	6214.47	9213.58	22.0717
AA Metabolism	YHR091C	MSR1	AB	YTDQPEGPIYPLDVLR	1051.59	1736.52	1168.48	1547.79	1358.14	GNVVFLDTILDEAR	-	-	-	-	<301	-	1358.14	248.102	367.837	27.0839
AA Metabolism	YPL111W	CAR1	AB	ELSIVLAPFSGGQGK	135390	247421	221550	280922	234485	FPLTLGGDHSIAIGTVSAVLDK	-	-	-	-	<30100	-	234485	29685.8	44012.1	18.7697
AA Metabolism	YAL044C	GCV3	AB	LPFLYSSQGPQAVR	13181.4	21706.2	18234.9	7402.54	15708.1	YTSQHEWIAVHQDK	-	-	-	-	<30100	-	15708.1	4262.4	6319.44	40.2303
AA Metabolism	YBR084W	MIS1	AB	GAVELAHAVVDATK	2559.64	1744.55	1863.98	1986.04	1925.01	SSGLVPDAVVLVATVR	-	-	-	-	<3010	-	1925.01	120.745	179.016	9.2995
AA Metabolism	YBR213W	MET8	AB	LTLVSPDLHK	2699.76	2908.19	2822.82	1847.07	2761.29	ILLIGGGEVGLTR	-	-	-	-	<3010	-	2761.29	104.216	154.51	5.59557
AA Metabolism	YGL196W	DSD1	AB	LTLSVGATPTSNSLK	2398.67	2534.03	1784.1	2635.72	2466.35	DLPTPNFVINEEK	-	-	-	-	<3010	-	2466.35	118.525	175.725	7.1249
AA Metabolism	YLR027C	AAT2	AB	IIFGTQSDAFQEDR	37911.5	29792.4	27229.6	35675.7	32734.1	NHIALFDTAYQGFATGDLDK	-	-	-	-	<30100	-	32734.1	4059.54	6018.68	18.3866
AA Metabolism	YPL160W	CDC60	AB	GTGVVTCVPSNSPDDYITTK	27854.6	21766	21022.8	14386.6	21394.4	DIFTGEEVEIPPVTK	-	-	-	-	<30100	-	21394.4	3415.91	5064.43	23.6718
AA Metabolism	YMR090W	YMR090W	AB	NSNLDYTILQPGSLELNK	18807.5	21176	12010.1	11139.4	15408.8	AYDAVVFSAGAGGK	-	-	-	-	<3010	-	15408.8	3834.09	5684.42	36.8906
AA Metabolism	YAL062W	GDH3	AB	DTDVPAGDIGVGGR	3542.23	2851.74	2153.59	-	2851.74	VIELGGIVVSLSDSK	-	-	-	-	<3010	-	2851.74	690.487	1023.72	35.8979
AA Metabolism	YBR166C	TYR1	AB	VGTIVGGQTSCK	3886.23	3434.83	3847.75	4353.73	3866.99	HTGLLLLDDTILEK	-	-	-	-	<3010	-	3866.99	225.705	334.63	8.65348
AA Metabolism	YDR019C	GCV1	AB	ENDDNEFYIVTNAGCAER	18260.7	14439.1	16159.1	13299.5	15299.1	GGYTGEDGFEISIANEK	-	-	-	-	<30100	-	15299.1	1429.81	2119.84	13.856
AA Metabolism	YJR139C	HOM6	AB	DFSPLNVGSDWK	185605	172495	198153	228601	191879	STITYNLVLLAEAER	-	-	-	-	<30100	-	191879	12829	19020.3	9.91266
AA Metabolism	YKR069W	MET1	AB	GALPIIPEFVESR	1234.12	1393.2	755.643	-	1234.12	LVPQAILDLIPPK	-	-	-	-	<3010	-	1234.12	159.082	235.854	19.1112
AA Metabolism	YLR060W	FRS1	AB	FVPLNQTQEFTGDK	19507.8	17796.4	18219.4	21861.9	18863.6	NSGFEIIQGLLGK	-	-	-	-	<3010	-	18863.6	855.724	1268.7	6.72563
AA Metabolism	YMR169C	ALD3	AB	VGGSVLEASGQSNLK	5826.16	4435.53	3841.66	-	4435.53	AGFPPGVVNVIPGYGSVVGK	-	-	-	-	<3010	-	4435.53	593.863	880.461	19.8502
AA Metabolism	YPL097W	MSY1	AB	GLPFGITVPLLTTATGEK	1211.45	1270.77	1272.06	-	1270.77	FYSQPSALEVQGTSDSR	-	-	-	-	<301	-	1270.77	1.28882	1.91081	0.150367
AA Metabolism	YBR208C	DUR1,2	AB	ETLPLYGVPIAVK	3232.29	2214.49	3385.61	-	3232.29	VIEETPAPNLPEK	-	-	-	-	<3010	-	3232.29	153.317	227.308	7.03243
AA Metabolism	YER023W	PRO3	AB	AADETAAAFYPSK	32541	32716.8	30369.4	-	32541	YGYGCAVVSYSADVSK	-	-	-	-	<30100	-	32541	175.889	260.773	0.801368
AA Metabolism	YKL001C	MET14	AB	EFTGISAPYEAPK	29358.5	30237.4	29878.1	-	29878.1	FIEIFVDVPLEVAEQR	-	-	-	-	<30100	-	29878.1	359.324	532.734	1.78303
AA Metabolism	YPR081C	GRS2	AB	GTITDVISTIDK	5131.76	5231.05	6436.91	-	5231.05	EYIPNVIEPSFGLGR	-	-	-	-	<301	-	5231.05	99.2915	147.21	2.81415
AA Metabolism	YDR037W	KRS1	AB	GGEGEVSVFVSR	1163.15	1473.52	1470.09	-	1470.09	FHVSISNPEFLAK	-	-	-	-	<3010	-	1470.09	3.43109	5.08693	0.346028
AA Metabolism	YHR011W	DIA4	AB	ELIDACGFNPR	496.595	567.182	564.647	561.179	562.913	ELIEADSIIR	-	-	-	-	<301	-	562.913	3.00142	4.4499	0.790513
AA Metabolism	YIL116W	HIS5	AB	APYNISSLASEYALK	1185.46	1339.47	1653.51	1573.86	1456.67	ELTALDYVDDQYVGGLDANFLLIR	-	-	-	-	<30100	-	1456.67	157.02	232.798	15.9815
AA Metabolism	YMR108W	ILV2	AB	INEAFEIATSGRPGPVLVDLPK	3640.89	3378.53	3245.28	4422.13	3509.71	VVQTQIAVEGDATTNLGK	-	-	-	-	<30100	-	3509.71	197.805	293.266	8.35586
AA Metabolism	YCL017C	NFS1	AB	SGTLAPPLVAGFGEAAR	8968.3	8537.15	6946.37	10064.5	8752.73	EGFEVTFLNVDDQGLIDLK	-	-	-	-	<60200	-	8752.73	763.677	1132.23	12.9357
AA Metabolism	YDR354W	TRP4	AB	HSDLVDLPLPK	5940.5	1974.74	3985.47	5899.55	4942.51	AAALVYPGSETFIVWGHVGLDEVSPIGK	-	-	-	-	<60200	-	4942.51	977.514	1449.26	29.3224
AA Metabolism	YKL029C	MAE1	AB	LATAVILQALEEGTAR	3232.24	1305.78	2676.26	2881.89	2779.07	DVDYIVVSDSEGILGIGDQGIGGVR	-	-	-	-	<6020	-	2779.07	277.991	412.15	14.8305
AA Metabolism	YMR170C	ALD2	AB	VGGFVLEASGQSNLK	3432.68	3391.16	3142.37	6860.57	3411.92	AGTVWINSSNDEDVTVPFGGFK	-	-	-	-	<6020	-	3411.92	145.153	215.204	6.30743
AA Metabolism	YOR108W	LEU9	AB	YAVENAPDDVGIQCLVQSR	1920.74	2025.14	5316.03	-	2025.14	APYGGELVVSAFSGSHQDAIK	-	-	-	-	<602	-	2025.14	104.407	154.794	7.6436
AA Metabolism	YPR047W	MSF1	AB	ITVDDDTIPLK	515.862	454.236	331.277	547.454	485.049	ESHPVGILR	-	-	-	-	<602	-	485.049	46.6092	69.1028	14.2466
AA Metabolism	YDR283C	GCN2	AB	APIYGTQNVYEVLDK	751.352	697.886	617.558	615.504	657.722	YASDFEEIAVLGQGAFGQVVK	-	-	-	-	<602	-	657.722	41.1908	61.0696	9.28501
AA Metabolism	YLR126C	YLR126C	AB	GFEGGVVSLK	4630.49	4410.26	4510.95	4418.52	4464.73	NVFPQLSDLQK	-	-	-	-	<6020	-	4464.73	50.3427	74.6381	1.67173
AA Metabolism	YMR095C	SNO1	AB	CLAENDYGIK	4286.52	4335.86	4009.16	4062.61	4174.56	VVWGTCAGLIFLSAQLENESALVK	-	-	-	-	<60200	-	4174.56	136.624	202.559	4.85221
AA Metabolism	YNR001C	CIT1	AB	AIGVLPQLIIDR	14731.6	13497.3	10857.7	11051.2	12274.3	EYWSYTFEDSLDLLGK	-	-	-	-	<60200	-	12274.3	1319.84	1956.79	15.9423
AA Metabolism	YPR118W	MRI1	AB	VLDQLLLPYTTK	7002.4	6551.64	7295.42	7678.53	7148.91	TTIDNVTETGDDIIVEER	-	-	-	-	<6020	-	7148.91	338.066	501.217	7.01109
Nitrogen Metabolism	YBR265W	TSC10	AB	LIEGPSDAIPCK	450.837	331.083	699.933	733.231	575.385	FTLEDQVVLITGGSQGLGK	-	-	-	-	<6020	-	575.385	141.197	209.339	36.3824
Nitrogen Metabolism	YHR074W	QNS1	AB	SGDDWIPDSPQDLASK	3187.23	1513.76	2421.34	2319.44	2370.39	GIPNSGGLLVLGSANVDECLR	-	-	-	-	<1204	-	2370.39	433.893	643.29	27.1386
Nitrogen Metabolism	YIR031C	DAL7	AB	IQDAQVTTEGIR	290.29	232.256	295.067	388.941	292.678	ISLDNTALYADIDTTPQFEPSK	-	-	-	-	<1204	-	292.678	31.4055	46.5618	15.9089
Nitrogen Metabolism	YJL126W	NIT2	AB	AIPDIIESPLGK	286.667	194.837	169.463	203.815	199.326	VAVAQLCSSADLTK	-	-	-	-	<1204	-	199.326	17.1756	25.4645	12.7753
Nitrogen Metabolism	YIR030C	DCG1	AB	EWIPILNNSVESK	214.219	277.048	229.063	192.132	221.641	ISYFTGPDTSPPQIDGQETSIK	-	-	-	-	<1505	-	221.641	18.4656	27.3771	12.352
Nitrogen Metabolism	YGR121C	MEP1	AB	VNNAHLAAER	2029.55	1672.43	1695.86	1604.47	1684.15	DYYLWGVDEDSQR	-	-	-	-	<1204	-	1684.15	45.699	67.7533	4.02301
Nitrogen Metabolism	YKL107W	YKL107W	AB	TICTLIASPAIESR	863.755	651.826	539.028	-	651.826	YTNIDTFGLNPGLIK	-	-	-	-	<6020	-	651.826	112.799	167.236	25.6565
Nitrogen Metabolism	YNL183C	NPR1	AB	AIPSLSSSIPYSVPNSNK	767.551	815.99	823.791	1035.84	819.891	TGADLGAGAGGSVK	-	-	-	-	<1204	-	819.891	28.1201	41.6909	5.08494
Nitrogen Metabolism	YNL229C	URE2	AB	APEFVSVNPNAR	3086.52	3222.39	3557.59	3049.89	3154.45	LTIADLAFVPWNNVVDR	-	-	-	-	<6020	-	3154.45	86.2482	127.872	4.05368
Kinases	YDL025C	RTK1	AB	ALYETDNPVELLEK	677.326	1563.54	1443.91	1210.16	1327.03	LGEGASGSVSVVER	-	-	-	-	<6020	-	1327.03	176.692	261.963	19.7405
Kinases	YJL141C	YAK1	AB	IIDFGSSCEEAR	725.251	1509.16	773.321	998.442	885.882	YLVLDILGQGTFGQVVK	-	-	-	-	<60200	-	885.882	136.595	202.516	22.8604
Kinases	YDR196C	CAB5	AB	LPIVDADK	441.238	738.014	562.476	633.643	598.059	IPNLLLEDGHLNR	-	-	-	-	<60200	-	598.059	87.7691	130.126	21.7581
Kinases	YJR059W	PTK2	AB	VIEEATTTNVDSILEKPTPTSTK	1100.39	867.291	979.485	1549.41	1039.94	HNNNPYLNSPSDILGTGTGIASTR	-	-	-	-	<6020	-	1039.94	116.548	172.795	16.6159
Kinases	YJR105W	ADO1	AB	LVAGGAAQNTAR	43380.7	53151.7	40355.9	40406.6	41893.6	GAAYVLGAGQVVYFGSVGK	-	-	-	-	<60200	-	41893.6	1512.38	2242.26	5.35227
Kinases	YLL019C	KNS1	AB	LGNSPSDLNSTVIK	2854.61	2237.74	1376.25	2010.37	2124.05	LSYQSNYFNVPDQTNAIVPR	-	-	-	-	<1204	-	2124.05	422.118	625.832	29.464
Kinases	YPR111W	DBF20	AB	LTDFGLAAGTVSNER	839.432	973.366	615.94	534.346	727.686	VLNEEWALYLQR	-	-	-	-	<1204	-	727.686	152.543	226.16	31.0793
Kinases	YBR160W	CDC28	AB	APEVLLGGK	4658.54	4126.56	2626.21	2574.79	3376.39	KPIFSGDSEIDQIFK	-	-	-	-	<60200	-	3376.39	775.884	1150.33	34.0697
Kinases	YNL207W	RIO2	AB	YLTTDDFR	1676.14	1230.08	1484.84	1600	1542.42	IIEALSSGVENLK	-	-	-	-	<1204	-	1542.42	95.6504	141.811	9.19407
Kinases	YNR027W	BUD17	AB	VAGIVGQLCEGSENVK	491.8	668.625	372.673	-	491.8	CSTEELVDIVEK	-	-	-	-	<1204	-	491.8	119.127	176.618	35.9125
Kinases	YDR020C	DAS2	AB	TFADLIIPSTNENLGR	760.679	664.493	485.899	431.128	575.196	SYNNNDYDFDNILNLVYEK	-	-	-	-	<1204	-	575.196	116.683	172.994	30.0757
Kinases	YJL057C	IKS1	AB	ASAGVESESSR	333.201	303.194	224.481	272.06	287.627	SGEVGLSTEQLVSIIR	-	-	-	-	<1204	-	287.627	30.5708	45.3243	15.758
Kinases	YLR345W	YLR345W	AB	NLETTFSEIGVK	3551.87	3082.3	2005.56	2717.95	2900.13	NIPSDYFCVVPTSK	-	-	-	-	<1204	-	2900.13	416.962	618.188	21.3159
Kinases	YNL129W	NRK1	AB	YNIQNWDSPEALDFK	774.956	698.023	1464.27	1327.7	1051.33	VILVALSGCSSSGK	-	-	-	-	<6020	-	1051.33	314.837	466.777	44.3989
Kinases	YGL083W	SCY1	AB	TGSSYGETLPQSK	656.641	650.045	519.804	431.82	584.924	LLSQIPLALEVLDFPTVK	-	-	-	-	<3010	-	584.924	68.4186	101.437	17.342
Kinases	YOL055C	THI20	AB	VAPFADILTPNIPECYK	1799.61	1688.87	1149.72	904.862	1419.3	YITDVLFLGAEQK	-	-	-	-	<3010	-	1419.3	324.945	481.763	33.9438
Kinases	YGR092W	DBF2	AB	LTDFGLAAGTISNER	740.591	624.146	585.23	614.474	619.31	DLEFPAFTEK	-	-	-	-	<602	-	619.31	19.4581	28.8486	4.65818
Kinases	YPL204W	HRR25	AB	HPQLDYESR	2932.79	2906.32	2926.4	2288.01	2916.36	IGSGSFGDIYHGTNLISGEEVAIK	-	-	-	-	<3010	-	2916.36	13.2343	19.6211	0.672794
Kinases	YIL107C	PFK26	AB	AYEPIEDDENLQYIK	1742.51	1311.53	1410.07	591.082	1360.8	SNPTSASSSQSELSEQPK	-	-	-	-	<602	-	1360.8	215.488	319.483	23.4775
Kinases	YLR096W	KIN2	AB	GGSLSPTPEAFNDTR	353.135	404.165	450.523	477.326	427.344	YPSYVPNSVDVK	-	-	-	-	<602	-	427.344	36.5806	54.2345	12.6911
Kinases	YMR104C	YPK2	AB	INTNETLPSSLSSPK	324.058	338.674	334.521	152.84	329.289	NWQQEIGEQDEVLK	-	-	-	-	<602	-	329.289	7.30804	10.8349	3.29039
Kinases	YOR061W	CKA2	AB	ILTNLTGGPNVVGLYDIVQDADSK	744.07	563.527	546.178	352.372	554.853	LAVPEVVDLIDNLLR	-	-	-	-	<30100	-	554.853	98.946	146.697	26.439
Kinases	YOR267C	HRK1	AB	LIDFGSAVVFR	1801.37	1493.93	1459.11	951.118	1476.52	LLGSGAGGSVK	-	-	-	-	<602	-	1476.52	171.131	253.718	17.1835
Kinases	YPL153C	RAD53	AB	FSQEQIGENIVCR	983.374	1135.88	876.79	636.398	930.082	TFCGTLAYVAPEVIR	-	-	-	-	<602	-	930.082	129.547	192.066	20.6504
Heat Stress	YGL126W	SCS3	AB	SIGSIQGALQATQPK	1214.09	1364.44	1162.65	864.509	1188.37	AIVEPPVTCAAALLR	-	-	-	-	<3010	-	1188.37	100.893	149.584	12.5873
Heat Stress	YPL013C	MRPS16	AB	YWIGVGAQPSETVTK	786.281	615.61	671.085	440.912	643.347	NSPVYNIVVANSR	-	-	-	-	<602	-	643.347	85.3354	126.518	19.6656
Heat Stress	YBR117C	TKL2	AB	VTTTIGFGSLQQGTAGVHGSALK	14759.6	17139	8722.96	-	14759.6	LFDFTADGVASR	-	-	-	-	<30100	-	14759.6	2379.41	3527.71	23.9012
Heat Stress	YDR032C	PST2	AB	SPSALELQVHEIQGK	105211	103608	80560.3	69233.3	92084	GIEAAGGSADIYQVEETLSPEVVK	-	-	-	-	<30100	-	92084	12325.5	18273.8	19.8447
Heat Stress	YDR164C	SEC1	AB	VIANPLLLSEQYFPYLK	1569.21	1308.42	1172.86	1100.66	1240.64	GGIIELDFIK	-	-	-	-	<30100	-	1240.64	103.881	154.014	12.4141
Heat Stress	YIL155C	GUT2	AB	NPSGLPDSPLNDNSK	32324.4	9892.08	8706.17	6085.39	9299.12	THQFDVLIIGGGATGTGCALDAATR	-	-	-	-	<30100	-	9299.12	1903.34	2821.9	30.3459
Heat Stress	YMR244C-A	COA6	AB	DAFFQCLDK	84948.4	95686.7	83977.4	60874.4	84462.9	FEENCAHSWIK	-	-	-	-	<3010	-	84462.9	5854.62	8680.06	10.2768
Oxidative Stress	YGR097W	ASK10	AB	SSELDQFYAAAQK	833.462	581.314	808.502	-	808.502	SSAYSSSVSIADTYANANNAK	-	-	-	-	<6020	-	808.502	24.96	37.0058	4.57708
Oxidative Stress	YGR209C	TRX2	AB	SASEYDSALASGDK	123192	102160	99298.9	134211	112676	FAEQYSDAAFYK	-	-	-	-	<6020	-	112676	11946.4	17711.8	15.7193
Oxidative Stress	YKL143W	LTV1	AB	NIEDLFIEPK	1441.08	1920.67	1544.68	2619.43	1732.67	TQLQGDNYGEEEK	-	-	-	-	<2580	-	1732.67	239.793	355.518	20.5184
Oxidative Stress	YKR066C	CCP1	AB	LAWHTSGTWDK	1303.05	1355.43	1549.32	1165.58	1329.24	SSSSPGGGSNHGWNNWGK	-	-	-	-	<6020	-	1329.24	94.9241	140.734	10.5876
Oxidative Stress	YLR225C	YLR225C	AB	ILEVGSSVNDHAVK	2803.55	3127.69	2684.87	3737.38	2965.62	ASSEENSEEDIDIWESFK	-	-	-	-	<6020	-	2965.62	221.41	328.262	11.0689
Oxidative Stress	YPL091W	GLR1	AB	ALGGTCVNVGCVPK	42082.1	37600.9	33619	42581.5	39841.5	HYDYLVIGGGSGGVASAR	-	-	-	-	<6020	-	39841.5	2490.29	3692.1	9.26697
Oxidative Stress	YPL196W	OXR1	AB	TIVEEGSLPPVR	1580.65	1899.51	1383.89	1140.36	1482.27	SIAGTDSSDSTAYTTASESSPQLK	-	-	-	-	<2580	-	1482.27	220.144	326.385	22.0193
Oxidative Stress	YBR046C	ZTA1	AB	GVDASFDSVGK	2640.2	2071.65	2014.23	1700.05	2042.94	VILIDEIGGYDVIK	-	-	-	-	<23035	-	2042.94	185.802	275.469	13.484
Oxidative Stress	YDR453C	TSA2	AB	NVNEALR	1647.92	1430.69	1160.39	1060.37	1295.54	LVEGFQWTDK	-	-	-	-	<2303	-	1295.54	185.162	274.521	21.1897
Oxidative Stress	YNL080C	EOS1	AB	TLSLNHLTAK	671.71	3028.83	2227.55	2585.1	2406.32	LNSAYDNNSSFEGASQK	-	-	-	-	<2303	-	2406.32	400.642	593.991	24.6846
Oxidative Stress	YOR120W	GCY1	AB	GYVVLPK	3917.51	2814.63	2198.77	2080.14	2506.7	ILSLNTGAQIPQIGLGTWQSK	-	-	-	-	<23035	-	2506.7	367.242	544.472	21.7207
Oxidative Stress	YGR029W	ERV1	AB	SSWTLLHSVAASYPAQPTDQQK	2336.16	1724.67	3158.74	2101.94	2219.05	SCNTLLDFQYVTGK	-	-	-	-	<2303	-	2219.05	305.745	453.298	20.4276
Oxidative Stress	YMR251W	GTO3	AB	LYPTIVR	575.364	578.202	567.563	592.666	576.783	AGFAECAEVYER	-	-	-	-	<23035	-	576.783	5.31949	7.88668	1.36735
Osmotic Stress	YBL061C	SKT5	AB	ASHCLEEGLGTTR	669.369	898.855	699.954	778.314	739.134	GYSDAQYLLADGYSSGAFGK	-	-	-	-	<2580	-	739.134	54.4723	80.7607	10.9264
Osmotic Stress	YDL022W	GPD1	AB	YLPGITLPDNLVANPDLIDSVK	30823.7	24762.5	29769	34756.6	30296.4	NVVALGCGFVEGLGWGNNASAAIQR	-	-	-	-	<25803	-	30296.4	2493.83	3697.35	12.2039
Osmotic Stress	YLR336C	SGD1	AB	GIQGAENSGEIK	352.204	481.416	463.804	401.145	432.474	ISIEDDLLDDIPDWNIIAR	-	-	-	-	<25803	-	432.474	40.1359	59.5055	13.7593
Osmotic Stress	YBR132C	AGP2	AB	GSSIDDDSR	211.151	118.656	146.329	178.303	162.316	YFPDGNDVGK	-	-	-	-	<2580	-	162.316	29.8236	44.2165	27.241
Osmotic Stress	YHR114W	BZZ1	AB	LGSAPNNAGEDSDNNSIR	647.715	707.739	658.636	868.289	683.188	YYFQDVPEVLDLLQDVNEAK	-	-	-	-	<25803	-	683.188	30.0121	44.4959	6.51299
Osmotic Stress	YIL153W	RRD1	AB	LAHLIDETPPLPGPR	601.35	473.228	676.172	699.713	638.761	GADVFLLFNK	-	-	-	-	<2580	-	638.761	49.1815	72.9164	11.4153
Osmotic Stress	YLR337C	VRP1	AB	APALPGHVPPPPVPPVLSDDSK	1374.56	1039.42	1191.2	1451.68	1282.88	ATPVPPTLAPPLPNTTSVPPNK	-	-	-	-	<25803	-	1282.88	130.242	193.097	15.0519
Translation	YBR192W	RIM2	AB	GLGPNLVGVIPAR	940.13	944.641	632.524	989.461	942.385	FVASIATYPHEVVR	-	-	-	-	<597	-	942.385	24.6656	36.5692	3.88049
Translation	YGL077C	HNM1	AB	LCWSFAR	2426.41	2954.19	2196.1	2924.5	2675.46	FVFATFNNETGWK	-	-	-	-	<23888	-	2675.46	263.887	391.239	14.6233
Translation	YHR168W	MTG2	AB	TTYTAEDGEAGAAR	587.621	750.254	483.786	596.798	592.209	SIADLGLIGLPNAGK	-	-	-	-	<2388	-	592.209	56.5058	83.7755	14.1463
Translation	YLR342W	FKS1	AB	AYPDLQIAYLDEEPPLTEGEEPR	6695.5	5522.4	5976.22	6160.73	6068.48	ILAEETAAYEGNENEAEK	-	-	-	-	<2388	-	6068.48	319.165	473.194	7.79757
Translation	YBR049C	REB1	AB	NANQESVEEAVLK	6529.34	6243.9	6135.89	3457.43	6189.89	SPSHDNEAGSVDNSEISQLLQSAATK	-	-	-	-	<23888	-	6189.89	196.726	291.666	4.71198
Translation	YDR232W	HEM1	AB	HNDLNELEQLLQSYPK	5221.48	4833.81	4529.67	6166.33	5027.64	FGNSSAAVSTLNR	-	-	-	-	<597	-	5027.64	345.902	512.835	10.2003
Translation	YER107C	GLE2	AB	VASGGCDNALK	4544.31	4628.1	4254.57	5773.93	4586.2	CVACYNEADGYAIGSVEGR	-	-	-	-	<23888	-	4586.2	186.761	276.892	6.0375
Translation	YAR002W	NUP60	AB	SVVVSAVGEAR	2142.62	1559.67	1638.11	1621.88	1629.99	SAEGNNIDQSLILK	-	-	-	-	<23888	-	1629.99	39.2193	58.1465	3.56728
Translation	YGL107C	RMD9	AB	GTPATTTTTEDDIK	1266.15	881.056	789.835	739.511	835.446	NLSDETTSQAFQEPK	-	-	-	-	<2388	-	835.446	70.7725	104.927	12.5594
Translation	YGL112C	TAF6	AB	VLNVEPLYGYYDGSEVNK	1739.35	1520.91	798.564	586.323	1159.74	VNTSGGQSVYYLDEEEVDFDR	-	-	-	-	<23888	-	1159.74	467.294	692.81	59.7385
Translation	YHL017W	YHL017W	AB	LTSQILTFTQQELGTNDK	3657.21	2105.91	2754.19	2064.4	2430.05	NAYGQLDASEAYK	-	-	-	-	<597	-	2430.05	344.897	511.345	21.0426
Translation	YLR188W	MDL1	AB	LLDLASESDGEDEEGSK	2740.44	2232.92	1768.4	2108.21	2170.56	GGVIDLDNSVAR	-	-	-	-	<2388	-	2170.56	232.261	344.35	15.8646
Translation	YNR045W	PET494	AB	IVTSPEK	526.908	492.422	480.35	-	492.422	FICTELHDNSLK	-	-	-	-	<597	-	492.422	12.0721	17.8981	3.63471
Translation	YOR039W	CKB2	AB	VYCNLQQLLPVGLHDIPGIDCVK	9990.9	5270.9	6246.6	6026.54	6136.57	LYCPSCEDLYIPK	-	-	-	-	<23888	-	6136.57	487.849	723.286	11.7865
Translation	YGR180C	RNR4	AB	YLIENFSAQLQNPEGK	63639.6	57406.2	57203.9	-	57406.2	TYIGNLLALSISSDNLVNK	-	-	-	-	<22403	-	57406.2	202.296	299.924	0.522459
Translation	YLR215C	CDC123	AB	NAHIVGATQR	2567.09	2336.63	2648.24	2271.02	2451.86	GCVDGDDIK	-	-	-	-	<560	-	2451.86	148.036	219.478	8.95148
Translation	YMR130W	YMR130W	AB	AIFQYALDDIISK	16905	26941.3	32122.1	11981.2	21923.2	NVFAPNEIPDEMINEILMR	-	-	-	-	<22403	-	21923.2	7480.03	11089.9	50.5853
Translation	YKL077W	YKL077W	AB	FFTDENSGK	43852.7	46541.7	47052.3	52603.1	46797	TVSSHTYSYEELK	-	-	-	-	<2240	-	46797	1599.8	2371.86	5.0684
Translation	YOR286W	RDL2	AB	TAEELAR	7301.73	9057.9	8131.75	8441.45	8286.6	HSTGILSR	-	-	-	-	<22403	-	8286.6	463.078	686.559	8.28517
Translation	YPL063W	TIM50	AB	LIPFLEYLATQQTK	9671.3	10576.3	9923.95	10407.1	10165.5	FPLDLIHEEGQK	-	-	-	-	<22403	-	10165.5	326.198	483.622	4.75748
Translation	YGR261C	APL6	AB	LTGINDGDSNSISGK	1300.3	1310.23	1190.94	1465.01	1305.26	LADLLTVQTSLADNAR	-	-	-	-	<2580	-	1305.26	59.6418	88.4249	6.77449
Translation	YKL127W	PGM1	AB	IAFGAASDGDGDR	4191.57	3212.33	3598.12	5326.89	3894.85	CTGGGIILTASHNPGGPENDLGIK	-	-	-	-	<2580	-	3894.85	489.619	725.909	18.6377
Translation	YMR080C	NAM7	AB	TVLIDESTQASEPECLIPIVK	2802.42	2734.21	2621.68	3875.12	2768.32	SPSASDNSCAYCGIDSAK	-	-	-	-	<25803	-	2768.32	90.369	133.981	4.8398
Translation	YOR354C	MSC6	AB	ILFNLATFAR	1657.2	1541.19	1096.62	-	1541.19	APDSDINEVFNDFK	-	-	-	-	<2580	-	1541.19	116.01	171.997	11.16
Translation	YBL069W	AST1	AB	LQAMIVEHSAPAPK	1024.22	1394.94	1434.52	1583.5	1414.73	SLIFHTK	-	-	-	-	<22403	-	1414.73	94.2834	139.785	9.88068
Translation	YML068W	ITT1	AB	ALFTPLIPVSFLK	5389.01	6204.21	6924.78	8391.6	6564.5	LPCENANVEHYLCR	-	-	-	-	<560	-	6564.5	767.887	1138.47	17.3428
Translation	YER172C	BRR2	AB	FSNPAIPPVIDLEK	734.88	487.846	612.93	509.128	561.029	IQSQVFESLYNSNDSVFVGSGK	-	-	-	-	<25803	-	561.029	62.5418	92.7245	16.5276
Translation	YGR218W	CRM1	AB	TTADLQPQQVHTFYK	4569.62	3693.38	4036.2	4611.12	4302.91	SFAAFLELPPAAFK	-	-	-	-	<25803	-	4302.91	287.464	426.194	9.90479
Translation	YIL083C	CAB2	AB	IVLITSGGTTVPLENNTVR	2041.61	2152.98	1788.23	2274.04	2097.3	SFSHSINTLFLDYIDSEGK	-	-	-	-	<25803	-	2097.3	116.214	172.299	8.21527
RNA Binding	YDL224C	WHI4	AB	AFSSSSETVPLSK	8765.48	4929.73	4624.89	4554.78	4777.31	NNETNVAGSTTISQADLSLLAK	-	-	-	-	<23888	-	4777.31	187.473	277.947	5.81806
RNA Binding	YDR449C	UTP6	AB	GYYAISDSK	1566.47	1511.23	1280.67	1486.11	1498.67	LNELPEADISVLGNAETNPALR	-	-	-	-	<2388	-	1498.67	40.178	59.5679	3.97471
RNA Binding	YHR119W	SET1	AB	SSSSSNSTNVPIK	407.144	369.37	482.327	-	407.144	LPCLCGAPNCK	-	-	-	-	<2388	-	407.144	37.7736	56.0032	13.7551
RNA Binding	YOL144W	NOP8	AB	SSDTLGLTSAPVPHVSR	763.389	485.508	581.492	563.683	572.587	NLFNPNEAEPVSQFK	-	-	-	-	<597	-	572.587	47.9923	71.1533	12.4266
RNA Binding	YER006W	NUG1	AB	ACPVGNEAGVTTSLR	186.626	307.383	279.441	251.799	265.62	SVIDASDVILYVLDAR	-	-	-	-	<22403	-	265.62	27.792	41.2044	15.5125
RNA Binding	YFR001W	LOC1	AB	NQLANVPHLTEK	981.967	1545.69	1411.88	1402.98	1407.43	AIVPGVK	-	-	-	-	<2240	-	1407.43	71.3557	105.792	7.51667
RNA Binding	YHR081W	LRP1	AB	SLDEQLLLLSDER	959.678	1236.63	1114.17	1197.45	1155.81	NIISNVLDGNK	-	-	-	-	<2240	-	1155.81	61.2262	90.774	7.85371
RNA Binding	YNL075W	IMP4	AB	LLFPNAVR	1078.88	1280.92	1565.1	1121.84	1201.38	LGTLENK	-	-	-	-	<2240	-	1201.38	101.024	149.778	12.4671
RNA Binding	YNL317W	PFS2	AB	FVTCSDDNILK	432.833	579.264	484.849	667.918	532.056	CITSLSYNPVGHIFATAAK	-	-	-	-	<22403	-	532.056	73.2152	108.549	20.4018
RNA Binding	YOL041C	NOP12	AB	ATLGQEITIEGLR	2119.67	2516.31	3225.68	2481.79	2499.05	HFEPCGDIEYVR	-	-	-	-	<22403	-	2499.05	198.32	294.029	11.7656
RNA Binding	YPR137W	RRP9	AB	VGENNLTCISCFQPVLNK	843.234	990.345	1088	-	990.345	TIDEYNNFDAGDLDK	-	-	-	-	<2240	-	990.345	97.6503	144.776	14.6188
RNA Binding	YBL032W	HEK2	AB	IPELYVGAIIGR	46178	19894.5	31069.3	26500.9	28785.1	LIVANSHISSIIGK	-	-	-	-	<597	-	28785.1	5587.42	8283.9	28.7784
RNA Binding	YJL069C	UTP18	AB	VTSVAFSPSGGLLAVGNEQGK	1287.29	758.721	1714.34	1207.35	1247.32	FVFGDTTDLQENLAK	-	-	-	-	<2388	-	1247.32	253.493	375.829	30.1309
RNA Binding	YDR301W	CFT1	AB	YAPDEPNSLSGQR	499.901	688.704	472.518	592.892	546.397	FTAPSVVLVASELYEGAK	-	-	-	-	<602	-	546.397	60.1869	89.2332	16.3312
RNA Binding	YDR365C	ESF1	AB	VAIYPSEFGK	1200.29	1240.7	1157.48	1020.33	1178.88	AYLASDSDESDGQVDEEAK	-	-	-	-	<3010	-	1178.88	41.6123	61.6944	5.23329
RNA Binding	YER127W	LCP5	AB	VSLLSLK	523.375	515.367	584.019	590.711	553.697	ITAVLPPQQTHFEDR	-	-	-	-	<602	-	553.697	33.6679	49.916	9.01505
RNA Binding	YML105C	SEC65	AB	CHPQDFGNPGR	2334.88	2016.95	2096.53	-	2096.53	SQDQENPAFLPGTNNNSNSNNNSSNEK	-	-	-	-	<3010	-	2096.53	79.5805	117.986	5.62769
RNA Binding	YMR093W	UTP15	AB	APLLPQQTTPEQR	2166.54	1582.06	1306.75	1530.49	1556.27	LLCAGDATGLVSVYDSYNPR	-	-	-	-	<3010	-	1556.27	137.654	204.085	13.1137
RNA Binding	YNL175C	NOP13	AB	NNSSSFDISNNK	1520.31	1102.67	1152.75	808.162	1127.71	SSVALATAQR	-	-	-	-	<602	-	1127.71	172.293	255.442	22.6514
RNA Binding	YNR054C	ESF2	AB	ANAPSDIK	660.803	714.055	699.26	792.61	706.657	LNAEFIR	-	-	-	-	<602	-	706.657	26.6261	39.4758	5.58628
RNA Binding	YBR119W	MUD1	AB	NLAFVEYETVADATK	811.629	855.194	944.782	894.74	874.967	YAINPSLPLPHNK	-	-	-	-	<3010	-	874.967	41.5554	61.61	7.04141
RNA Binding	YBR142W	MAK5	AB	VNTLILDEADR	489.324	540.052	549.397	575.206	544.724	VGDDQESVENESGSDSESELLEFK	-	-	-	-	<602	-	544.724	17.5769	26.0595	4.78398
RNA Binding	YBR257W	POP4	AB	VSQLESADK	403.62	470.283	401.572	422.679	413.149	FQDTLLLLPTDGGLTSR	-	-	-	-	<602	-	413.149	10.5536	15.6468	3.78719
RNA Binding	YGL064C	MRH4	AB	VGFVVLDEADTLLDR	440.848	479.032	398.424	533.646	459.94	GNSPLASVPTGSSNK	-	-	-	-	<602	-	459.94	40.3038	59.7544	12.9918
RNA Binding	YLR398C	SKI2	AB	VLQEELQTIEYK	1281.99	1117.81	1308.55	1459.81	1295.27	GIAVHHGGLLPIVK	-	-	-	-	<3010	-	1295.27	88.9141	131.824	10.1773
RNA Binding	YOR078W	BUD21	AB	VQLLSTTQDSK	1096.41	996.102	1170.09	1240.36	1133.25	EVHSSSDEESDDDDAPQEEGLHSGK	-	-	-	-	<602	-	1133.25	71.9779	106.714	9.41672
RNA Binding	YCL059C	KRR1	AB	SVPFPQAVK	2054.58	1780.97	2111.22	1930.06	1992.32	NIHPIYHIK	-	-	-	-	<30100	-	1992.32	90.5807	134.295	6.74062
RNA Binding	YDL209C	CWC2	AB	FVSPFALQPQLHSGK	10431.8	10553.8	12814.1	7917.15	10492.8	TLYVGGIDGALNSK	-	-	-	-	<602	-	10492.8	1191.18	1766.05	16.831
RNA Binding	YDR515W	SLF1	AB	SSSPDSNTVIPVEELR	1715.91	1136.6	1620.59	1939.64	1668.25	NQIEFYFSEENLK	-	-	-	-	<3010	-	1668.25	159.523	236.509	14.177
RNA Binding	YLR116W	MSL5	AB	YYIPVDQYPDVNFVGLLLGPR	2014.16	2460.87	3184.53	2699.02	2579.94	YAPSPSPPASHISR	-	-	-	-	<30100	-	2579.94	342.427	507.682	19.678
RNA Binding	YLR129W	DIP2	AB	STEDDLGFNVQGLK	1405.94	1493.83	1497.77	1518.31	1495.8	LSDGLPPGASDAR	-	-	-	-	<3010	-	1495.8	12.2445	18.1537	1.21365
RNA Binding	YNL061W	NOP2	AB	ILLDAPCSGTGVIGK	6972.61	5612.83	7198.91	5102.41	6292.72	LVDTGLAIGK	-	-	-	-	<3010	-	6292.72	793.041	1175.76	18.6845
RNA Binding	YAL021C	CCR4	AB	LTSLPAELGSCFQLK	5318.15	4355.44	4596.41	5401.72	4957.28	TFQVGVLLDHLETLLK	-	-	-	-	<30100	-	4957.28	402.658	596.981	12.0425
RNA Binding	YDL201W	TRM8	AB	HLEEHPLFER	1891.4	1652	1810.34	1624.27	1731.17	IITNTLLSEYAYVLK	-	-	-	-	<3010	-	1731.17	93.0373	137.937	7.96786
RNA Binding	YJL033W	HCA4	AB	TLAFLVPVIEK	43394.3	33843.1	37304.5	28551.7	35573.8	LTEIQADSIPVSLQGHDVLAAAK	-	-	-	-	<602	-	35573.8	4376.41	6488.47	18.2395
RNA Binding	YLR186W	EMG1	AB	VGLSNYPLSASVACSK	5324.61	4561.77	5606.64	4495.37	4943.19	ALPASLVPQAPPVLTSK	-	-	-	-	<3010	-	4943.19	414.619	614.715	12.4356
RNA Binding	YNL232W	CSL4	AB	NILVSVLPGTEK	2658.66	2403.49	2113.44	2732.19	2531.07	YANNDFANNLPK	-	-	-	-	<3010	-	2531.07	164.353	243.669	9.6271
RNA Binding	YOL123W	HRP1	AB	GFGFVTYDSADAVDR	11781.7	11988.3	12152.8	13885.1	12070.6	LNNPNSNNSSSNNSNQDTSSSK	-	-	-	-	<30100	-	12070.6	185.533	275.071	2.27886
RNA Binding	YPL043W	NOP4	AB	GFGFVSFAVEDDTK	1821.01	1758.99	1643.78	1842.19	1790	NVPYDATEESLAPHFSK	-	-	-	-	<3010	-	1790	41.5986	61.674	3.44548
RNA Binding	YPR107C	YTH1	AB	YMTGFCPLGK	559.242	547.659	650.021	-	559.242	DECDMEHPQFIIPDEGSK	-	-	-	-	<602	-	559.242	11.5832	17.1733	3.07082
RNA Binding	YER168C	CCA1	AB	TVDSICSYEEILAK	1928.71	2097.74	1573.47	1803.96	1866.34	LFGVEVDFVNLR	-	-	-	-	<30100	-	1866.34	146.889	217.778	11.6687
RNA Binding	YGL014W	PUF4	AB	AADAIFEETK	1218.89	1236.48	1401.08	1081.36	1227.69	TQSISFDNTPSSTSFIPPTNSVSEK	-	-	-	-	<3010	-	1227.69	77.56	114.99	9.36644
RNA Binding	YGR222W	PET54	AB	SSEQYFEGLNEK	921.533	725.607	641.584	1122.01	823.57	VLGSVESGNSATISEK	-	-	-	-	<602	-	823.57	139.975	207.526	25.1984
RNA Binding	YHR066W_YDR312W	SSF1_SSF2	AB	VLHHEFVQK	3215.94	3128.02	4177.31	1597.79	3171.98	TPQGPTVTFQVLDYSLGR	-	-	-	-	<3010	-	3171.98	524.644	777.837	24.5221
RNA Binding	YJL109C	UTP10	AB	TAATQDYDFIFENASK	1717	2351.52	1994.36	-	1994.36	LFDASLADSSNPLK	-	-	-	-	<3010	-	1994.36	277.365	411.221	20.6192
RNA Binding	YPL217C	BMS1	AB	FLGAGILGNDNK	2116.69	1792.21	1776.64	1649.06	1784.43	STLNDIQGPITVVSGK	-	-	-	-	<3010	-	1784.43	71.5773	106.121	5.94704
Ribosomal	YGL222C	EDC1	AB	NLLLNQK	1601.16	1593.12	1528.5	1185.72	1560.81	LLPSAGR	-	-	-	-	<602	-	1560.81	36.3302	53.8631	3.45097
Ribosomal	YGR195W	SKI6	AB	LSLLLVEDK	1090.85	1194.15	1101.96	1270.52	1148.05	ALLNVSVNITK	-	-	-	-	<3010	-	1148.05	51.6536	76.5817	6.67056
Ribosomal	YJR022W	LSM8	AB	NTNLFITNVFNR	3027.56	2811.45	2685.46	3632.52	2919.51	IENEHVIWEK	-	-	-	-	<3010	-	2919.51	171.053	253.603	8.68649
Ribosomal	YJR093C	FIP1	AB	LLDSYSTAATSSSK	2005.57	2209.49	2514.51	2722.31	2362	LITEGEANQGVTATTVK	-	-	-	-	<3010	-	2362	254.469	377.276	15.9728
Ribosomal	YNL110C	NOP15	AB	YFAQFGDLK	9416.5	8466.31	9444.33	8051.24	8941.41	LPHGFHEK	-	-	-	-	<30100	-	8941.41	489.009	725.004	8.10839
Ribosomal	YNL124W	NAF1	AB	TIITPIGVLK	583.796	742.649	791.447	700.577	721.613	ALENPDQDLNVELPK	-	-	-	-	<602	-	721.613	45.4353	67.3624	9.33498
Ribosomal	YNL147W	LSM7	AB	LVIGVLK	41628.3	46275.1	47884.3	36072.7	43951.7	GTILVSLSSAEGSDVLYMQK	-	-	-	-	<30100	-	43951.7	3128.03	4637.61	10.5516
Ribosomal	YPL266W	DIM1	AB	NPLVAQGIVDK	1827.06	1846.4	2221.56	1753.91	1836.73	TISAGFK	-	-	-	-	<30100	-	1836.73	46.2472	68.5661	3.73305
Ribosomal	YBR251W	MRPS5	AB	NVEFAPPYLDDFTK	1026.54	1054.92	1318.57	1544.19	1186.74	IASFYALVVVGDK	-	-	-	-	<3010	-	1186.74	146.013	216.479	18.2414
Ribosomal	YDR337W	MRPS28	AB	GYNIEEVDK	7812.75	5036.55	11596.5	11636.9	9704.64	NAILNLR	-	-	-	-	<602	-	9704.64	1912.08	2834.85	29.2112
Ribosomal	YER050C	RSM18	AB	YVTSTGR	1392.35	1252.2	1537.31	2540.83	1464.83	SGANPLEFYARPR	-	-	-	-	<30100	-	1464.83	142.559	211.358	14.4288
Ribosomal	YKL167C	MRP49	AB	VFWHNYLPTLQFYNPR	2054.85	2390.86	2001.78	2461.57	2222.85	IEHVPLPENEIIR	-	-	-	-	<602	-	2222.85	194.537	288.421	12.9753
Ribosomal	YMR188C	MRPS17	AB	TIQDALSSGSTPK	971.04	1669.58	1291.36	1250.33	1270.84	GQQFALYESEAQLSVAK	-	-	-	-	<602	-	1270.84	160.158	237.45	18.6844
Ribosomal	YDR237W	MRPL7	AB	FGGISFGLTAEDIK	5425.18	4715.49	4075.75	3690.94	4395.62	AQLPDIHPIK	-	-	-	-	<3010	-	4395.62	512.272	759.494	17.2784
Ribosomal	YER025W	GCD11	AB	GTIADGAPIVPISAQLK	17519	16227.5	19240	15326.6	16873.3	FAVPGGLIGVGTK	-	-	-	-	<3010	-	16873.3	1096.17	1625.18	9.63167
Ribosomal	YJL207C	LAA1	AB	SQSLGSVEEAFQLK	839.305	670.654	702.56	-	702.56	CNATPETFLQDIDK	-	-	-	-	<602	-	702.56	31.9061	47.304	6.73309
Ribosomal	YJR007W	SUI2	AB	LVAAPLYVLTTQALDK	4513.19	5328.8	5095.26	4675.82	4885.54	AVTATEDAELQALLESK	-	-	-	-	<30100	-	4885.54	291.036	431.49	8.83199
Ribosomal	YGR215W	RSM27	AB	IFDQNFNPSGIR	1842.61	2455.29	2447.29	2404.98	2426.14	TLYPDIEFVDLEEQYR	-	-	-	-	<3010	-	2426.14	25.1565	37.2971	1.5373
Ribosomal	YJL096W	MRPL49	AB	LVGHPINTSLYTLK	8817.82	12746.5	15369.2	9641.22	11193.9	LSNELYAIFK	-	-	-	-	<3010	-	11193.9	1964.34	2912.32	26.0172
Ribosomal	YKL155C	RSM22	AB	FTSLNLPK	226.849	275.668	291.648	155.836	251.259	TLQGQSYR	-	-	-	-	<602	-	251.259	32.3995	48.0354	19.1179
Ribosomal	YLL032C	YLL032C	AB	TSIYAPSLITLSR	823.411	930.048	840.785	902.248	871.516	AANELVNSAFGYEYEFK	-	-	-	-	<3010	-	871.516	39.4184	58.4418	6.70576
Ribosomal	YNL137C	NAM9	AB	SNNEPLSIDELK	1406.65	1853.74	2015.89	2042.61	1934.82	NLESQQYNALK	-	-	-	-	<602	-	1934.82	94.4338	140.008	7.23622
Ribosomal	YOR253W	NAT5	AB	GIQIEFLGVLPNYR	8351.53	9221.64	5061.93	6171.92	7261.73	LAHVTVPNLYQDAFFSALFAEDSLVAK	-	-	-	-	<30100	-	7261.73	1524.86	2260.76	31.1325
Ribosomal	YPL220W_YGL135W	RPL1A_RPL1B	AB	FPTPVSHNDDLYGK	145688	168116	168317	134341	156902	ITSSQVR	-	-	-	-	<30100	-	156902	11314.6	16775.1	10.6914
Ribosomal	YIR003W	AIM21	AB	VLIDTTPGEQAER	1653.31	2385.71	1971.39	2493.4	2178.55	IFQNPTDEESTTSLNEK	-	-	-	-	<602	-	2178.55	261.003	386.962	17.7623
Ribosomal	YJL190C_YLR367W	RPS22A_RPS22B	AB	SSVLADALNAINNAEK	178638	182423	179923	177554	179280	HGYIGEFEYIDDHR	-	-	-	-	<30100	-	179280	1184.7	1756.43	0.979712
Ribosomal	YLR325C	RPL38	AB	GSSSLYTLVINDAGK	141330	148681	135953	130270	138642	LIQSLPPTLK	-	-	-	-	<30100	-	138642	5530.33	8199.27	5.914
Ribosomal	YMR086W	SEG1	AB	NLENDTTSSPTQDLDEK	1355.8	1863.13	1746.24	2475.21	1804.69	FADSDSEDESQFFNQGPSK	-	-	-	-	<3010	-	1804.69	253.667	376.087	20.8394
Ribosomal	YDL040C	NAT1	AB	SVAAYPSDQDNDVFGEK	3064.59	2990.01	3426	3559.97	3245.29	LLEVSLGIQGDNK	-	-	-	-	<22403	-	3245.29	217.992	323.195	9.95889
Ribosomal	YHR013C	ARD1	AB	LVGYVLVK	4506.02	6120.29	5224.07	7774.56	5672.18	AALHLYR	-	-	-	-	<2240	-	5672.18	807.136	1196.66	21.097
Ribosomal	YJR113C	RSM7	AB	TPASEPSAEK	554.307	703.434	693.532	1306.47	698.483	ALYLVYCQTR	-	-	-	-	<22403	-	698.483	74.5635	110.548	15.8268
Ribosomal	YML025C	YML6	AB	TAPNDYTTELPSK	1391.51	1718.27	1440.49	2172.67	1579.38	YQATTATAHAESTLNPLPNAAIPPK	-	-	-	-	<22403	-	1579.38	163.382	242.23	15.337
Ribosomal	YOR091W	TMA46	AB	ITLEEFIETER	701.518	1946.8	1524.01	2268.96	1735.41	HSLPEGFVLK	-	-	-	-	<22403	-	1735.41	372.475	552.231	31.8214
Ribosomal	YPR091C	NVJ2	AB	TPGFLDDLVVEK	857.159	864.565	405.971	1220.48	860.862	TTTQTTVTTATNDDVSSSENSTK	-	-	-	-	<2240	-	860.862	181.662	269.332	31.2864
Ribosomal	YNL208W	YNL208W	AB	LSGVLGAIGGAFLANK	38950.1	36080.1	34116.6	47555.8	37515.1	GLFSTIVGGSAGAYAGSK	-	-	-	-	<22403	-	37515.1	2416.76	3583.08	9.55103
Ribosomal	YNL284C	MRPL10	AB	FHYNLPIALEASR	863.887	877.732	576.55	1289.38	870.809	SPVLAFQSYR	-	-	-	-	<2240	-	870.809	150.591	223.266	25.639
Ribosomal	YOR158W	PET123	AB	VNFIDVDNLIAK	1501.11	1132.63	1649.61	1563.63	1532.37	FFDISLVDSYLNK	-	-	-	-	<2240	-	1532.37	74.2496	110.082	7.18378
Ribosomal	YPL211W	NIP7	AB	VYYVPDHVAK	1928.88	2021.05	2256.88	1751.56	1974.96	LHITSLTVLAK	-	-	-	-	<22403	-	1974.96	134.747	199.776	10.1154
Ribosomal	YDR322W	MRPL35	AB	IQEYELVNVEK	2201.37	2371.98	1936.53	2155.91	2178.64	YSPPEHIDEIFR	-	-	-	-	<2388	-	2178.64	108.034	160.171	7.35189
Ribosomal	YML009C	MRPL39	AB	LLSTAASGYSR	609.296	724.663	598.965	632.435	620.866	KPLDFLR	-	-	-	-	<23888	-	620.866	16.7352	24.8115	3.99628
Ribosomal	YNR036C	MRPS12	AB	GAGDLSGVVNR	1395.89	1615.84	967.495	1198.73	1297.31	CQDLPGVK	-	-	-	-	<23888	-	1297.31	208.554	309.203	23.8341
Ribosomal	YDL202W	MRPL11	AB	GPTATITYEDTNPQQVAK	209.637	219.128	263.128	389.803	241.128	TLENSSNALYLTLK	-	-	-	-	<22403	-	241.128	26.7458	39.6533	16.4449
Ribosomal	YEL047C	FRD1	AB	LGGSSLLECVVFGR	4638.88	5728.85	5313.68	6028.24	5521.27	GLYAAGEVSGGVHGANR	-	-	-	-	<22403	-	5521.27	357.28	529.703	9.59388
Ribosomal	YGL129C	RSM23	AB	GNVTEFEVPK	284.18	445.241	353.556	322.157	337.857	TVLLSQAHAYAVDSK	-	-	-	-	<22403	-	337.857	34.6882	51.4287	15.2221
Ribosomal	YDL045W-A	MRP10	AB	CAGLVTELK	1595.84	1969.78	1695.09	1640.74	1667.91	SNINYHAAR	-	-	-	-	<2240	-	1667.91	49.623	73.571	4.41096
Ribosomal	YDR494W	RSM28	AB	YTPGSSLIFAK	444.793	603.821	361.48	602.866	523.83	VHDFTLNTPNFGK	-	-	-	-	<2240	-	523.83	79.5139	117.887	22.5049
Ribosomal	YGR076C	MRPL25	AB	YSPVSTSTK	746.244	983.733	1448.48	1407.71	1195.72	AINANPFLPNK	-	-	-	-	<2240	-	1195.72	232.375	344.52	28.8127
Ribosomal	YKL170W	MRPL38	AB	NTGEPLGTR	768.734	1025.61	1253.85	1211.17	1118.39	VIDNSGAQLAECIK	-	-	-	-	<2240	-	1118.39	114.116	169.189	15.1279
Ribosomal	YMR193W	MRPL24	AB	YGESNIFK	844.967	1117.79	1432.97	1343.48	1230.63	GLYGGSFVQFGNNISESK	-	-	-	-	<22403	-	1230.63	157.591	233.645	18.9858
Ribosomal	YBL038W	MRPL16	AB	ISAQQLK	1953.51	2609.06	2275.63	2719.68	2442.35	LPGVYEFVSLDSLVR	-	-	-	-	<22403	-	2442.35	222.025	329.175	13.4778
Ribosomal	YDR115W	YDR115W	AB	TFGFLAR	1107.22	1472.67	1247.43	1269.78	1258.6	TPSFTPLGFGLIGQR	-	-	-	-	<560	-	1258.6	81.2781	120.503	9.57434
Ribosomal	YMR286W	MRPL33	AB	VEVTEHELTPSQQR	1292.48	1685.15	1459.03	1593.58	1526.31	SLIGVPHTTK	-	-	-	-	<560	-	1526.31	113.062	167.626	10.9825
Ribosomal	YOR063W	RPL3	AB	YAQDGAGIER	116721	130273	123025	99076.6	119873	GHGFEGVTHR	-	-	-	-	<22403	-	119873	6775.81	10045.8	8.38037
Ribosomal	YOR150W	MRPL23	AB	VFDGSENPYK	1361.08	1684.09	1388.21	1580.68	1484.45	IGHSGLAFAR	-	-	-	-	<2240	-	1484.45	109.803	162.795	10.9667
Ribosomal	YOR252W	TMA16	AB	AGFLCPDLSDAK	284.462	315.143	409.317	292.305	303.724	GQPIFDHAHTR	-	-	-	-	<2240	-	303.724	15.3405	22.7438	7.48832
Oxidative Stress	YBR014C	GRX7	AB	ELQDQIEK	2371.15	2373.99	2060.43	2397.47	2372.57	IMEQSPMIVFSK	-	-	-	-	<2388	-	2372.57	13.1605	19.5117	0.822386
Oxidative Stress	YBR216C	YBP1	AB	SVPQEISAVNDEAK	1459.69	1507.32	1111.65	1489.61	1474.65	VYYNVAVESVSR	-	-	-	-	<597	-	1474.65	23.8115	35.3029	2.39398
Oxidative Stress	YHR106W	TRR2	AB	FGTNIITETVSK	9880.02	11935.6	6024.31	8828.85	9354.43	TNFVGISK	-	-	-	-	<597	-	9354.43	1553.4	2303.07	24.6201
Oxidative Stress	YKL086W	SRX1	AB	GIPTASK	1897.67	1396.63	1244.36	-	1396.63	VLPATPR	-	-	-	-	<2388	-	1396.63	152.279	225.769	16.1652
Oxidative Stress	YLL060C	GTT2	AB	NMLSSVQFVR	290.069	250.883	255.494	280.752	268.123	KPEFLAK	-	-	-	-	<6020	-	268.123	14.9347	22.1421	8.2582
Oxidative Stress	YNR074C	AIF1	AB	LVTASNYVYFLPSAVR	415.719	324.194	369.896	384.209	377.053	YIDADLIYR	-	-	-	-	<23035	-	377.053	22.9114	33.9684	9.00892
Oxidative Stress	YOR297C	TIM18	AB	INDIANTSK	1735.88	1890.93	1479.35	1819.3	1777.59	AVFPGLVLSTK	-	-	-	-	<644	-	1777.59	77.525	114.939	6.46598
Oxidative Stress	YPL059W	GRX5	AB	EFIGGCDVITSMAR	2403.22	2070.56	2214.55	2070.6	2142.57	GTPEFPK	-	-	-	-	<2303	-	2142.57	71.9932	106.737	4.98172
Chaperone	YDR188W	CCT6	AC	GLVLDHGGR	4083.03	4376.35	8009.91	4749.73	4563.04	TGIEAFAEALLVIPK	-	-	-	-	-	-	4563.04	333.354	494.231	10.8312
Chaperone	YDR533C	HSP31	AC	LVTGVNPASAHSTAVR	6938.46	5942.89	5152.38	7775.07	6440.67	FGWDEHSLAK	-	-	-	-	-	-	6440.67	893.038	1324.02	20.5571
Chaperone	YJR045C	SSC1	AC	VVNEPTAAALAYGLEK	69249.8	53128.1	54367.3	55443.3	54905.3	SQIFSTAAAGQTSVEIR	-	-	-	-	-	-	54905.3	1157.58	1716.22	3.12579
Chaperone	YLR369W	SSQ1	AC	SATIIENDEGQR	2521.83	2312.68	2044.82	2328.83	2320.76	TEIFSTGVDGQAGVDIK	-	-	-	-	-	-	2320.76	104.578	155.047	6.68089
Chaperone	YMR186W	HSC82	AC	DILGDQVEK	88926.3	86969.3	81632.1	79962.9	84300.7	ITPKPEEK	-	-	-	-	-	-	84300.7	3503.2	5193.84	6.16108
Chaperone	YFR041C	ERJ5	AC	IENFISQCK	3470.41	3310.3	3152.01	3666.03	3390.35	LQNSSTK	-	-	-	-	-	-	3390.35	159.197	236.026	6.96168
Chaperone	YJL073W	JEM1	AC	DVSVEEDISELLR	369.034	404.874	533.565	483.923	444.399	IGLIQLSNDQHLR	-	-	-	-	-	-	444.399	57.4444	85.1671	19.1646
Chaperone	YFL016C	MDJ1	AC	VSCSTCHGTGTTVHIR	2796.73	3460.71	2894.5	3674.77	3177.6	HAIAFASIAPR	-	-	-	-	-	-	3177.6	331.987	492.204	15.4898
Chaperone	YPL240C	HSP82	AC	EILGDQVEK	24745.3	23190.5	23193.4	21025.2	23192	ITPKPEQK	-	-	-	-	-	-	23192	777.401	1152.57	4.96972
Transcription Factor	YDL170W	UGA3	AC	ILTTTTEEPSLEER	912.956	699.08	586.093	835.946	767.513	TNEGSSACAK	-	-	-	-	-	-	767.513	106.938	158.546	20.6571
Transcription Factor	YNL216W	RAP1	AC	SLITDEDTPTAIAR	3482.1	2764.3	3405.48	3754.44	3443.79	FSADEDYTLAIAVK	-	-	-	-	-	-	3443.79	174.481	258.685	7.51165
Transcription Factor	YKL038W	RGT1	AC	GSIDSLQSDISVR	495.989	520.105	608.849	-	520.105	LENVALENFVSIGWK	-	-	-	-	-	-	520.105	24.1161	35.7545	6.87447
Transcription Factor	YMR043W	MCM1	AC	FEPIVTQQEGR	2807.66	1566.15	2240.51	3041.51	2524.08	AFELSVLTGTQVLLLVVSETGLVYTFSTPK	-	-	-	-	-	-	2524.08	400.499	593.78	23.5246
Transcription Factor	YNL103W	MET4	AC	NINTNDSQEAPILK	844.232	402.272	603.632	775.236	689.434	VDSNSDNNSSNK	-	-	-	-	-	-	689.434	120.3	178.357	25.87
Transcription Factor	YGL166W	CUP2	AC	YACETCIR	466.26	580.496	509.742	547.468	528.605	ANDEAAHVNGLGIADLDVLLGLNGR	-	-	-	-	-	-	528.605	35.3773	52.4503	9.92242
Transcription Factor	YLR278C	YLR278C	AC	AISSGDTLHDSNSANAANLSNSNDK	360.389	310.404	571.327	375.624	368.007	GQAEEHAGFVENSQVDLAEQEK	-	-	-	-	-	-	368.007	32.6099	48.3475	13.1377
Transcription Factor	YMR019W	STB4	AC	TYAETSESFPR	108.062	128.123	127.791	138.583	127.957	GQGTYSNTSLNITFEEK	-	-	-	-	-	-	127.957	5.39609	8.00024	6.25229
Signalling	YAL024C	LTE1	AC	GVDYPSSYAVDK	184.234	104.245	158.654	161.723	160.188	SALYSDTSSTVISISTSK	-	-	-	-	-	-	160.188	12.7897	18.962	11.8373
Signalling	YKL197C	PEX1	AC	WGDIGALANAK	406.418	258.909	387.278	378.434	382.856	DNLFVVYISDGAQLPSQK	-	-	-	-	-	-	382.856	13.9922	20.7449	5.41846
Signalling	YLR248W	RCK2	AC	ADEGIFTPGVGGGGIGIVK	1199.39	787.911	1134.76	1401.76	1167.07	GEYTFLKPWWDEISAGAK	-	-	-	-	-	-	1167.07	133.504	197.933	16.9598
Signalling	YNL047C	SLM2	AC	SPLAILIPTSAQPTDVLSAR	227.935	628.252	244.705	756.877	436.478	AILVYLSETASIQDEIVR	-	-	-	-	-	-	436.478	200.158	296.755	67.9884
Signalling	YBR260C	RGD1	AC	VLNSDVAINALLSR	890.799	478.796	902.119	1839.61	896.459	YTIWTENLVLNTGVTISPLDSTK	-	-	-	-	-	-	896.459	211.661	313.809	35.0054
Signalling	YGL190C	CDC55	AC	TFDEHNAPNSNSNK	1883.52	1283.58	1714.06	2210.31	1798.79	NILHFSWHPR	-	-	-	-	-	-	1798.79	248.126	367.871	20.451
Signalling	YGR040W	KSS1	AC	TITFDIPSQYK	194.267	168.02	164.951	152.26	166.486	SIHSAQVIHR	-	-	-	-	-	-	166.486	7.88006	11.683	7.01741
Signalling	YDL006W	PTC1	AC	DVLNDSFLAIDEEINTK	701.736	526.594	531.908	914.737	616.822	LDWGYFAVFDGHAGIQASK	-	-	-	-	-	-	616.822	87.5713	129.833	21.0487
Signalling	YGL208W	SIP2	AC	CSDSQDAGQPSR	193.709	145.869	139.57	233.922	169.789	SGHSSPR	-	-	-	-	-	-	169.789	27.0694	40.133	23.637
Signalling	YJL080C	SCP160	AC	DLPSLGSNAAFANVK	2339.38	1914.82	2315.76	2593.8	2327.57	AQETGEVELEITGSR	-	-	-	-	-	-	2327.57	139.019	206.109	8.85513
Signalling	YPR165W	RHO1	AC	GQFPEVYVPTVFENYVADVEVDGR	10066	5354.99	4893.71	8852.16	7103.58	WIAEVLHFCQGVPIILVGCK	-	-	-	-	-	-	7103.58	1979.23	2934.4	41.3088
Signalling	YBR274W	CHK1	AC	VSLSNENYLK	322.151	238.611	335.04	-	322.151	LCELLGYDNVFPLIINIK	-	-	-	-	-	-	322.151	12.889	19.1093	5.93177
Signalling	YIL118W	RHO3	AC	VALTAGPVATEVK	4743.17	5651.87	4921.55	4960.33	4940.94	GYFPEVYEPTVFENYIHDIFVDSK	-	-	-	-	-	-	4940.94	108.582	160.983	3.25815
Signalling	YJL058C	BIT61	AC	IIEELLAGIR	2600.69	2503.05	2850	2130.35	2551.87	SFQLYIFNQEEESNVTETDK	-	-	-	-	-	-	2551.87	173.477	257.197	10.0788
Signalling	YJR066W	TOR1	AC	ALPIPTQSLGEYAER	464.714	571.268	559.675	-	559.675	LAVPGGTYTSDFVEFEIK	-	-	-	-	-	-	559.675	11.5932	17.188	3.07107
Signalling	YML001W	YPT7	AC	GADCCVLVYDVTNASSFENIK	14601.9	12694.9	8605.92	16299.5	13648.4	SALQQNQADTEAFEDDYNDAINIR	-	-	-	-	-	-	13648.4	1802.32	2672.12	19.5783
Signalling	YPR040W	TIP41	AC	SSGINTIQINAAR	669.366	624.186	800.72	658.117	663.741	IYVEFDENVVIR	-	-	-	-	-	-	663.741	22.5896	33.4914	5.04585
Signalling	YFL027C	GYP8	AC	NLLLQNASEISK	641.545	591.014	389.16	568.869	579.941	LFYCIEAFTLLYLR	-	-	-	-	-	-	579.941	36.338	53.8747	9.28969
Signalling	YGR152C	RSR1	AC	LVVLGAGGVGK	20601.6	22075	20297.8	26183.4	21338.3	VISVEEGIEVSSK	-	-	-	-	-	-	21338.3	888.609	1317.45	6.17412
Signalling	YOL016C	CMK2	AC	LSGQPESYVNR	2829.14	3160.41	2921.31	3720.9	3040.86	LSHPNIVSFK	-	-	-	-	-	-	3040.86	165.636	245.572	8.07574
Signalling	YGL181W	GTS1	AC	DSFQSSGSR	2212.3	2305.06	2033.75	2584.78	2258.68	CGECGNFYPTWCSVNLGVFLCGR	-	-	-	-	-	-	2258.68	135.655	201.122	8.90444
Signalling	YBR264C	YPT10	AC	VVLLGDSSVGK	1019.7	898.533	793.189	958.062	928.298	DANIALIVFELGDVSSLQCAK	-	-	-	-	-	-	928.298	60.5851	89.8235	9.67615
Signalling	YAL055W	PEX22	AC	DFTSSGGSDAAVVPEDIGR	1278.64	1189.82	1519.2	1166.26	1234.23	TLGIVGTAIAVLVTSYYIYQK	-	-	-	-	-	-	1234.23	56.1864	83.3019	6.74931
Signalling	YHL007C	STE20	AC	TGEYTGLPEEWEK	1768.73	1597.85	1819.74	1485.9	1683.29	IGQGASGGVYTAYEIGTNVSVAIK	-	-	-	-	-	-	1683.29	110.947	164.49	9.77194
Signalling	YCR033W	SNT1	AC	GEEFAGELENAER	939.138	906.231	1176.45	1284.75	1057.79	VEGCIFPLPK	-	-	-	-	-	-	1057.79	135.11	200.315	18.937
Signalling	YDR477W	SNF1	AC	NLGAEWAKPSEEDLWTIK	2499.73	2340.23	2443.52	2841.94	2471.63	SSLADGAHIGNYQIVK	-	-	-	-	-	-	2471.63	79.7509	118.239	4.78384
Signalling	YLR332W	MID2	AC	FYDEQGNELSPR	2177.36	1962.51	1953.52	2270.64	2069.93	TILSNHYTTVTYTPSATADSSNK	-	-	-	-	-	-	2069.93	111.917	165.929	8.01614
Signalling	YGL054C	ERV14	AC	VQLLDATEIFR	20716.9	26951.5	27896.8	33527.6	27424.1	LGFHLLMFFFYLYR	-	-	-	-	-	-	27424.1	3288.03	4874.83	17.7757
Proteolysis	YDL168W	SFA1	AC	APLDAACLLGCGVTTGFGAALK	18338.1	4558.19	8593.41	14809.1	11701.2	GDTVAVFGCGTVGLSVIQGAK	-	-	-	-	-	-	11701.2	4872.35	7223.75	61.7349
Proteolysis	YIR022W	SEC11	AC	NTFNQVGDVVVYEVEGK	10424.4	5287.41	5610.49	8978.52	7294.51	GYFPQLGYITIWISENK	-	-	-	-	-	-	7294.51	1845.56	2736.22	37.5107
Proteolysis	YKL134C	37165	AC	YFQLNPSNSPNAK	982.688	601.002	616.639	928.309	772.474	FSQVSLQQAQELLDK	-	-	-	-	-	-	772.474	163.654	242.633	31.4098
Proteolysis	YDR328C	SKP1	AC	SAPVDSWDR	4081.04	3804.71	3618.94	4976.05	3942.88	VIEWAEHHR	-	-	-	-	-	-	3942.88	231.052	342.558	8.68801
Proteolysis	YNL015W	PBI2	AC	HNDVIENVEEDK	37805.8	20676.1	20557	49824.3	29241	FLDSVHHAGGSIVHEFDIIK	-	-	-	-	-	-	29241	8624.38	12786.5	43.7281
Proteolysis	YNL172W	APC1	AC	SDVSGVTQVTSNTNTPGNSDR	260.345	177.863	255.517	-	255.517	IWLIDLLPDVLDSIPFK	-	-	-	-	-	-	255.517	4.82732	7.15699	2.80098
Proteolysis	YOR261C	RPN8	AC	VTNSFALPFEEDEK	1875.41	1763.88	1626.77	2154.83	1819.65	VTIAPLVLLSALDHYER	-	-	-	-	-	-	1819.65	124.32	184.316	10.1292
Proteolysis	YLR108C	YLR108C	AC	FSDVLLENPDFK	673.851	761.444	687.74	-	687.74	NEVQFTCLFADALYFQLPK	-	-	-	-	-	-	687.74	13.8888	20.5916	2.9941
Proteolysis	YML013W	UBX2	AC	NTPEIFLIANVANK	3653.64	3990.85	3206.54	4628.32	3822.25	LNEFQVITNFPPEDLPDVVR	-	-	-	-	-	-	3822.25	392.155	581.41	15.2112
Proteolysis	YML029W	USA1	AC	DSTLLHPSGEHVR	1632.82	1826.57	1816.89	1906.93	1821.73	YDIEYDTNTPDVGQLNLLFIK	-	-	-	-	-	-	1821.73	45.0193	66.7456	3.66386
Proteolysis	YBR273C	UBX7	AC	DSVEEAINDSIK	7497.68	10664.4	4560.07	-	7497.68	EGVVLAVYNTAR	-	-	-	-	-	-	7497.68	2937.61	4355.3	58.0887
Proteolysis	YDR177W	UBC1	AC	GTFLGPPGTPYEGGK	48965.7	46498.2	43614.2	28658.2	45056.2	VYHPNISSVTGAICLDILK	-	-	-	-	-	-	45056.2	2675.76	3967.08	8.80474
Proteolysis	YDR358W	GGA1	AC	SSGIDLLDFDSQPGESK	4571.84	5439.85	1802	-	4571.84	STLPEPDLGLNLDVADYINSK	-	-	-	-	-	-	4571.84	868.009	1286.91	28.1486
Proteolysis	YFR044C	DUG1	AC	AIQIPAVSSDESLR	38134.9	62988.6	64410.1	54775.9	58882.2	GVTDDTGPLLSWINVVDAFK	-	-	-	-	-	-	58882.2	4817.11	7141.84	12.129
Proteolysis	YMR067C	UBX4	AC	LLDDLEFGSK	4053.86	4649.77	4121.3	2481.7	4087.58	LLNLPTGVNLELSK	-	-	-	-	-	-	4087.58	297.956	441.749	10.8071
Proteolysis	YOL133W	HRT1	AC	DACPLDNQPWQLAR	20112.1	20059.5	14698.6	11021.8	17379.1	WTAVAFWSWDIAVDNCAICR	-	-	-	-	-	-	17379.1	2706.75	4013.03	23.0912
Proteolysis	YDR400W	URH1	AC	CIVVPLNLTHK	541.27	936.143	1036.27	1297.38	986.205	ELFLELFQFFAHTYK	-	-	-	-	-	-	986.205	180.62	267.787	27.1532
Proteolysis	YHR024C	MAS2	AC	GSFGDVENVLK	1665.52	1485.53	1687.44	2001.64	1676.48	FYTPENTVAAFVGVPHEK	-	-	-	-	-	-	1676.48	100.953	149.673	8.92781
Proteolysis	YPL002C	SNF8	AC	SVPNELTSDQTK	314.705	223.564	319.998	391.287	317.351	ILEICSILGYSSISLLK	-	-	-	-	-	-	317.351	38.2913	56.7706	17.8889
Proteolysis	YDR430C	CYM1	AC	EGVSTVIGPGIEGK	868.637	1070.78	870.617	-	870.617	ADFGLQLLYSILPGWTNK	-	-	-	-	-	-	870.617	1.98018	2.93581	0.337211
Proteolysis	YGL048C	RPT6	AC	VEGSGGGDSEVQR	10051.8	10390.6	13991.6	12408.3	11399.5	HPELFESLGIAQPK	-	-	-	-	-	-	11399.5	1178.27	1746.91	15.3245
Proteolysis	YMR022W	UBC7	AC	DSPPGIVAGPK	2745.55	3110.61	2060.32	2771.14	2758.35	DYPLSPPK	-	-	-	-	-	-	2758.35	182.531	270.62	9.81095
Proteolysis	YMR038C	CCS1	AC	TFLSAPLPTWQLIGR	4152.64	4944.35	7070.12	6730.99	5837.67	FDEPIECFNESDLGK	-	-	-	-	-	-	5837.67	1062.88	1575.83	26.9942
Proteolysis	YHR132C	ECM14	AC	DLENLLELSYGLSK	8108.19	12682.3	10738.5	18429	11710.4	DVIAPLTDDYDVWTR	-	-	-	-	-	-	11710.4	2287.06	3390.79	28.9554
Proteolysis	YIR009W	MSL1	AC	DTHHTVAEPVTEAK	1228.28	1280.34	1643.07	2076.01	1461.7	VNLFLLFATFGEVLK	-	-	-	-	-	-	1461.7	207.396	307.486	21.0361
Proteolysis	YLR163C	MAS1	AC	LSPEEVFEQVDK	4687.43	8519.01	13807.5	8955.96	8737.49	AALLLSLDGSTAIVEDIGR	-	-	-	-	-	-	8737.49	2134.27	3164.26	36.2148
Proteolysis	YMR115W	MGR3	AC	FFEALNVPGK	1017.68	1926.03	1093.91	1343.34	1218.63	LLQHLLLAQEEILSK	-	-	-	-	-	-	1218.63	162.831	241.413	19.8102
Proteolysis	YMR139W	RIM11	AC	EDDQTVEFLADVLK	1635.93	1891.31	2207.8	-	1891.31	FNALQCLCSPYFDELK	-	-	-	-	-	-	1891.31	255.379	378.625	20.0192
Proteolysis	YEL060C	PRB1	AC	AITVGASTLSDDR	425955	844866	639071	1.20583e+06	741969	ENVQQAQLQSVENLSAEDAFFISTK	-	-	-	-	-	-	741969	209456	310539	41.8534
Proteolysis	YER143W	DDI1	AC	ISNSIQTDAATLSDEAFIEQFR	1416.32	3150.39	2918.83	3801.43	3034.61	TSSTLPPQPGAVPALAPR	-	-	-	-	-	-	3034.61	441.3	654.271	21.5603
Proteolysis	YBR173C	UMP1	AC	NWETTQR	2370.9	3191.65	2249.01	-	2370.9	SQVSTDQDK	-	-	-	-	-	-	2370.9	121.897	180.724	7.62258
Proteolysis	YHR113W	APE4	AC	WEPGNPIAITGAHTDSPALR	5085.63	4849.27	2739.21	-	4849.27	ETGGSADLEFQIK	-	-	-	-	-	-	4849.27	236.353	350.418	7.22619
Proteolysis	YKR087C	OMA1	AC	ACFQPQESIK	2472.8	2423.61	2108.91	-	2423.61	YLALLFGGCSLFYYTHLDK	-	-	-	-	-	-	2423.61	49.1859	72.923	3.00885
Proteolysis	YBR201W	DER1	AC	IYGIDLCK	1002.26	1111.02	1112.41	1172.69	1111.71	LWTIGCLVLSGLTSLR	-	-	-	-	-	-	1111.71	30.8336	45.7139	4.11202
Proteolysis	YGR135W	PRE9	AC	VTSTLLEQDTSTEK	6561.87	6534.39	5285.89	6572.35	6548.13	IAVAVAGLTADAEILINTAR	-	-	-	-	-	-	6548.13	18.9798	28.1395	0.429733
Proteolysis	YNL123W	NMA111	AC	CNSGILTDNDGTVR	1664.75	1456.95	1717.8	1820.27	1691.27	FPENIGLLVAETVLR	-	-	-	-	-	-	1691.27	77.7596	115.286	6.81654
Proteolysis	YNL239W	LAP3	AC	AVFFGSHTPK	23724.8	26880.7	18301.3	22492.1	23108.5	LGNVLGGDAVIYLNVDNETLSK	-	-	-	-	-	-	23108.5	2194.29	3253.26	14.0782
Proteolysis	YOR197W	MCA1	AC	AALIGSLGSIFK	5800.25	6062.91	3939.59	5181.2	5490.73	DVGQDGLQAAISYATGNR	-	-	-	-	-	-	5490.73	440.856	653.614	11.904
Proteolysis	YBL017C	PEP1	AC	NENSPISISDCGFAK	6009.15	4368.28	7598.14	6727.32	6368.24	SNCLFGHQTEFLR	-	-	-	-	-	-	6368.24	794.497	1177.92	18.4968
Proteolysis	YNR007C	ATG3	AC	WNEESSDISYR	2274.89	1555.42	2580.22	-	2274.89	NSVLSVSIHPCK	-	-	-	-	-	-	2274.89	305.326	452.677	19.8988
Proteolysis	YOL158C	ENB1	AC	LLATALTGDLSGLR	2795.59	1336.09	2237.05	-	2237.05	VLSDYSSFTAFGVTFSSLK	-	-	-	-	-	-	2237.05	558.532	828.079	37.0165
Proteolysis	YGL172W	NUP49	AC	ADTIDHDELIDSIPR	1348.99	3337.56	4954.71	-	3337.56	SLIDEDLLDTQTFSVLLQQLLTPGSK	-	-	-	-	-	-	3337.56	1617.15	2397.58	71.8364
Proteolysis	YHR043C	DOG2	AC	YVVFEDAPVGIK	7965.56	6194.23	7428.54	5943.29	6811.38	SVLFDAGADYVVCDLTQVSVVK	-	-	-	-	-	-	6811.38	742.624	1101.01	16.1643
Proteolysis	YLR244C	MAP1	AC	GAYPSPLNYYNFPK	3100.19	9014.79	4724.94	6692.54	5708.74	SLCTSVNEVICHGVPDK	-	-	-	-	-	-	5708.74	1796.18	2663.01	46.648
Proteolysis	YMR297W	PRC1	AC	AWTDVLPWK	3362.02	3698.46	3936.01	2549.58	3530.24	DCEGGNLCYPTLQDIDDYLNQDYVK	-	-	-	-	-	-	3530.24	286.997	425.502	12.0531
Proteolysis	YNR020C	ATP23	AC	TGIGLTPEEK	661.522	398.762	784.285	805.155	722.904	AIISVSGNPNCQSK	-	-	-	-	-	-	722.904	71.8163	106.475	14.7288
Proteolysis	YDR457W	TOM1	AC	GESGVDAGGVTR	2106.88	1962.78	2291.95	2421.11	2199.41	WLIAEGVELTDDSQGESEEDDR	-	-	-	-	-	-	2199.41	157.118	232.943	10.5911
Proteolysis	YKL034W	TUL1	AC	DVQDAYNNANFK	685.146	581.451	518.43	617.391	599.421	CEYLIFLQLEPWNQYTR	-	-	-	-	-	-	599.421	49.4803	73.3595	12.2384
Proteolysis	YBL067C	UBP13	AC	IAASDINSDSEPSK	445.392	369.204	443.608	-	443.608	DEPFLDFPIEVQGDEETDIQEILK	-	-	-	-	-	-	443.608	1.78378	2.64463	0.596165
Proteolysis	YDL147W	RPN5	AC	TYEPVLNEDDLAFGGEANK	6908.94	6411.63	5939.27	5667.88	6175.45	EYLEVAQYLQEIYQTDAIK	-	-	-	-	-	-	6175.45	371.872	551.338	8.9279
Proteolysis	YDR531W	CAB1	AC	FYDLLYENFPQIK	1498.65	1517.12	1439.34	1235.59	1469	AIYPYLLVNIGSGVSILK	-	-	-	-	-	-	1469	38.889	57.6569	3.92492
Proteolysis	YHR171W	ATG7	AC	LETPAYEHCPACSPK	625.659	506.577	460.763	434.553	483.67	NFLSVLQYDVPDLIDFK	-	-	-	-	-	-	483.67	36.0118	53.3911	11.0387
Proteolysis	YML092C	PRE8	AC	LGQIDYALTAVK	8851.77	7615.91	7021.9	6605.6	7318.91	WNDELELEDAIHIALLTLK	-	-	-	-	-	-	7318.91	505.156	748.945	10.233
Proteolysis	YMR314W	PRE5	AC	SGAHLLEFQPSGNVTELYGTAIGAR	9730.33	8932.03	9018.15	7406.06	8975.09	DESLTVDNLSIAIVGK	-	-	-	-	-	-	8975.09	399.148	591.778	6.59355
Proteolysis	YDL100C	GET3	AC	EYNPITDGK	21702.5	40847.7	21824.3	18418.3	21763.4	YLDQIDELYEDFHVVK	-	-	-	-	-	-	21763.4	1702.97	2524.83	11.6013
Proteolysis	YOR259C	RPT4	AC	TGEFDFEAAVK	10673.5	5560.02	7869.51	6930.26	7399.88	AVAATIGANFIFSPASGIVDK	-	-	-	-	-	-	7399.88	1154.74	1712.02	23.1358
Proteolysis	YOR298C-A	MBF1	AC	INEKPTVVNDYEAAR	71040.1	53908.2	59381.4	44772.2	56644.8	GDNEGQR	-	-	-	-	-	-	56644.8	7304.61	10829.8	19.1188
AA Metabolism	YBL036C	YBL036C	AC	EFGENYVQELIEK	3848.4	2705.27	2544.91	3099.06	2902.17	SGLNNEAEIFEVIDFFLSEECK	-	-	-	-	-	-	2902.17	277.074	410.79	14.1546
AA Metabolism	YER081W	SER3	AC	YINEGNSVGSVNFPEVALK	54966.6	54095.7	53592.8	57602.3	54531.2	SVAELVIAEIISLAR	-	-	-	-	-	-	54531.2	686.904	1018.4	1.86756
AA Metabolism	YDR127W	ARO1	AC	ILVAYGLPVSPDEK	15152.9	21040.2	11183.2	8970.52	13168.1	FGINVETSTTEPYTYYIPK	-	-	-	-	-	-	13168.1	3091.21	4583.03	34.804
AA Metabolism	YJL071W	ARG2	AC	FFILNNAGGIPSGER	570.92	388.72	555.15	495.19	525.17	VLSNLAATATGLITTVK	-	-	-	-	-	-	525.17	37.8651	56.1388	10.6896
AA Metabolism	YJL130C	URA2	AC	SQAANSVDEALAAVK	27244.4	29520	27311.4	25754.5	27277.9	DSLPLLLAAVEEGK	-	-	-	-	-	-	27277.9	778.403	1154.06	4.23076
AA Metabolism	YJR137C	MET5	AC	ALIPLGLGDDQDADGFQTAYSEWEPK	9738.45	10320.8	30326.9	10286.1	10303.4	LPLVITVDLNLQDYSAIPALK	-	-	-	-	-	-	10303.4	291.169	431.688	4.18975
AA Metabolism	YBR249C	ARO4	AC	VNQGAEEDVR	41013.5	42975.5	51956.3	62882.7	47465.9	ELASGLSFPVGFK	-	-	-	-	-	-	47465.9	5471.41	8111.91	17.09
AA Metabolism	YDR007W	TRP1	AC	VCGLQSTEAAECALDSDADLLGIICVPNR	4219.45	5850.7	7091.09	-	5850.7	NSSGTPK	-	-	-	-	-	-	5850.7	1240.4	1839.01	31.4323
AA Metabolism	YIR034C	LYS1	AC	VGIPDANILK	6189.77	5755.74	7419.82	-	6189.77	VAAFGFYAGFAGAALGVR	-	-	-	-	-	-	6189.77	434.029	643.491	10.396
AA Metabolism	YLR438W	CAR2	AC	NVAAIILEPIQGEAGIVVPPADYFPK	72863.1	67037.8	56638.1	66794.9	66916.4	LAPPLVISEEDLQTGVETIAK	-	-	-	-	-	-	66916.4	3034.09	4498.34	6.72233
AA Metabolism	YMR217W	GUA1	AC	LVGPTAEVIGAVSGGVDSTVASK	24179.7	23086.4	24307.6	20880.2	23633	HLGELLGIPHDLVWR	-	-	-	-	-	-	23633	610.642	905.338	3.83082
AA Metabolism	YOL058W	ARG1	AC	AHVDLEGLTLDK	5229.97	4260.38	6008.87	11364.9	5619.42	EVSVTKPLDVFLAASNLAR	-	-	-	-	-	-	5619.42	874.246	1296.16	23.0657
AA Metabolism	YLR303W	MET17	AC	LASNLANVGDAK	804574	672274	721928	-	721928	LSGAQVVDNLK	-	-	-	-	-	-	721928	49654.8	73618.2	10.1974
AA Metabolism	YHR020W	YHR020W	AC	FAGGDFTTTCEGYIPQTGR	8212.7	7882.01	8180.09	8718.39	8196.39	AGTAAAAAAAALEDAK	-	-	-	-	-	-	8196.39	165.344	245.138	2.99081
AA Metabolism	YJR148W	BAT2	AC	ALLYVICCPVGPYYK	4353.82	3872.95	4055.92	3648.94	3964.44	LGANYAPCVLPQLQAASR	-	-	-	-	-	-	3964.44	203.492	301.697	7.61009
AA Metabolism	YMR189W	GCV2	AC	VVPVNCLQDGSLDLVDLK	2895.39	1540.5	2016.03	-	2016.03	EFNINLFAVDTTTISLALDETTTK	-	-	-	-	-	-	2016.03	475.529	705.02	34.9707
AA Metabolism	YDR268W	MSW1	AC	LGLFSYPVLQAADILLYK	8628.72	8468.05	6054.26	4927.85	7261.16	DYVSEVIIEELK	-	-	-	-	-	-	7261.16	1287.23	1908.44	26.2829
AA Metabolism	YPL104W	MSD1	AC	SPSVIPESILEPYNIK	785.1	597.539	466.338	528.374	562.957	DVASWIVDFPLFSPVIIEDK	-	-	-	-	-	-	562.957	65.6003	97.259	17.2765
Nitrogen Metabolism	YKL184W	SPE1	AC	VSIWGPTCDGLDCIAK	291.274	188.99	338.748	234.633	262.953	VLSLLAELGVNFDCASK	-	-	-	-	-	-	262.953	51.1417	75.8227	28.835
Nitrogen Metabolism	YDR384C	ATO3	AC	DLLNALDR	115313	67944.8	88227.1	112783	100505	DFITLGSSTYR	-	-	-	-	-	-	100505	13543.1	20079	19.9781
Nitrogen Metabolism	YNL076W	MKS1	AC	SLDNPNSTNNDVK	1147.05	1126.12	817.141	897.499	1011.81	LNLFDDVELYLTLIK	-	-	-	-	-	-	1011.81	124.775	184.991	18.2832
Nitrogen Metabolism	YHR123W	EPT1	AC	NSTSSANNITQIEQDSAIK	1308.82	758.058	1375.89	1344.27	1326.55	IIVCHLTK	-	-	-	-	-	-	1326.55	33.535	49.719	3.748
Nitrogen Metabolism	YIR032C	DAL3	AC	ESFEEYGTIISPDEEISR	1486.53	1369.38	1625.7	1398.24	1442.38	TSAEVAYLVVVAK	-	-	-	-	-	-	1442.38	58.5747	86.8428	6.02078
Kinases	YDR017C	KCS1	AC	NNITETGQGSGEDIAK	1015.68	889.794	838.258	1054.15	952.739	EHPEIESVHPHVK	-	-	-	-	-	-	952.739	82.177	121.836	12.7879
Kinases	YDR454C	GUK1	AC	LFAEYPDSFGFSVSSTTR	32142.7	36265.2	16044.4	69473.7	34204	NNEFIEWAQFSGNYYGSTVASVK	-	-	-	-	-	-	34204	10110.4	14989.7	43.8244
Kinases	YHR205W	SCH9	AC	EAAAAAYGPDTDIPR	1877.62	1904.8	1404.33	2124.8	1891.21	VIDEVVSGDILIK	-	-	-	-	-	-	1891.21	123.591	183.236	9.68885
Kinases	YNL307C	MCK1	AC	AIFQGQEPLLQLR	5107.24	4989.81	3066.25	3960.18	4475	LPNLFDFNDFELQILGEFADK	-	-	-	-	-	-	4475	573.527	850.312	19.0014
Kinases	YDR109C	YDR109C	AC	DASLTVGQESLGEGR	1179.66	905.34	836.451	520.163	870.896	FYVGVDVGTGSAR	-	-	-	-	-	-	870.896	171.604	254.421	29.2137
Kinases	YJL155C	FBP26	AC	GTSQVGELSQSSTK	2097.84	1953.95	1462.86	1867	1910.47	LVNIIEEVVINK	-	-	-	-	-	-	1910.47	115.424	171.127	8.95731
Kinases	YJL165C	HAL5	AC	SIGVVGAGAYGVVK	1182.4	1491.12	1118.75	851.81	1150.58	NIPQIVNPNAAVGVEELK	-	-	-	-	-	-	1150.58	165.295	245.066	21.2994
Kinases	YDR236C	FMN1	AC	GSAELGIPTANVPINQLPK	2489.86	2220.98	1976.9	1549.53	2098.94	EALIEDINIDIR	-	-	-	-	-	-	2098.94	256.48	380.257	18.1166
Kinases	YIL035C	CKA1	AC	VPPTTLPFQK	11024.6	13739.6	8339.77	15652.2	12382.1	TPALVFEYVDNVDFR	-	-	-	-	-	-	12382.1	2313.79	3430.42	27.7047
Kinases	YDL166C	FAP7	AC	YGPNIIVTGTPGCGK	3091.7	2598.37	2261.81	2480.88	2539.62	LIDLVVVLR	-	-	-	-	-	-	2539.62	168.278	249.489	9.82387
Kinases	YGR262C	BUD32	AC	GVDLYVLER	2235.2	1917.19	1920.52	1782.38	1918.86	WTPHLIDFGLGSVSNLVEDK	-	-	-	-	-	-	1918.86	69.0724	102.407	5.33686
Kinases	YHR135C	YCK1	AC	ATGQPPSQPQAQTQSQQFGAR	2376.6	1877.83	1620.29	1582.01	1749.06	STNVYDLAQGLPVQFGR	-	-	-	-	-	-	1749.06	147.913	219.296	12.5379
Heat Stress	YBR137W	YBR137W	AC	TVTYGGSALDNDFWIQR	8652.28	9158.2	8528.96	5838.34	8590.62	CFLSTFTYQDAFDLGTYIR	-	-	-	-	-	-	8590.62	314.619	466.455	5.42982
Heat Stress	YJR019C	TES1	AC	ILELVPLSPTSFVTK	21031.5	30879.8	20246.6	14576.9	20639	VRPPITTVEHAGDESSLHK	-	-	-	-	-	-	20639	3227.3	4784.79	23.1832
Heat Stress	YBR126C	TPS1	AC	VGWFLHTPFPSSEIYR	75608.1	82883	68393	59530.7	72000.5	AQLTSSSGGNIIVVSNR	-	-	-	-	-	-	72000.5	7245.02	10741.5	14.9186
Heat Stress	YLR258W	GSY2	AC	WLIEGAPK	14069.7	13790.3	10751.1	8741.8	12270.7	YLCASGSFDFYNCLESVDVDHEAGR	-	-	-	-	-	-	12270.7	1659.28	2460.06	20.0482
Heat Stress	YNL305C	BXI1	AC	YSTVVISCEPIIR	684.847	1705.7	2173.51	973.499	1339.6	LTLLSIFTLSEAYCLSLVTLAYDK	-	-	-	-	-	-	1339.6	510.425	756.756	56.4913
Oxidative Stress	YNL099C	OCA1	AC	VGEYEDVPEDESR	1935.89	1119.28	1696.83	2280.72	1816.36	ILVELLIEAFDTNLVK	-	-	-	-	-	-	1816.36	291.945	432.838	23.83
Oxidative Stress	YNL259C	ATX1	AC	LEPDVSK	31065.1	25619.5	24148.9	33836.3	28342.3	HYQFNVVMTCSGCSGAVNK	-	-	-	-	-	-	28342.3	3458.14	5127.04	18.0897
Oxidative Stress	YCL033C	MXR2	AC	CGWPAFYEEVSPGAITYHR	4820.08	4828.58	4787.3	4009.78	4803.69	CGGHLGHVFEGEGWK	-	-	-	-	-	-	4803.69	20.6369	30.5962	0.636932
Oxidative Stress	YDR098C	GRX3	AC	LVNAAPVMLFMK	33224.5	35212.3	31211.1	33533.7	33379.1	LIVLYFHTSWAEPCK	-	-	-	-	-	-	33379.1	993.891	1473.54	4.41457
Oxidative Stress	YKL150W	MCR1	AC	GSNVVRPYTPVSDLSQK	35429.4	25719.3	16184.2	17534.2	21626.7	GHFQLVVK	-	-	-	-	-	-	21626.7	4767.54	7068.36	32.6834
Oxidative Stress	YML086C	ALO1	AC	SLDHSIAQAAINK	99487.9	110766	64190.1	98151.4	98819.6	IGIIVSATIR	-	-	-	-	-	-	98819.6	6307.2	9351.06	9.46275
Oxidative Stress	YPL239W	YAR1	AC	AFVNEVNK	4443.27	4177.65	3965.51	4512.85	4310.46	ANSAEDLK	-	-	-	-	-	-	4310.46	167.6	248.484	5.76468
Oxidative Stress	YDR346C	SVF1	AC	ICAVVEGPLNNLVER	12904.4	20305.3	11752.7	12525.3	12714.8	NVAEENK	-	-	-	-	-	-	12714.8	575.831	853.727	6.71441
Oxidative Stress	YLR109W	AHP1	AC	FQYIAISQSDADSESCK	451903	433673	483900	541713	467901	SIGFELAVGDGVYWSGR	-	-	-	-	-	-	467901	25113.2	37232.8	7.95741
Osmotic Stress	YMR175W	SIP18	AC	GIANDWK	2854.94	1536.79	1640.51	2839.3	2239.91	LQGNDDSHQK	-	-	-	-	-	-	2239.91	607.212	900.253	40.1915
Osmotic Stress	YNL091W	NST1	AC	NQQQNDLSSTK	471.25	481.173	453.587	738.696	476.212	TSSEISANFNSVSDEELQQK	-	-	-	-	-	-	476.212	13.793	20.4494	4.29419
Osmotic Stress	YPL061W	ALD6	AC	VGIPAGVVNIVPGPGR	27381.7	27154.4	28943.2	35294.5	28162.4	IYVQEGIYDELLAAFK	-	-	-	-	-	-	28162.4	894.402	1326.04	4.70855
Osmotic Stress	YER019W	ISC1	AC	FLTQEAGLVDSWEQLHGK	1237.96	1658.13	1379.89	1917.1	1519.01	LFHSGILTGPGLAILSK	-	-	-	-	-	-	1519.01	210.087	311.475	20.5051
Osmotic Stress	YER062C	GPP2	AC	FAPDFANEEYVNK	8614.86	7109.14	8107.31	10328.2	8361.09	VGGYNAETDEVEFIFDDYLYAK	-	-	-	-	-	-	8361.09	752.864	1116.2	13.3499
Osmotic Stress	YIL053W	GPP1	AC	YGEHSIEVPGAVK	67788	62109.9	76872.8	73546.8	70667.4	IVGIATTFDLDFLK	-	-	-	-	-	-	70667.4	4542.39	6734.55	9.52992
Osmotic Stress	YOR043W	WHI2	AC	NLTSGSTAPATAR	1484.8	1171.69	1456.61	1547.47	1470.7	AHDDLYNHPVEK	-	-	-	-	-	-	1470.7	45.4303	67.355	4.57978
Osmotic Stress	YOR367W	SCP1	AC	YGVPEDELFQTIDLFEK	1010.65	1074.99	1189.02	1150.45	1112.72	LANILYEADTGEANHISWK	-	-	-	-	-	-	1112.72	57.0147	84.53	7.59669
Osmotic Stress	YPL223C	GRE1	AC	YQSSNIGSGR	634.475	437.092	367.103	758.061	535.783	LHGNDHDER	-	-	-	-	-	-	535.783	133.686	198.202	36.993
Translation	YLR262C-A	TMA7	AC	SGKPLVGGGIK	30479.4	34790.6	26073.9	28428	29453.7	ALMANMK	-	-	-	-	-	-	29453.7	2202.73	3265.77	11.0878
Translation	YMR318C	ADH6	AC	FVTTYSQPYEDGYVSQGGYANYVR	8885.17	6534.08	6688.31	9775.07	7786.74	AVSISYSALGSIK	-	-	-	-	-	-	7786.74	1175.55	1742.87	22.3825
Translation	YBL080C	PET112	AC	NLPNTSSIINAIK	602.681	519.026	438.78	508.406	513.716	CGLEIHTQLNTK	-	-	-	-	-	-	513.716	40.1229	59.4863	11.5796
Translation	YBR196C	PGI1	AC	TFTTAETITNANTAK	195073	182715	182124	196217	188894	NLVNDEIIAALIELAK	-	-	-	-	-	-	188894	6474.31	9598.82	5.08159
Translation	YDL205C	HEM3	AC	TLEGGCSVPIGVESK	2650.65	2070.12	2181.87	2296.13	2239	ILDEICDLNATICCLSER	-	-	-	-	-	-	2239	113.007	167.545	7.48302
Translation	YGR271W	SLH1	AC	VLDDHLGAEITSGSITNK	1084.82	867.794	950.367	909.45	929.908	ALAAEIVDK	-	-	-	-	-	-	929.908	41.2864	61.2112	6.58249
Translation	YML129C	COX14	AC	YEQQVTQQK	2321.36	2003.02	2056.51	2321.64	2188.93	VTDTLHR	-	-	-	-	-	-	2188.93	132.565	196.54	8.97881
Translation	YOR164C	GET4	AC	LLEGDFVYEAER	6994.96	5166.29	5286.33	5512.67	5399.5	SYEHAIELISQGALSFLK	-	-	-	-	-	-	5399.5	173.193	256.775	4.75554
Translation	YCL028W	RNQ1	AC	LISEAESHFSQGNHAEAVAK	19357.2	18380.8	14692.9	18682.8	18531.8	SGGSDASQDR	-	-	-	-	-	-	18531.8	488.207	723.816	3.90581
Translation	YLR226W	BUR2	AC	LLEENFFNLK	1781.35	1425.16	1294.2	2120.68	1603.26	FPIEVTPENFANIFTDYK	-	-	-	-	-	-	1603.26	243.574	361.122	22.5243
Translation	YAL016W	TPD3	AC	STTAGAVPSAATTSTTSTTSNSK	11122.7	9019.1	8689.84	7840.43	8854.47	VVNDVIGIELLSDSLLPAITELAK	-	-	-	-	-	-	8854.47	589.332	873.744	9.86783
Translation	YDR135C	YCF1	AC	LSIIPQDSQVFEGTVR	5437.66	3725.19	3566.57	3076.71	3645.88	ILVLDEATAAVDVETDK	-	-	-	-	-	-	3645.88	324.236	480.713	13.1851
Translation	YER049W	TPA1	AC	LSEAEFTYLSQYISPEHLSSK	7049	3725.95	4995.43	4275.3	4635.36	NNTSTLAQIESNVLEDFEFPK	-	-	-	-	-	-	4635.36	634.74	941.065	20.3019
Translation	YDL212W	SHR3	AC	EFYAQEER	12082.4	14716.1	16220.5	13635.8	14175.9	EAANAGK	-	-	-	-	-	-	14175.9	1292.38	1916.08	13.5164
Translation	YGL043W	DST1	AC	VNNCDTNEAAYK	3906.35	7609.31	6660.42	-	6660.42	SADEPLTTFCTCEACGNR	-	-	-	-	-	-	6660.42	948.894	1406.83	21.1223
Translation	YNL001W	DOM34	AC	GVTVTDESGASNVDIPVGK	7528	12437.8	13682.1	9402.15	10920	AAEYGAISYLLLTDK	-	-	-	-	-	-	10920	2139.98	3172.74	29.0545
Translation	YDL236W	PHO13	AC	LAVTLQYLQK	12298.2	5267.1	4352.91	4773.71	5020.41	FGVEGGLGGTLLVLSGIETEER	-	-	-	-	-	-	5020.41	457.098	677.694	13.4988
Translation	YDR493W	MZM1	AC	NDAEVLLAAR	2329.11	2938.9	2362.01	2627.81	2494.91	YHLNIHK	-	-	-	-	-	-	2494.91	149.348	221.423	8.875
Translation	YER154W	OXA1	AC	TPIAGASPTENMGIFQSLK	12907.6	15475.7	15479.1	17406	15477.4	SSDTVAR	-	-	-	-	-	-	15477.4	965.164	1430.95	9.24544
Translation	YGL067W	NPY1	AC	FCPGCGSPLFPVEAGTK	6808.03	6978.49	10226.7	8926.52	7952.5	NILSAIVPLYTTLLNTTR	-	-	-	-	-	-	7952.5	1059.25	1570.44	19.7477
Translation	YHR039C-A	VMA10	AC	NAGGVGELEK	46649.7	51865.2	51446	50989.7	51217.8	EAHEIVSK	-	-	-	-	-	-	51217.8	437.788	649.064	1.26726
Translation	YHR189W	PTH1	AC	LVLTGIGNPEPQYAGTR	638.662	320.774	638.05	808.807	638.356	HVVIHDELSVACGK	-	-	-	-	-	-	638.356	85.3786	126.582	19.8294
Translation	YLR059C	REX2	AC	TLAQVEDELLEYIQR	11710.7	13848.1	10404.1	17430.7	12779.4	IIEICCIITDGHLAPVK	-	-	-	-	-	-	12779.4	1722	2553.03	19.9777
Translation	YNL261W	ORC5	AC	ANIEVFQNLSELHTLK	806.358	864.032	866.082	-	864.032	TCLFLILDGFDSLQDLDAALFNK	-	-	-	-	-	-	864.032	2.04942	3.03847	0.351662
Translation	YHL003C	LAG1	AC	TYPVITNPFLFK	3786.1	3281.28	3865.49	-	3786.1	MGLAIYITMDVSDFFLSLSK	-	-	-	-	-	-	3786.1	79.3901	117.704	3.10884
Translation	YKL152C	GPM1	AC	HLEGISDADIAK	616240	575170	598300	696071	607270	GQQEAAR	-	-	-	-	-	-	607270	20535	30445.2	5.01345
Translation	YNL244C	SUI1	AC	VCEFMISQLGLQK	13570.6	16644.1	16562.8	16116.1	16339.5	TLTTVQGVPEEYDLK	-	-	-	-	-	-	16339.5	263.983	391.382	2.39532
Translation	YPL125W	KAP120	AC	LFTNFLTDEDDK	3218.35	3252.42	3442.21	3775.56	3347.31	LLIQVFLPEATNTNISGDELR	-	-	-	-	-	-	3347.31	111.928	165.945	4.95755
Translation	YPL208W	RKM1	AC	LPLDVVSTILETEPSLK	2243.31	1601.12	1755.2	3499.97	1999.25	GNEELLSGYGFVLEDNIFDSVALK	-	-	-	-	-	-	1999.25	321.093	476.052	23.8115
Translation	YBR029C	CDS1	AC	LPPIFFDK	5970.53	8250.85	9551.1	13734.8	8900.98	FFQATFYEYPVLNFIVTNHK	-	-	-	-	-	-	8900.98	1790.28	2654.28	29.82
Translation	YGL019W	CKB1	AC	INDEAVSGPR	1416.38	2074.49	2485.36	2566.21	2279.93	SIIEHAAEQLYGLIHAR	-	-	-	-	-	-	2279.93	245.86	364.512	15.9879
Translation	YGR192C	TDH3	AC	HIIVDGK	3.063e+06	2.95673e+06	4.00081e+06	4.6041e+06	3.5319e+06	VINDAFGIEEGLMTTVHSLTATQK	-	-	-	-	-	-	3.5319e+06	522036	773970	21.9137
Translation	YPR097W	YPR097W	AC	ALIDVSNLENQIR	780.067	1373.79	1353.88	1572.55	1363.84	VILLLFNSGVGSFQEQAYYNEDK	-	-	-	-	-	-	1363.84	109.333	162.096	11.8853
RNA Binding	YGL243W	TAD1	AC	YIVIPNLEDETK	650.653	721.692	712.612	712.213	712.413	ILHDCHAEILALR	-	-	-	-	-	-	712.413	4.73942	7.02666	0.986319
RNA Binding	YOL066C	RIB2	AC	VYLNDEPANLDTIIR	1882.58	1772.59	1428.21	1568.74	1670.67	TAFSVGAVLVHGTQVLATGYSR	-	-	-	-	-	-	1670.67	156.921	232.651	13.9256
RNA Binding	YPR088C	SRP54	AC	LVTCEGSEEK	6896.04	6037.53	5769.57	7183.85	6466.78	GIVTALLESDVNIALVSK	-	-	-	-	-	-	6466.78	563.233	835.05	12.9129
RNA Binding	YGR276C	RNH70	AC	TSVQEDDHTNVVSEVNK	674.916	1019.86	843.214	887.112	865.163	HPLVVDTAIIYHHK	-	-	-	-	-	-	865.163	88.3212	130.945	15.1353
RNA Binding	YOR198C	BFR1	AC	NTENEQPASIFNK	9002.15	13756.2	10626.7	11195.6	10911.1	FTLEPTLIATLAELDVTVPINSDDVK	-	-	-	-	-	-	10911.1	1096.71	1625.98	14.902
RNA Binding	YDR429C	TIF35	AC	GSPAGPSAVTAR	11760.6	4745.47	8396.08	8735.83	8565.95	GLAFVTFSSEEVAEQALR	-	-	-	-	-	-	8565.95	1682.26	2494.11	29.1166
RNA Binding	YLR147C	SMD3	AC	FIVVPDLLK	3367.19	1307.61	1956	2278.56	2117.28	LLNEAQGHIVSLELTTGATYR	-	-	-	-	-	-	2117.28	485.472	719.76	33.9946
RNA Binding	YMR125W	STO1	AC	LTSNFSEVEDSLPQEFTK	6362.51	2898.5	4424.65	4756.95	4590.8	LCTIANSTIDLLDVNADEDIEIPK	-	-	-	-	-	-	4590.8	929.226	1377.67	30.0094
RNA Binding	YJL124C	LSM1	AC	TFDQYANLILQDCVER	3658.04	3182.71	2589.25	3981.54	3420.38	HGIVYDFHK	-	-	-	-	-	-	3420.38	399.415	592.173	17.3131
RNA Binding	YDL160C	DHH1	AC	GITQYYAFVEER	19102.5	18431.6	18200.3	15065.6	18315.9	GIDIQAVNVVINFDFPK	-	-	-	-	-	-	18315.9	451.112	668.819	3.65157
RNA Binding	YPL178W	CBC2	AC	GGFAIPFAER	3554.9	3439.47	3278.67	3717.28	3497.19	FTPCGFCFIIYSCPDEALNALK	-	-	-	-	-	-	3497.19	138.117	204.773	5.85536
RNA Binding	YER029C	SMB1	AC	LANLIDYK	6069.8	5911.01	6158.31	8119.31	6114.06	IQVAHSSR	-	-	-	-	-	-	6114.06	123.649	183.322	2.99838
RNA Binding	YGL171W	ROK1	AC	GNVSGIDIPLPIGSFEDLISR	2588.85	2320.6	2242.63	2567.74	2444.17	TLAFLIPLVQQIIDDK	-	-	-	-	-	-	2444.17	134.126	198.856	8.13593
RNA Binding	YDR280W	RRP45	AC	ITDQILQLLK	2084.04	2047.02	2208.25	2269.52	2146.14	CCHEAYSIIEK	-	-	-	-	-	-	2146.14	80.6155	119.52	5.56908
Ribosomal	YDL111C	RRP42	AC	IIASDGSECIVSIK	3838.01	4651.07	5145.35	5430.03	4898.21	SGSGVDSSK	-	-	-	-	-	-	4898.21	389.48	577.443	11.7889
Ribosomal	YKR081C	RPF2	AC	SLFLDFFR	1481.9	1496.32	1719.4	1715.96	1606.14	IYDMIELMVADNFK	-	-	-	-	-	-	1606.14	111.542	165.372	10.2962
Ribosomal	YLR276C	DBP9	AC	NVACVLNFDLPTTAK	2131.14	1756.76	2332.49	2146.58	2138.86	FLVVDEVDLVLTFGYQDDLNK	-	-	-	-	-	-	2138.86	100.671	149.255	6.97824
Ribosomal	YDR462W	MRPL28	AC	LFEAANASEK	2481.64	2823.52	2783.3	2476.8	2632.47	AVLEQVSGTTVFIR	-	-	-	-	-	-	2632.47	153.249	227.207	8.63094
Ribosomal	YLR185W_YDR500C	RPL37A_RPL37B	AC	GTPSFGK	76477.6	72963	76715.6	72542.5	74720.3	SHTLCNR	-	-	-	-	-	-	74720.3	1876.33	2781.84	3.72301
Ribosomal	YML026C_YDR450W	RPS18B_RPS18A	AC	LLNTNVDGNIK	781581	574334	845295	641719	711650	IVYALTTIK	-	-	-	-	-	-	711650	101788	150911	21.2057
Ribosomal	YPL012W	RRP12	AC	NANLATFQNELAPYIK	821.802	758.429	883.616	1025.51	852.709	HIAIILTAVEENIAGQATNDVSK	-	-	-	-	-	-	852.709	62.5935	92.8011	10.8831
Ribosomal	YAL035W	FUN12	AC	IQLELAEQGLNSELYFQNK	9386.55	9991.77	9342.87	10063.6	9689.16	GVVVQASTLGSLEALLDFLK	-	-	-	-	-	-	9689.16	324.453	481.034	4.96466
Ribosomal	YDR064W	RPS13	AC	GISSSAIPYSR	203722	205372	237257	166499	204547	LSSESVIEQIVK	-	-	-	-	-	-	204547	16767.7	24859.8	12.1536
Ribosomal	YGL189C_YER131W	RPS26A_RPS26B	AC	NIVEAAAVR	1.45877e+06	1.69848e+06	1.96807e+06	1.20755e+06	1.57863e+06	LHYCVSCAIHAR	-	-	-	-	-	-	1.57863e+06	245468	363931	23.0536
Ribosomal	YGR148C	RPL24B	AC	VEVDSFSGAK	13977.2	16567.4	15197.1	14738.4	14967.7	SAGVQGSK	-	-	-	-	-	-	14967.7	609.965	904.335	6.04189
Ribosomal	YGL031C	RPL24A	AC	VEIDSFSGAK	26773.3	26508.5	26455.5	28324.1	26640.9	SAGTQSSK	-	-	-	-	-	-	26640.9	158.884	235.561	0.884208
Ribosomal	YGR198W	YPP1	AC	IIDVVDQALR	1012	821.903	837.788	915.623	876.706	FPTASETNDEALEHFNVFLQYYFK	-	-	-	-	-	-	876.706	46.8601	69.4748	7.92453
Ribosomal	YIL069C_YER074W	RPS24B_RPS24A	AC	DAVSVFGFR	173654	173697	178468	167308	173676	TQFGGGK	-	-	-	-	-	-	173676	2406.89	3568.45	2.05466
Ribosomal	YPR148C	YPR148C	AC	LFQNFQLVYFR	15225.2	16634.6	16794.9	17295.7	16714.7	VNDEPPIEESEDNK	-	-	-	-	-	-	16714.7	330.545	490.066	2.93194
Ribosomal	YEL034W_YJR047C	HYP2_ANB1	AC	IVDMSTSK	172744	196204	173684	254100	184944	DLMVTIISAMGEEAAISFK	-	-	-	-	-	-	184944	11729.8	17390.6	9.40316
Ribosomal	YHL004W	MRP4	AC	VPTIAIIDTDSEPSLVTYPIPGNDDSLR	577.557	616.584	299.883	952.806	597.07	VVEGVSESGGIILFLGTR	-	-	-	-	-	-	597.07	158.35	234.77	39.3204
Ribosomal	YBL027W_YBR084C-A	RPL19B_RPL19A	AC	ALVEHIIQAK	924410	568205	724252	551573	646228	HLYHVLYK	-	-	-	-	-	-	646228	86339.1	128006	19.8082
Ribosomal	YDR117C	TMA64	AC	SVGTVYTDENNTPILFK	1654.07	1677.58	1770.64	-	1677.58	CAEVQVQGPHGQSIIDHLNK	-	-	-	-	-	-	1677.58	23.511	34.8574	2.07783
Ribosomal	YDR382W	RPP2B	AC	AVVESVGAEVDEAR	93753.1	107813	118784	100519	104166	YLAAYLLLVQGGNAAPSAADIK	-	-	-	-	-	-	104166	7030.15	10422.9	10.006
Ribosomal	YMR158W	MRPS8	AC	LANTCAHLQNCSK	1442.84	1790.78	1474.72	1838.85	1632.75	LQLQFAYNLYQQGFLSSLQK	-	-	-	-	-	-	1632.75	173.974	257.934	15.7975
Ribosomal	YOR369C	RPS12	AC	TALVHDGLAR	63067.9	80002.8	86601.9	74293	77147.9	GEALLVVLVSSVTEANIIK	-	-	-	-	-	-	77147.9	6154.46	9124.6	11.8274
Ribosomal	YBR079C	RPG1	AC	SGNNLVDLSDADTLQR	9352.23	9687.67	8656	9553.07	9452.65	SLLQAAVEDYVSITIDHESAK	-	-	-	-	-	-	9452.65	167.72	248.662	2.63061
Ribosomal	YEL054C_YDR418W	RPL12A_RPL12B	AC	AVGGEVGASAALAPK	168088	139001	150469	142456	146462	HSGNIQLDEIIEIAR	-	-	-	-	-	-	146462	5734	8501.23	5.80438
Ribosomal	YOR234C_YPL143W	RPL33B_RPL33A	AC	VNNPNVSLIK	377569	289724	340014	397568	358792	THGNSGVVR	-	-	-	-	-	-	358792	28777	42664.8	11.8913
Ribosomal	YBR181C_YPL090C	RPS6B_RPS6A	AC	TFEIDDEHR	41157.3	47156	45054.4	45407.1	45230.8	ISGGNDK	-	-	-	-	-	-	45230.8	1050.8	1557.91	3.44436
Ribosomal	YDL014W	NOP1	AC	ANCIDSTVDAETVFAR	3878.83	4551.84	3726.73	5271.9	4215.33	GGAAGGAR	-	-	-	-	-	-	4215.33	412.551	611.648	14.5101
Ribosomal	YER007C-A	TMA20	AC	FPEAYPTVQVDR	524.047	1121.16	1287.73	1168.71	1144.94	IQLYSVDGEVLFFQK	-	-	-	-	-	-	1144.94	83.2852	123.479	10.7848
Ribosomal	YOR293W_YMR230W	RPS10A_RPS10B	AC	ALQSLTSK	662220	747825	948116	679780	713802	TQFSWQYYYYTLTEEGVEYLR	-	-	-	-	-	-	713802	42802.1	63458.5	8.8902
Ribosomal	YJL191W_YCR031C	RPS14B_RPS14A	AC	TPGPGGQAALR	79220.6	86933.5	85948.4	88965.7	86440.9	IYASFNDTFVHVTDLSGK	-	-	-	-	-	-	86440.9	1508.65	2236.72	2.58757
Ribosomal	YNL005C	MRP7	AC	SVFPETDSTVETK	1009.14	1308.84	1551.94	1667.18	1430.39	HVSGVFLQVR	-	-	-	-	-	-	1430.39	179.172	265.64	18.5712
Ribosomal	YBL090W	MRP21	AC	IILNPIK	1834.03	1382.74	1634.01	1689.82	1661.92	LAQGSNSDR	-	-	-	-	-	-	1661.92	100.008	148.272	8.92175
Ribosomal	YGL030W	RPL30	AC	VYYFQGGNNELGTAVGK	174445	176573	167501	136635	170973	SQESINQK	-	-	-	-	-	-	170973	4535.7	6724.63	3.93315
Ribosomal	YGL103W	RPL28	AC	IPNVPVIVK	69392.3	78689.1	73345.7	59570	71369	GHVSAGK	-	-	-	-	-	-	71369	4648.38	6891.7	9.65643
Ribosomal	YHR170W	NMD3	AC	FSYSVEIVPICK	707.377	796.81	791.961	642.199	749.669	LTVDITQGIPR	-	-	-	-	-	-	749.669	44.7164	66.2966	8.84344
Ribosomal	YOL040C	RPS15	AC	LLEMSTEDFVK	138200	157683	168923	119079	147942	AGATTSR	-	-	-	-	-	-	147942	15361.5	22774.9	15.3945
Ribosomal	YBR122C	MRPL36	B-	NNPLWNPSR	-	-	-	-	<602	-	-	-	-	-	-	-	<602	-	-	-
Chaperone	YJR097W	JJJ3	BB	IPSDATQDEIK	-	-	-	-	<602	SIHDTVSNVTINK	-	-	-	-	<6020	-	<602	-	-	-
Chaperone	YPR061C	JID1	BB	CPPQITFIAK	-	-	-	-	<602	SPLLLTSSEK	-	-	-	-	<602	-	<602	-	-	-
Chaperone	YEL030W	ECM10	BB	SQAGDEVNDDDVGTK	-	-	-	-	<602	SQIFSTAASGQTSVEVK	-	-	-	-	<6020	-	<602	-	-	-
Chaperone	YJL162C	JJJ2	BB	AVVHAHSILTDEDQK	-	-	-	-	<6020	LNISNVDDR	-	-	-	-	<6020	-	<6020	-	-	-
Chaperone	YGL128C	CWC23	BB	IVLDNFLQSNNK	-	-	-	-	<602	NWSSGNLIPTVK	-	-	-	-	<602	-	<602	-	-	-
Transcription Factor	YBR033W	EDS1	BB	APVALDNILR	-	-	-	-	<2580	TALEVLVFCK	-	-	-	-	<25803	-	<2580	-	-	-
Transcription Factor	YDL056W	MBP1	BB	IELLLNTQDK	-	-	-	-	<2580	STTPSAVYYLDVVLSK	-	-	-	-	<25803	-	<2580	-	-	-
Transcription Factor	YDR213W	UPC2	BB	EQTPFNDIQSAVK	-	-	-	-	<2580	GAATILTAVWPLSER	-	-	-	-	<25803	-	<2580	-	-	-
Transcription Factor	YDR259C	YAP6	BB	EYIAEEQLSTLPSR	-	-	-	-	<2580	IFDDLLAENNNFK	-	-	-	-	<2580	-	<2580	-	-	-
Transcription Factor	YDR421W	ARO80	BB	FYLNEILPDEESK	-	-	-	-	<2580	LSAISVDETFDIIR	-	-	-	-	<25803	-	<2580	-	-	-
Transcription Factor	YDR423C	CAD1	BB	IDTSACQCEIDQK	-	-	-	-	<25803	SLASVLPVAASHTK	-	-	-	-	<2580	-	<2580	-	-	-
Transcription Factor	YHR124W	NDT80	BB	LIASGTLPSGIFNR	-	-	-	-	<2580	VALGAPNSGASISPIK	-	-	-	-	<258	-	<258	-	-	-
Transcription Factor	YHR206W	SKN7	BB	VLLDESQK	-	-	-	-	<2580	YNTVIESLITFK	-	-	-	-	<25803	-	<2580	-	-	-
Transcription Factor	YKR034W	DAL80	BB	LHNEEEVIK	-	-	-	-	<2580	LLTTGGGSLPTNNPK	-	-	-	-	<2580	-	<2580	-	-	-
Transcription Factor	YLR228C	ECM22	BB	TEAGLDNYVSSHR	-	-	-	-	<2580	VFSFPALLDR	-	-	-	-	<2580	-	<2580	-	-	-
Transcription Factor	YPR196W	YPR196W	BB	ALEIANALVDVVSK	-	-	-	-	<2580	LSLDSFLEVIK	-	-	-	-	<25803	-	<2580	-	-	-
Transcription Factor	YBR083W	TEC1	BB	HIYENIDGYK	-	-	-	-	<2580	NLYVSNNSSGLSVHSK	-	-	-	-	<25803	-	<2580	-	-	-
Transcription Factor	YCL055W	KAR4	BB	SLPQQHVTNIENR	-	-	-	-	<2580	TGYETPVK	-	-	-	-	<2580	-	<2580	-	-	-
Transcription Factor	YCR065W	HCM1	BB	SSAPDVLTSATNSK	-	-	-	-	<258	YHTSLGLPSLVNAK	-	-	-	-	<25803	-	<258	-	-	-
Transcription Factor	YGR288W	MAL13	BB	LCCEAVGLITVAGLHR	-	-	-	-	<25803	SEEEVTFTGK	-	-	-	-	<2580	-	<2580	-	-	-
Transcription Factor	YLR223C	IFH1	BB	FANLYYYGDGSEPK	-	-	-	-	<2580	SLYALIQEHQQLR	-	-	-	-	<25803	-	<2580	-	-	-
Transcription Factor	YOL089C	HAL9	BB	GISDDSSLYPIR	-	-	-	-	<2580	SQENPALSFEIACSR	-	-	-	-	<2580	-	<2580	-	-	-
Transcription Factor	YOR028C	CIN5	BB	IATLEEPGYESR	-	-	-	-	<258	VSVSLSEQVFNEGER	-	-	-	-	<25803	-	<258	-	-	-
Transcription Factor	YOR337W	TEA1	BB	IYPDDEQILNR	-	-	-	-	<2580	SLESHIAQLETNLK	-	-	-	-	<25803	-	<2580	-	-	-
Transcription Factor	YPR199C	ARR1	BB	NCTVPSPLNSFDR	-	-	-	-	<2580	VNTFDLEILGTELK	-	-	-	-	<2580	-	<2580	-	-	-
Transcription Factor	YBL005W	PDR3	BB	IGTSSLSPSSPK	-	-	-	-	<2580	NDLIEAAK	-	-	-	-	<2580	-	<2580	-	-	-
Transcription Factor	YBL066C	SEF1	BB	EPQLLQANQGSNTNK	-	-	-	-	<2580	TTPSGTTVTTLVPTK	-	-	-	-	<258	-	<258	-	-	-
Transcription Factor	YCL067C_YCR039C	HMLALPHA2_MATALPHA2	BB	DILGFLSR	-	-	-	-	<258	LPESVTTEEEVELR	-	-	-	-	<25803	-	<258	-	-	-
Transcription Factor	YCL067C_YCR039C_YCR096C	HMLALPHA2_MATALPHA2_HMRA2	BB	NIENPYLDTK	-	-	-	-	<2580	TITIAPELADLLSGEPLAK	-	-	-	-	<2580	-	<2580	-	-	-
Transcription Factor	YCR018C	SRD1	BB	TSSLNEITPSK	-	-	-	-	<258	YNNYDNSGSSFLTR	-	-	-	-	<2580	-	<258	-	-	-
Transcription Factor	YDL020C	RPN4	BB	GASETPLQK	-	-	-	-	<2580	NTIDFER	-	-	-	-	<2580	-	<2580	-	-	-
Transcription Factor	YDR034C	LYS14	BB	FLDSDSPPQNSR	-	-	-	-	<2580	SGIIPSDNQSHPR	-	-	-	-	<2580	-	<2580	-	-	-
Transcription Factor	YNL023C	FAP1	BB	LINFEVQDTEPK	-	-	-	-	<2580	TECPDLPCATLVK	-	-	-	-	<258	-	<258	-	-	-
Transcription Factor	YNR063W	YNR063W	BB	GLNEDLSSHIYEK	-	-	-	-	<2580	SLSYSPTATGLSGVVK	-	-	-	-	<2580	-	<2580	-	-	-
Transcription Factor	YOL028C	YAP7	BB	LLESEFSDTK	-	-	-	-	<2580	SIALNNELQK	-	-	-	-	<258	-	<258	-	-	-
Transcription Factor	YOR380W	RDR1	BB	IPTVEQVSAWVLR	-	-	-	-	<25803	TLDNITQILGTR	-	-	-	-	<258	-	<258	-	-	-
Transcription Factor	YPL248C	GAL4	BB	ISATSSSEESSNK	-	-	-	-	<258	LLSSIEQACDICR	-	-	-	-	<2580	-	<258	-	-	-
Transcription Factor	YDR451C	YHP1	BB	EAITAELLK	-	-	-	-	<2580	VNILTPLSAAK	-	-	-	-	<2580	-	<2580	-	-	-
Transcription Factor	YEL009C	GCN4	BB	LDHLGVVAYNR	-	-	-	-	<25803	NYHLENEVAR	-	-	-	-	<2580	-	<2580	-	-	-
Transcription Factor	YER045C	ACA1	BB	HNFATSPDSFLDGR	-	-	-	-	<25803	IENNTAGLK	-	-	-	-	<2580	-	<2580	-	-	-
Transcription Factor	YER111C	SWI4	BB	ENAFDEIISILK	-	-	-	-	<25803	NLIGITIENIDSK	-	-	-	-	<25803	-	<25803	-	-	-
Transcription Factor	YFL021W	GAT1	BB	EIWDLYSSAQK	-	-	-	-	<25803	GLPLCNACGLFLK	-	-	-	-	<2580	-	<2580	-	-	-
Transcription Factor	YFL031W	HAC1	BB	CSLLENLLNSVNLEK	-	-	-	-	<25803	LHLQYLER	-	-	-	-	<25803	-	<25803	-	-	-
Transcription Factor	YFL052W	YFL052W	BB	LSCEAVGLIK	-	-	-	-	<2580	NLYAVHGPGISVK	-	-	-	-	<25803	-	<2580	-	-	-
Transcription Factor	YFR034C	PHO4	BB	ATTVEAACR	-	-	-	-	<2580	TTSEGIHGFVDDLEPK	-	-	-	-	<2580	-	<2580	-	-	-
Transcription Factor	YGL096W	TOS8	BB	EVISTGER	-	-	-	-	<2580	LYQPNPSFVPR	-	-	-	-	<2580	-	<2580	-	-	-
Transcription Factor	YGL237C	HAP2	BB	FLTAAEIK	-	-	-	-	<2580	VTNEEDLFLFNR	-	-	-	-	<2580	-	<2580	-	-	-
Transcription Factor	YGL254W	FZF1	BB	CSFDGCEK	-	-	-	-	<25803	ESLPTSEK	-	-	-	-	<2580	-	<2580	-	-	-
Transcription Factor	YGR249W	MGA1	BB	LNVLSQQSGPVSAR	-	-	-	-	<2580	NILSPISVSYVDASR	-	-	-	-	<2580	-	<2580	-	-	-
Transcription Factor	YIR018W	YAP5	BB	HQHSTELPSSVK	-	-	-	-	<25803	LQVLEETIESLSK	-	-	-	-	<2580	-	<2580	-	-	-
Transcription Factor	YHR178W	STB5	BB	IAFLNDAATITDFER	-	-	-	-	<258	SVIILQDIETVR	-	-	-	-	<2580	-	<258	-	-	-
Transcription Factor	YIL101C	XBP1	BB	SSTYTSQTSSPIGPR	-	-	-	-	<258	YSLPPPNQLSSPQR	-	-	-	-	<2580	-	<258	-	-	-
Transcription Factor	YIR013C	GAT4	BB	ELTGTVR	-	-	-	-	<2580	NADSQPARPR	-	-	-	-	<2580	-	<2580	-	-	-
Transcription Factor	YJL206C	YJL206C	BB	SILNLPQGEADLK	-	-	-	-	<258	VVETIFPPETLR	-	-	-	-	<2580	-	<258	-	-	-
Transcription Factor	YJR147W	HMS2	BB	DNINSLSLVK	-	-	-	-	<2580	LVIWNPDQFTK	-	-	-	-	<258	-	<258	-	-	-
Transcription Factor	YKL015W	PUT3	BB	CVTSNAICEYLEPSK	-	-	-	-	<25803	IFNCLFSSER	-	-	-	-	<25803	-	<25803	-	-	-
Transcription Factor	YOR032C	HMS1	BB	DLADLDGLEPATK	-	-	-	-	<2580	TESPLVTADEIK	-	-	-	-	<2580	-	<2580	-	-	-
Transcription Factor	YOR172W	YRM1	BB	DVALSTSPFR	-	-	-	-	<2580	ELFGSTPNIELLK	-	-	-	-	<2580	-	<2580	-	-	-
Transcription Factor	YOR344C	TYE7	BB	AVDYILYLQNNER	-	-	-	-	<2580	LYEMEVQR	-	-	-	-	<2580	-	<2580	-	-	-
Transcription Factor	YPL202C	AFT2	BB	IFYPQGIDIVIER	-	-	-	-	<25803	SNAPTADTDIATNLGK	-	-	-	-	<258	-	<258	-	-	-
Transcription Factor	YKL222C	YKL222C	BB	AILATQTDTFAK	-	-	-	-	<2580	NHPIEEIPYLER	-	-	-	-	<25803	-	<2580	-	-	-
Transcription Factor	YKR064W	OAF3	BB	ILESEVLALFEEK	-	-	-	-	<25803	LTPYIYPVLQEIDTSK	-	-	-	-	<25803	-	<25803	-	-	-
Transcription Factor	YLR014C	PPR1	BB	GIFSDSNPLTSQANR	-	-	-	-	<2580	TNVLGFDDGTFDNK	-	-	-	-	<2580	-	<2580	-	-	-
Transcription Factor	YLR403W	SFP1	BB	CPVIGCEK	-	-	-	-	<2580	GYSISPQIAYTAYLPNLEK	-	-	-	-	<25803	-	<2580	-	-	-
Transcription Factor	YML027W	YOX1	BB	STTIIQTVSPPSPPLDVHATPLASR	-	-	-	-	<2580	TSSQELSILQAEFEK	-	-	-	-	<2580	-	<2580	-	-	-
Transcription Factor	YMR168C	CEP3	BB	GLGSLVPLNK	-	-	-	-	<2580	VQLLDSGDSFYHPVFK	-	-	-	-	<2580	-	<2580	-	-	-
Transcription Factor	YOR363C	PIP2	BB	NPEEQIAVNK	-	-	-	-	<2580	SLQENSFPISLYK	-	-	-	-	<2580	-	<2580	-	-	-
Signalling	YBR097W	VPS15	BB	EIPLTAEDINWIDK	-	-	-	-	<2580	VVVSNSYEGDVESIEK	-	-	-	-	<2580	-	<2580	-	-	-
Signalling	YDR363W	ESC2	BB	HSTLTLSDSEDSDAK	-	-	-	-	<25803	SSLLYTYDENDDFFK	-	-	-	-	<2580	-	<2580	-	-	-
Signalling	YDR490C	PKH1	BB	FGEQLGDGSYSSVVLATAR	-	-	-	-	<2580	NPLDIEPPTDSAGK	-	-	-	-	<2580	-	<2580	-	-	-
Signalling	YDR499W	LCD1	BB	DQASYYEDAFEDLPEYIEEELK	-	-	-	-	<25803	NIGDNELGGLISK	-	-	-	-	<2580	-	<2580	-	-	-
Signalling	YLR353W	BUD8	BB	KPSTSLEEEGPPIGLPSIPVLR	-	-	-	-	<2580	TLPEHGQPLVLAPIK	-	-	-	-	<2580	-	<2580	-	-	-
Signalling	YNL283C	WSC2	BB	NTASTFATYDLPTR	-	-	-	-	<258	VVTQSVVSQANQQASTIFTTR	-	-	-	-	<2580	-	<258	-	-	-
Signalling	YDR420W	HKR1	BB	SQLSESYSSSSTVYSGGESTADK	-	-	-	-	<25803	YGALDDFINSFTDSASAGK	-	-	-	-	<2580	-	<2580	-	-	-
Signalling	YJL128C	PBS2	BB	NVLDNQETQNITDVNINIDTTK	-	-	-	-	<25803	YPYPPETYDNIFSQLSAIVDGPPPR	-	-	-	-	<25803	-	<25803	-	-	-
Signalling	YDL035C	GPR1	BB	LNDDSDTTIILDNNNYNFPDSPR	-	-	-	-	<2580	TNTGSDENVSASGGVR	-	-	-	-	<2580	-	<2580	-	-	-
Signalling	YDL138W	RGT2	BB	ATYDYEASFGPSTLLDCFK	-	-	-	-	<2580	VISGIGIGIISAVVPLYQAEAAQK	-	-	-	-	<2580	-	<2580	-	-	-
Signalling	YER173W	RAD24	BB	SDEDESLCEILSQR	-	-	-	-	<258	VQAEDWLNVSLYK	-	-	-	-	<2580	-	<258	-	-	-
Signalling	YGR014W	MSB2	BB	SSAQIFGYLPEALNTPFK	-	-	-	-	<258	SSVSQVSDTPVPSTSSR	-	-	-	-	<258	-	<258	-	-	-
Signalling	YLR006C	SSK1	BB	GLNFTTESVNDCTYK	-	-	-	-	<258	IDNSTDEVNQPIAVQFDEIDTVDDLK	-	-	-	-	<2580	-	<258	-	-	-
Signalling	YOR107W	RGS2	BB	AHCEENLEFFEK	-	-	-	-	<2580	SDGDAESSNTVLIQLR	-	-	-	-	<25803	-	<2580	-	-	-
Signalling	YFL033C	RIM15	BB	AADYEGSAGCDDESTITTLEAR	-	-	-	-	<2580	LSPISSNSNPSSLTSSNYEK	-	-	-	-	<644	-	<644	-	-	-
Signalling	YMR030W	RSF1	BB	SSPVNVTHDESLPLGTIESNSTK	-	-	-	-	<644	YSIISTDTLPDEVYFK	-	-	-	-	<644	-	<644	-	-	-
Signalling	YGL155W	CDC43	BB	FESELNASYDQSDDGGFQGR	-	-	-	-	<30100	NDEEDADLYHSCLGSAALALIEGK	-	-	-	-	<30100	-	<30100	-	-	-
Signalling	YKR055W	RHO4	BB	IVVVGDGAVGK	-	-	-	-	<3010	SDLYEADNLSDLVEPSSAESLAK	-	-	-	-	<602	-	<602	-	-	-
Signalling	YLR313C	SPH1	BB	NNTSGETNLASVSPLK	-	-	-	-	<602	SPSPQGNTLPLIGK	-	-	-	-	<3010	-	<602	-	-	-
Signalling	YMR023C	MSS1	BB	ITGQAIGIEEILDSVFSK	-	-	-	-	<602	SSLVNSLTNDDISIVSDIPGTTR	-	-	-	-	<602	-	<602	-	-	-
Signalling	YOL044W	PEX15	BB	DLLNDDLFIESDESTK	-	-	-	-	<602	DVSIEDAILNSIDNK	-	-	-	-	<3010	-	<602	-	-	-
Signalling	YOR070C	GYP1	BB	DIPTWHQIEIDIPR	-	-	-	-	<30100	NSSSSFTYPQLPQLQK	-	-	-	-	<3010	-	<3010	-	-	-
Signalling	YDR422C	SIP1	BB	GNAGGSNDDFTAPISATAK	-	-	-	-	<602	NLLESSATASPSPTR	-	-	-	-	<602	-	<602	-	-	-
Signalling	YIL147C	SLN1	BB	SADNWVDSLSVIQK	-	-	-	-	<3010	SVDLESSATSLGSNR	-	-	-	-	<602	-	<602	-	-	-
Signalling	YIL159W	BNR1	BB	IESEPLCLENCLLLK	-	-	-	-	<602	VTSLSSYLTDANNENESQNESEDK	-	-	-	-	<30100	-	<602	-	-	-
Signalling	YNL093W	YPT53	BB	APAVQNLCER	-	-	-	-	<602	NAQAALVVFDVTNEGSFYK	-	-	-	-	<30100	-	<602	-	-	-
Signalling	YOR134W	BAG7	BB	ENALDTTGIFR	-	-	-	-	<3010	STNEIGSIPVVIAK	-	-	-	-	<602	-	<602	-	-	-
Signalling	YPR095C	SYT1	BB	FNSLHAIPLDATPQIELAK	-	-	-	-	<3010	LNLPNFEILNDNSR	-	-	-	-	<3010	-	<3010	-	-	-
Signalling	YDL101C	DUN1	BB	ENPSQVQLGPWDEDEIDIQVK	-	-	-	-	<3010	YASSSSTDIENDDEK	-	-	-	-	<3010	-	<3010	-	-	-
Signalling	YDR277C	MTH1	BB	ATIWSQCQAQVYQR	-	-	-	-	<3010	NIIENYLLNIAVEAQCR	-	-	-	-	<3010	-	<3010	-	-	-
Signalling	YJL005W	CYR1	BB	LLDAQWPEEITSVQDGCQVTDR	-	-	-	-	<3010	TVPPTAVNSTLNSTHGTETASPK	-	-	-	-	<30100	-	<3010	-	-	-
Signalling	YJL090C	DPB11	BB	DLPYDSIGSNSCDCWDK	-	-	-	-	<3010	STDILLINLAALPSIPK	-	-	-	-	<602	-	<602	-	-	-
Signalling	YJL095W	BCK1	BB	LNIPTPITENESK	-	-	-	-	<602	SAPPIPEDTLPLISQIGR	-	-	-	-	<602	-	<602	-	-	-
Signalling	YLR240W	VPS34	BB	ILATGPQEGAIEFIPNDTLASILSK	-	-	-	-	<602	LPWLDEITISK	-	-	-	-	<602	-	<602	-	-	-
Signalling	YLR425W	TUS1	BB	NVEQNLGELVPVQIIK	-	-	-	-	<602	TSNTEISNANPNTDEFSFK	-	-	-	-	<602	-	<602	-	-	-
Signalling	YNL298W	CLA4	BB	AGQGASGSVYLAER	-	-	-	-	<3010	TESDLHSWLDAIFAK	-	-	-	-	<3010	-	<3010	-	-	-
Signalling	YBR140C	IRA1	BB	SAPDNEGDSLSFESR	-	-	-	-	<602	SPETYVPDDTTTFLALIFK	-	-	-	-	<3010	-	<602	-	-	-
Signalling	YCL014W	BUD3	BB	APEDELPTESDDDLVK	-	-	-	-	<602	TGNEDVGNNNPSNSIPK	-	-	-	-	<602	-	<602	-	-	-
Signalling	YCR073C	SSK22	BB	ALGGSETISDGPSQLTFK	-	-	-	-	<602	LDIGNNLNVYDITTK	-	-	-	-	<602	-	<602	-	-	-
Signalling	YDL240W	LRG1	BB	ELTANIDSNPTEAPDFSK	-	-	-	-	<602	WGVDSDLGVGPVK	-	-	-	-	<602	-	<602	-	-	-
Signalling	YER075C	PTP3	BB	DSVDCPSILPTDR	-	-	-	-	<3010	NWPDLGTLLNPISILQAINVK	-	-	-	-	<602	-	<602	-	-	-
Signalling	YGL248W	PDE1	BB	CTIFPWDVIPFK	-	-	-	-	<3010	HVFNDLIWPDLTAER	-	-	-	-	<30100	-	<3010	-	-	-
Signalling	YHL029C	OCA5	BB	LLEFEEAEISEFLNNVPLLTK	-	-	-	-	<3010	VFSSILPELYQPLTEESSLQPSSSR	-	-	-	-	<602	-	<602	-	-	-
Signalling	YJR031C	GEA1	BB	AVELDVDSIPLVEIFVEDTGSK	-	-	-	-	<602	VAVDNLLETGLLPIFELDEIQDVK	-	-	-	-	<602	-	<602	-	-	-
Signalling	YLR371W	ROM2	BB	ITEVIFDSEPVSISFLK	-	-	-	-	<602	YIGDHPDCSGTVIQPEYNTSNPK	-	-	-	-	<602	-	<602	-	-	-
Signalling	YMR025W	CSI1	BB	DICILGILDLCQLEEDENITNK	-	-	-	-	<30100	VLTQLTALALK	-	-	-	-	<602	-	<602	-	-	-
Signalling	YMR055C	BUB2	BB	CLSCFAWQTQQR	-	-	-	-	<30100	LGVGFIAK	-	-	-	-	<3010	-	<3010	-	-	-
Signalling	YPL180W	TCO89	BB	DGETSPSSIETK	-	-	-	-	<602	LNATSVINEEGQSK	-	-	-	-	<602	-	<602	-	-	-
Signalling	YBL060W	YEL1	BB	ISPVPLTQFEAVSNAEYGWSDK	-	-	-	-	<30100	TLNETPLPLCTESR	-	-	-	-	<602	-	<602	-	-	-
Signalling	YDL216C	RRI1	BB	LNLHCVIEDDESEQISLNR	-	-	-	-	<30100	SDDNSATSYYELETIIFDSELNR	-	-	-	-	<30100	-	<30100	-	-	-
Signalling	YDR085C	AFR1	BB	EVCLASTWSSNAYER	-	-	-	-	<3010	LHETSHNDDGK	-	-	-	-	<3010	-	<3010	-	-	-
Signalling	YER149C	PEA2	BB	LLNNHSNLSK	-	-	-	-	<3010	LVSEFALYYVQK	-	-	-	-	<30100	-	<3010	-	-	-
Signalling	YGL194C	HOS2	BB	HFALNVPLEDGIDDDSYINLFK	-	-	-	-	<3010	LWTYETGILNDVLLPEDIPEDIPFR	-	-	-	-	<3010	-	<3010	-	-	-
Signalling	YJL157C	FAR1	BB	CLICEESISSTFTGEK	-	-	-	-	<3010	YCLENSSLETLPLSEIVSTVK	-	-	-	-	<3010	-	<3010	-	-	-
Signalling	YMR190C	SGS1	BB	STTIGGNVAANPPR	-	-	-	-	<602	YDTILNDEFVNR	-	-	-	-	<602	-	<602	-	-	-
Signalling	YNL329C	PEX6	BB	FEILVPVPSEAQR	-	-	-	-	<602	IGTNSALSIDLESLPCTISR	-	-	-	-	<602	-	<602	-	-	-
Signalling	YOL001W	PHO80	BB	GLCDSFSTNAHYAK	-	-	-	-	<3010	SENIHEDQGIPK	-	-	-	-	<602	-	<602	-	-	-
Signalling	YPR075C	OPY2	BB	ASASSSLSSTATSSTSATR	-	-	-	-	<30100	SHITLGSSILDGLDDEDDEHNQVLNK	-	-	-	-	<3010	-	<3010	-	-	-
Signalling	YBR164C	ARL1	BB	LNVWDLGGQTSIRPYWR	-	-	-	-	<3010	LQIGEVVTTKPTIGFNVETLSYK	-	-	-	-	<30100	-	<3010	-	-	-
Signalling	YIL122W	POG1	BB	INASELASPR	-	-	-	-	<602	NPQPASSQRPVNFLIHTPK	-	-	-	-	<602	-	<602	-	-	-
Signalling	YJR086W	STE18	BB	ITASNACLTIINYTSNTK	-	-	-	-	<3010	LQQPQEQQQQQQQLSLK	-	-	-	-	<3010	-	<3010	-	-	-
Signalling	YKL203C	TOR2	BB	ASGANELSTTLTSLAR	-	-	-	-	<602	CQDASSAVASTALK	-	-	-	-	<602	-	<602	-	-	-
Signalling	YOL105C	WSC3	BB	SSEVATATAAASNNR	-	-	-	-	<602	TSSPSSTLVPVSSSSSTLSTPK	-	-	-	-	<602	-	<602	-	-	-
Signalling	YAL056W	GPB2	BB	FSETANAILLTPSEK	-	-	-	-	<3010	VAVSPFSSALEGEER	-	-	-	-	<602	-	<602	-	-	-
Signalling	YBL016W	FUS3	BB	IEPFDKPLFALR	-	-	-	-	<602	VLHGSNVIHR	-	-	-	-	<602	-	<602	-	-	-
Signalling	YJL134W	LCB3	BB	VFGVTLVYNLEPNCGWR	-	-	-	-	<3010	YECPLYIGEPK	-	-	-	-	<3010	-	<3010	-	-	-
Signalling	YNL255C	GIS2	BB	IGHLAEDCDSER	-	-	-	-	<602	LCYNCNETGHISK	-	-	-	-	<30100	-	<602	-	-	-
Signalling	YOR127W	RGA1	BB	DGEEYLDGSNLYGSSLVAR	-	-	-	-	<602	SVPDLAGVQQEQAEK	-	-	-	-	<602	-	<602	-	-	-
Signalling	YOR208W	PTP2	BB	ILLLDLCAGPNTNSFLGNTNAK	-	-	-	-	<3010	NSLLFNPQSFITSLEK	-	-	-	-	<602	-	<602	-	-	-
Signalling	YBL051C	PIN4	BB	IPSGYSANHYQINSVNPLLR	-	-	-	-	<30100	SLSHSGLDDGLEQGLNR	-	-	-	-	<3010	-	<3010	-	-	-
Signalling	YBR077C	SLM4	BB	GFLENTLKPYDLHSVDFK	-	-	-	-	<30100	WSEDENDTEEQHSNSCYPVEIDSFK	-	-	-	-	<3010	-	<3010	-	-	-
Signalling	YFL026W	STE2	BB	FYPGTLSSFQTDSINNDAK	-	-	-	-	<602	YLLSNYSSVTYALTGFPQFISR	-	-	-	-	<30100	-	<602	-	-	-
Proteolysis	YOL057W	YOL057W	BB	EPSGIIGEFESLVAIQNK	-	-	-	-	<25803	EQLFAELAILPENTR	-	-	-	-	<25803	-	<25803	-	-	-
Proteolysis	YGL116W	CDC20	BB	EIVATGGNPENAISVYNYETK	-	-	-	-	<644	ICCSQLSPDGTTLATVGGDENLK	-	-	-	-	<2580	-	<644	-	-	-
Proteolysis	YLR102C	APC9	BB	LDDIINHETNALK	-	-	-	-	<644	LFQLPSLPPWK	-	-	-	-	<25803	-	<644	-	-	-
Proteolysis	YFR012W	DCV1	BB	FDTSAQSDR	-	-	-	-	<622	NWGLAQAAGVSYGTFGYCK	-	-	-	-	<3010	-	<622	-	-	-
Proteolysis	YGL094C	PAN2	BB	LLSAWPPVVFK	-	-	-	-	<602	NNIYCGGDNTNWGIASIDLNR	-	-	-	-	<3010	-	<602	-	-	-
Proteolysis	YKR098C	UBP11	BB	LEAGSEVAYYTSK	-	-	-	-	<2388	TLSSPATAPPVHSLEVSSQIR	-	-	-	-	<602	-	<602	-	-	-
Proteolysis	YBR290W	BSD2	BB	FESHLNHGLDEEK	-	-	-	-	<23888	SIYDYIQVK	-	-	-	-	<2388	-	<2388	-	-	-
Proteolysis	YDL013W	SLX5	BB	AASLPEGYSASFDTTPK	-	-	-	-	<597	TLEDIPVCCLCGAELGVGIPDDFTGISQK	-	-	-	-	<2388	-	<597	-	-	-
Proteolysis	YMR275C	BUL1	BB	AWGPFVESELK	-	-	-	-	<2388	VIPFGFDANVVGER	-	-	-	-	<23888	-	<2388	-	-	-
Proteolysis	YJL149W	DAS1	BB	EFENLEDLSLISIK	-	-	-	-	<2580	YDGLIPQIINIQENK	-	-	-	-	<2580	-	<2580	-	-	-
Proteolysis	YKL171W	NNK1	BB	GNYELWSSPDAILTQNK	-	-	-	-	<2492	TTDFSNLEPEPSK	-	-	-	-	<622	-	<622	-	-	-
Proteolysis	YLR128W	DCN1	BB	DIDTDEGIQYWK	-	-	-	-	<2492	EIGTFTDEVSTVAHPPVYPK	-	-	-	-	<2492	-	<2492	-	-	-
Proteolysis	YMR089C	YTA12	BB	ENAPSIVFIDEIDAIGK	-	-	-	-	<2492	IPVLYVQEGNWAK	-	-	-	-	<2492	-	<2492	-	-	-
Proteolysis	YGL240W	DOC1	BB	VLDHLAPSELIKPVK	-	-	-	-	<24967	VYAGHSPSDAR	-	-	-	-	<2496	-	<2496	-	-	-
Proteolysis	YIL015W	BAR1	BB	GYEGAPNEYYPNFPQILK	-	-	-	-	<2240	YPVLLDSGTSLLNAPK	-	-	-	-	<2240	-	<2240	-	-	-
Proteolysis	YLR199C	PBA1	BB	NDTADETVYGFSFPIYSFGK	-	-	-	-	<22403	VEFPQDLDVPQYSTAVITTK	-	-	-	-	<22403	-	<22403	-	-	-
Proteolysis	YMR276W	DSK2	BB	DDQTVESYHIQDGHSVHLVK	-	-	-	-	<2240	WEVNVAPESTVLQFK	-	-	-	-	<2240	-	<2240	-	-	-
Proteolysis	YOR275C	RIM20	BB	ESLTTFQIPQGLTK	-	-	-	-	<2240	NNAIAPDISIDGLSALK	-	-	-	-	<2240	-	<2240	-	-	-
Proteolysis	YDL122W	UBP1	BB	INVEDQLETSSDEEDVIPAPPINYAR	-	-	-	-	<24967	LNLAPWCCDINEINLDAR	-	-	-	-	<24967	-	<24967	-	-	-
Proteolysis	YDR118W	APC4	BB	GENYENEEDDGTIAIPAYIR	-	-	-	-	<2496	LSYTSDLTAVEVLLK	-	-	-	-	<24967	-	<2496	-	-	-
Proteolysis	YFR005C	SAD1	BB	SQEPNYAYLETVVR	-	-	-	-	<24967	WIEIDGINTTER	-	-	-	-	<2496	-	<2496	-	-	-
Proteolysis	YLR119W	SRN2	BB	NIPLPEGINLLSSK	-	-	-	-	<2496	SIDSADDLDQFIK	-	-	-	-	<2496	-	<2496	-	-	-
Proteolysis	YNL223W	ATG4	BB	APDGPSPLSLNLLVR	-	-	-	-	<2496	GEAVSDGFLSSLFGR	-	-	-	-	<2496	-	<2496	-	-	-
Proteolysis	YPL120W	VPS30	BB	GIEAADNCGPQIPK	-	-	-	-	<24967	LGSIPESVVPWK	-	-	-	-	<2496	-	<2496	-	-	-
Proteolysis	YEL019C	MMS21	BB	DLSNIYQQCYK	-	-	-	-	<2388	LLSTYESESNSFDEHIK	-	-	-	-	<23888	-	<2388	-	-	-
Proteolysis	YGR007W	ECT1	BB	LFCGVHTDEDIQHNK	-	-	-	-	<23888	YHIGTAVLTAAGK	-	-	-	-	<2388	-	<2388	-	-	-
Proteolysis	YHR083W	SAM35	BB	GGGSSELTVEGTYK	-	-	-	-	<2388	LSGSIVTPLDVENSLLQK	-	-	-	-	<2388	-	<2388	-	-	-
Proteolysis	YML097C	VPS9	BB	FNELFSPIGEPTQEEALK	-	-	-	-	<2388	LLWTVSEEIK	-	-	-	-	<597	-	<597	-	-	-
Proteolysis	YLR024C	UBR2	BB	DSAIQENPQDDDGTR	-	-	-	-	<623	EQTTSYTPGILWPTK	-	-	-	-	<2496	-	<623	-	-	-
Proteolysis	YOR156C	NFI1	BB	ADIFPSESEGSSDYNPNHTSTPK	-	-	-	-	<2496	GPSTPLLPAVLQNLTNQTEAQR	-	-	-	-	<24967	-	<2496	-	-	-
Proteolysis	YDL070W	BDF2	BB	NNINVGVGDDSGNVSAVSIDDGPHFR	-	-	-	-	<24967	SVSTTNDNIGESGNR	-	-	-	-	<623	-	<623	-	-	-
Proteolysis	YJR126C	VPS70	BB	ANPLLQDVIYEAAK	-	-	-	-	<2496	DFGSFTGPSSSIDK	-	-	-	-	<2496	-	<2496	-	-	-
Proteolysis	YMR077C	VPS20	BB	ELDALESELNPEK	-	-	-	-	<2496	SLVGTSNYEDDLDK	-	-	-	-	<24967	-	<2496	-	-	-
Proteolysis	YGR133W	PEX4	BB	EPVCDSPLDVDIGNIIR	-	-	-	-	<2303	GIIESLNPIDETDLSK	-	-	-	-	<575	-	<575	-	-	-
Proteolysis	YLR352W	YLR352W	BB	GAISLGDTPLPIITPTLPR	-	-	-	-	<575	IEVADFQELTSIGLGR	-	-	-	-	<23035	-	<575	-	-	-
Proteolysis	YNL008C	ASI3	BB	GFATCVSCDSEVK	-	-	-	-	<2303	NPQGVLVDVVIER	-	-	-	-	<23035	-	<2303	-	-	-
Proteolysis	YBR281C	DUG2	BB	DEITTAWDVEPLLVR	-	-	-	-	<2303	TSGAEHIISSAGDGISK	-	-	-	-	<2303	-	<2303	-	-	-
Proteolysis	YDR334W	SWR1	BB	LALGLNDDSSVGENTR	-	-	-	-	<2303	VQEEQLSVVDVPVPSLLR	-	-	-	-	<2303	-	<2303	-	-	-
Proteolysis	YOL067C	RTG1	BB	DYYGNSGSNDTLSESTPGALGLSSK	-	-	-	-	<23035	IQELLSIIPK	-	-	-	-	<575	-	<575	-	-	-
Proteolysis	YOL128C	YGK3	BB	NSQELQDSLNDQK	-	-	-	-	<575	VQSLELEILQNIR	-	-	-	-	<23035	-	<575	-	-	-
Proteolysis	YDR131C	YDR131C	BB	DDFPSGEEGGFDR	-	-	-	-	<2496	ELEYIDIFDASTLR	-	-	-	-	<24967	-	<2496	-	-	-
Proteolysis	YGR184C	UBR1	BB	LLNLENEFESSATIIK	-	-	-	-	<24967	LSNPELTVFPDSLEDAVDIDK	-	-	-	-	<24967	-	<24967	-	-	-
Proteolysis	YHR204W	MNL1	BB	AVYLGDDYDGSLLR	-	-	-	-	<2496	WNFSPPEFPPLSPLER	-	-	-	-	<24967	-	<2496	-	-	-
Proteolysis	YMR171C	EAR1	BB	IFETDGPLNSDENVSK	-	-	-	-	<2496	LPPPSYEDYGK	-	-	-	-	<2496	-	<2496	-	-	-
AA Metabolism	YBL013W	FMT1	BB	ALLEGDTYTGVTIQTLHPDR	-	-	-	-	<3010	LQFEGFAVER	-	-	-	-	<301	-	<301	-	-	-
AA Metabolism	YCL018W	LEU2	BB	IVVLPGDHVGQEITAEAIK	-	-	-	-	<301	NTAFGLYEPCHGSAPDLPK	-	-	-	-	<301	-	<301	-	-	-
AA Metabolism	YDR428C	BNA7	BB	ELLVEYPEYDCFTR	-	-	-	-	<301	VFLLDGIYSLK	-	-	-	-	<301	-	<301	-	-	-
AA Metabolism	YGL256W	ADH4	BB	GIDLINESLVAAYK	-	-	-	-	<3010	TQPNPNIANVTAGLK	-	-	-	-	<3010	-	<3010	-	-	-
AA Metabolism	YKL194C	MST1	BB	LNPGDGAFYGPK	-	-	-	-	<301	NYSYLIIVGDEEVQLQK	-	-	-	-	<30100	-	<301	-	-	-
AA Metabolism	YLR134W	PDC5	BB	LLETPIDLSLKPNDAEAEAEVVR	-	-	-	-	<301	NPVILADACASR	-	-	-	-	<301	-	<301	-	-	-
AA Metabolism	YLR382C	NAM2	BB	IIDTVPFTSTDGVLTK	-	-	-	-	<301	NWIGESVGAELVFK	-	-	-	-	<30100	-	<301	-	-	-
AA Metabolism	YER087W	AIM10	BB	IPFVSAWADSGDIGGEFSK	-	-	-	-	<23888	NNFGQISDVSIVDAQENEICGK	-	-	-	-	<301	-	<301	-	-	-
AA Metabolism	YFR025C	HIS2	BB	FIYPEEQSLGK	-	-	-	-	<2388	FVLSDDAHGVAQVGVCYDK	-	-	-	-	<30100	-	<2388	-	-	-
AA Metabolism	YHR137W	ARO9	BB	APSGTSQAIVYSTIK	-	-	-	-	<23888	ESQGIDVEYLTQLLDNWSTGPYK	-	-	-	-	<301	-	<301	-	-	-
AA Metabolism	YIL020C	HIS6	BB	EALQESPQFLQVGGGINDTNCLEWLK	-	-	-	-	<23888	YTNEFLIHAADVEGLCGGIDELLVSK	-	-	-	-	<3010	-	<3010	-	-	-
AA Metabolism	YPR006C	ICL2	BB	DNVVPWSEK	-	-	-	-	<2388	LVYNLSPSFNWSAHGFDDK	-	-	-	-	<2388	-	<2388	-	-	-
AA Metabolism	YBR115C	LYS2	BB	LVETLPSSYPSR	-	-	-	-	<301	TGVVVGPDSNPTLSFTSGSEGIPK	-	-	-	-	<3010	-	<301	-	-	-
AA Metabolism	YDL080C	THI3	BB	SQNPAIIVDACTSR	-	-	-	-	<301	WAGNSNELNAAYAADGYSR	-	-	-	-	<3010	-	<301	-	-	-
AA Metabolism	YJR016C	ILV3	BB	NIDIVSAFQSYGEYISK	-	-	-	-	<3010	VFEEEGAFIEALER	-	-	-	-	<3010	-	<3010	-	-	-
AA Metabolism	YLR089C	ALT1	BB	TSNNEFYPAEQLTLEDVNENVLK	-	-	-	-	<3010	YGTVVIADEVYQENIFPGTK	-	-	-	-	<3010	-	<3010	-	-	-
AA Metabolism	YOL033W	MSE1	BB	LIEGAEENIYEILK	-	-	-	-	<3010	WCNINYDETPIK	-	-	-	-	<3010	-	<3010	-	-	-
AA Metabolism	YGL184C	STR3	BB	DFPEDLVR	-	-	-	-	<3010	LCCGIENIVDLK	-	-	-	-	<3010	-	<3010	-	-	-
AA Metabolism	YKL104C	GFA1	BB	GYDSTGIAIDGDEADSTFIYK	-	-	-	-	<30100	GYQFAAALEGALK	-	-	-	-	<30100	-	<30100	-	-	-
AA Metabolism	YPL038W	MET31	BB	LSEGSDVDVDELIK	-	-	-	-	<30100	VHSLVLPHICSNCGK	-	-	-	-	<30100	-	<30100	-	-	-
AA Metabolism	YDR173C	ARG82	BB	LSDSTDNLDSIPVK	-	-	-	-	<3010	VSETTTSGSLGFR	-	-	-	-	<301	-	<301	-	-	-
AA Metabolism	YIL128W	MET18	BB	FIDLLSNEEIGSLVSK	-	-	-	-	<301	SAITATPLFAEDAYSNLLDK	-	-	-	-	<301	-	<301	-	-	-
AA Metabolism	YLR155C_YLR157C_YLR158C_YLR160C	ASP3-1_ASP3-2_ASP3-3_ASP3-4	BB	GSTSATTAGYSVGLTVNDLIEAVPSLAEK	-	-	-	-	<3010	TADGTVPPDDAPEYAIGSGYLNPQK	-	-	-	-	<301	-	<301	-	-	-
AA Metabolism	YMR250W	GAD1	BB	FGLTTPGLGWVLWR	-	-	-	-	<3010	LPGCFEIVSSIHESIENDSAPK	-	-	-	-	<30100	-	<3010	-	-	-
AA Metabolism	YNL073W	MSK1	BB	NFVEVETPILSSK	-	-	-	-	<301	YFPSADNTGQLSSLQILNK	-	-	-	-	<301	-	<301	-	-	-
AA Metabolism	YDL215C	GDH2	BB	FIPNDSPDLLILK	-	-	-	-	<3010	ILIDVAGPQSVLENIPESYLK	-	-	-	-	<301	-	<301	-	-	-
AA Metabolism	YLR231C	BNA5	BB	GSFPSDYYAFYNQCK	-	-	-	-	<30100	IHGISEPENVFIQIEPR	-	-	-	-	<3010	-	<3010	-	-	-
AA Metabolism	YMR085W	YMR085W	BB	EIIQALTIVPSQIK	-	-	-	-	<301	VLAVASDNPPIIAFATK	-	-	-	-	<301	-	<301	-	-	-
AA Metabolism	YOL086C	ADH1	BB	ATDGGAHGVINVSVSEAAIEASTR	-	-	-	-	<30100	VVGLSTLPEIYEK	-	-	-	-	<30100	-	<30100	-	-	-
AA Metabolism	YOR323C	PRO2	BB	IPVLGHADGICSIYLDEDADLIK	-	-	-	-	<30100	YGFGAEVGISTSK	-	-	-	-	<30100	-	<30100	-	-	-
AA Metabolism	YOR348C	PUT4	BB	SPSVDGDSEPHK	-	-	-	-	<301	VYGESEFWFASIK	-	-	-	-	<3010	-	<301	-	-	-
AA Metabolism	YCR024C	SLM5	BB	EGSAPHGGFGLGFER	-	-	-	-	<30100	IAFLDLQDGTSVNPLR	-	-	-	-	<301	-	<301	-	-	-
AA Metabolism	YGL154C	LYS5	BB	CVSTDEYQDVGIDIASPCNYGGR	-	-	-	-	<3010	TTEVVSEVSK	-	-	-	-	<301	-	<301	-	-	-
AA Metabolism	YLL058W	YLL058W	BB	ANANTGILLNDLLLPEEGK	-	-	-	-	<301	EPAELVLTIAAVLASEEEFETVK	-	-	-	-	<30100	-	<301	-	-	-
AA Metabolism	YLR017W	MEU1	BB	DFVLPQQIIDR	-	-	-	-	<3010	HGINHEYPPTK	-	-	-	-	<30100	-	<3010	-	-	-
AA Metabolism	YPR035W	GLN1	BB	GGYPAPQGPYYCGVGAGK	-	-	-	-	<30100	IIAEYVWIDGTGNLR	-	-	-	-	<30100	-	<30100	-	-	-
AA Metabolism	YCL064C	CHA1	BB	DTPVIEVADNFIFPEK	-	-	-	-	<602	LAADDIVIIIACGGSSNTIK	-	-	-	-	<60200	-	<602	-	-	-
AA Metabolism	YML082W	YML082W	BB	IAVVFVDGAYENILK	-	-	-	-	<6020	ISVGLESQSILGK	-	-	-	-	<602	-	<602	-	-	-
AA Metabolism	YOR202W	HIS3	BB	FGSGFAPLDEALSR	-	-	-	-	<2589	GGPLAIEHSIFPEK	-	-	-	-	<6020	-	<2589	-	-	-
AA Metabolism	YDL171C	GLT1	BB	EPTILQPLLVPLYDEK	-	-	-	-	<602	LVSEVGVGIVASGVAK	-	-	-	-	<6020	-	<602	-	-	-
AA Metabolism	YGR171C	MSM1	BB	ANFQFQEIFQNEPIVSER	-	-	-	-	<6020	GWYSISDETFYPESK	-	-	-	-	<602	-	<602	-	-	-
AA Metabolism	YJR130C	STR2	BB	IFSGDSNVIAGSLVLNPR	-	-	-	-	<6020	VSVGLENSDVLCNVFQR	-	-	-	-	<6020	-	<6020	-	-	-
Nitrogen Metabolism	YHL016C	DUR3	BB	EIITAEEFTTAGR	-	-	-	-	<647	GLYWDLSGQTYK	-	-	-	-	<1204	-	<647	-	-	-
Nitrogen Metabolism	YIR027C	DAL1	BB	GFLLDSGVEEFPPIGK	-	-	-	-	<1204	GTIAPGYDADLVVFDTASK	-	-	-	-	<1204	-	<1204	-	-	-
Nitrogen Metabolism	YGL186C	TPN1	BB	HTTDVIEFYEEGTAASSLNIATEK	-	-	-	-	<90300	YSFVNAYVSK	-	-	-	-	<1505	-	<1505	-	-	-
Nitrogen Metabolism	YIL164C	NIT1	BB	LIWGQGDGSTLPVVDTAAGK	-	-	-	-	<1505	LVVIPEATLGGYPK	-	-	-	-	<1505	-	<1505	-	-	-
Nitrogen Metabolism	YIR029W	DAL2	BB	ESESSENTGEGTWVELVGK	-	-	-	-	<1505	GNFPQFITVEGCLK	-	-	-	-	<90300	-	<1505	-	-	-
Nitrogen Metabolism	YLR168C	UPS2	BB	TILQQNIDLFR	-	-	-	-	<1505	VYETVTYSPHPDDSANK	-	-	-	-	<1505	-	<1505	-	-	-
Nitrogen Metabolism	YML042W	CAT2	BB	SNDDQIPPLFK	-	-	-	-	<1505	SVSTASLEFVSK	-	-	-	-	<9030	-	<1505	-	-	-
Nitrogen Metabolism	YPL274W	SAM3	BB	EAEEQLIASKPFYYK	-	-	-	-	<9030	GFAETEFALSIIK	-	-	-	-	<1505	-	<1505	-	-	-
Nitrogen Metabolism	YIR028W	DAL4	BB	AFVAYICGIAPNLPGFIGDVGAPK	-	-	-	-	<60200	NINTNVYVDNSSIEESEVVPLPETK	-	-	-	-	<1204	-	<1204	-	-	-
Nitrogen Metabolism	YMR020W	FMS1	BB	IVTLANSTNEFVEIVR	-	-	-	-	<1204	VIIIGAGIAGLK	-	-	-	-	<1204	-	<1204	-	-	-
Nitrogen Metabolism	YPL103C	FMP30	BB	DSPLWIVPK	-	-	-	-	<1204	VLDELHIPTAVEENEGSK	-	-	-	-	<1204	-	<1204	-	-	-
Nitrogen Metabolism	YPR138C	MEP3	BB	IPGVHLR	-	-	-	-	<6020	VTEEAEALGLDEDQIGEFAYDYVEVR	-	-	-	-	<60200	-	<6020	-	-	-
Kinases	YFR007W	YFH7	BB	TLADTGALLVYK	-	-	-	-	<60200	YSALTSNNEECTAVVAR	-	-	-	-	<1204	-	<1204	-	-	-
Kinases	YGL059W	PKP2	BB	SPNPVSLTQLAQYYDDSTK	-	-	-	-	<60200	TLEDASQFADFIK	-	-	-	-	<1204	-	<1204	-	-	-
Kinases	YGR274C	TAF1	BB	LPVGETHVLGVQDK	-	-	-	-	<1204	TISEDLLIATDDWDQEK	-	-	-	-	<6020	-	<1204	-	-	-
Kinases	YJL187C	SWE1	BB	ALPSIHVPTIDSSPLSEAK	-	-	-	-	<1204	EYIAPEIISDCTYDYK	-	-	-	-	<1204	-	<1204	-	-	-
Kinases	YML112W	CTK3	BB	DSITSSSTTTPPSSQQK	-	-	-	-	<1204	ETSWYIERPSNDILDESEFK	-	-	-	-	<1204	-	<1204	-	-	-
Kinases	YMR220W	ERG8	BB	ESGADIEPPVQTSLLDDCQTLK	-	-	-	-	<6020	GVLTCLIPGAGGYDAIAVITK	-	-	-	-	<6020	-	<6020	-	-	-
Kinases	YPL141C	FRK1	BB	FPDYILPIPR	-	-	-	-	<1204	SNSAASVALQAVVNADR	-	-	-	-	<1204	-	<1204	-	-	-
Kinases	YPR121W	THI22	BB	DVVSLIIEK	-	-	-	-	<60200	VGPINHVYAVEIPLEK	-	-	-	-	<1204	-	<1204	-	-	-
Kinases	YER170W	ADK2	BB	LLLLGAPGSGK	-	-	-	-	<1204	TTAQASALDELLK	-	-	-	-	<1204	-	<1204	-	-	-
Kinases	YGL158W	RCK1	BB	AVGINTDDQAPVAIK	-	-	-	-	<1204	DSNSNSYASVQSILNDSFDER	-	-	-	-	<1204	-	<1204	-	-	-
Kinases	YHL032C	GUT1	BB	AAVEGVCFQAR	-	-	-	-	<1204	WFLDNEPLCTK	-	-	-	-	<1204	-	<1204	-	-	-
Kinases	YMR224C	MRE11	BB	LFSESGGELEVQTLVNDLLNK	-	-	-	-	<1204	NFDVLQPGSSVATSLCEAEAQPK	-	-	-	-	<1204	-	<1204	-	-	-
Kinases	YPL150W	YPL150W	BB	GSETTSQYSASSEK	-	-	-	-	<1204	SSISSEISQTSTGNYDSESAENSR	-		-	-	<6020	-	<1204	-	-	-
Kinases	YBL088C	TEL1	BB	ATEDSGFYGLTSLLESR	-	-	-	-	<1204	LASFTSANALWESR	-	-	-	-	<6020	-	<1204	-	-	-
Kinases	YCR008W	SAT4	BB	ASSNIQPPSNINTNVPSASK	-	-	-	-	<60200	YPEGAPTSGALNCPER	-	-	-	-	<1204	-	<1204	-	-	-
Kinases	YER129W	SAK1	BB	ISDFGVSLAASSTNSSDSSESLDELELAK	-	-	-	-	<60200	VNVEEVNVPSNLQIELEK	-	-	-	-	<1204	-	<1204	-	-	-
Kinases	YNL020C	ARK1	BB	ESLTSSSLPGTSFTPTSTK	-	-	-	-	<1204	GGDLAILSGK	-	-	-	-	<1204	-	<1204	-	-	-
Kinases	YPL042C	SSN3	BB	ILEVLGTPDQK	-	-	-	-	<1204	YFTESDIPVSENVFEGLTYK	-	-	-	-	<1204	-	<1204	-	-	-
Kinases	YDL028C	MPS1	BB	SSSSSLSSNNLLANK	-	-	-	-	<1204	VSFDAFDDSSIDGFK	-	-	-	-	<1204	-	<1204	-	-	-
Kinases	YDR009W	GAL3	BB	SGFTVHEASTALNCSR	-	-	-	-	<1204	VIEVTVAANALATR	-	-	-	-	<60200	-	<1204	-	-	-
Kinases	YOL045W	PSK2	BB	AANDLACLTFGISK	-	-	-	-	<6020	NSGPEAIFTCSQQYPWNFK	-	-	-	-	<1204	-	<1204	-	-	-
Kinases	YPR054W	SMK1	BB	AINVASNLGAPQQR	-	-	-	-	<1204	ISIPGYYEIIQFLGK	-	-	-	-	<60200	-	<1204	-	-	-
Kinases	YFL053W	DAK2	BB	AAAQAAYDGAEK	-	-	-	-	<602	VTWYDTIAGDGDCGTTLVSGGEALEEAIK	-	-	-	-	<602	-	<602	-	-	-
Kinases	YFR019W	FAB1	BB	ISGGSPQNSEYIDGVVFSK	-	-	-	-	<602	LTEADIAISVDK	-	-	-	-	<30100	-	<602	-	-	-
Kinases	YKL048C	ELM1	BB	AYINSEDSDIR	-	-	-	-	<602	SNESLPNLTVNNDK	-	-	-	-	<602	-	<602	-	-	-
Kinases	YKL161C	KDX1	BB	APEILLNYQECTK	-	-	-	-	<602	SFESILPGANPEALELLK	-	-	-	-	<602	-	<602	-	-	-
Kinases	YNL250W	RAD50	BB	SLELDAQVPLYLGVPK	-	-	-	-	<3010	YATTGDLPPNSK	-	-	-	-	<3010	-	<3010	-	-	-
Kinases	YNR047W	FPK1	BB	IPGQSVPPPNSFFPQEPSPK	-	-	-	-	<602	NQEPPLIPVLSEDGYDFAK	-	-	-	-	<3010	-	<602	-	-	-
Kinases	YPR106W	ISR1	BB	FSEAFQTDYSSK	-	-	-	-	<602	VSDGSFPSISNNSK	-	-	-	-	<602	-	<602	-	-	-
Kinases	YDL017W	CDC7	BB	DQVIAVLPYYPHEEFR	-	-	-	-	<602	IGEGTFSSVYK	-	-	-	-	<602	-	<602	-	-	-
Kinases	YGR188C	BUB1	BB	ETTETDVVPIIQTPK	-	-	-	-	<602	SAPNVYQDSIVVADFK	-	-	-	-	<30100	-	<602	-	-	-
Kinases	YKL116C	PRR1	BB	EPYFPESSSSTEK	-	-	-	-	<602	VVSLPTVTEEALVNDSVDSDNYTK	-	-	-	-	<30100	-	<602	-	-	-
Kinases	YKL139W	CTK1	BB	GSNILIDNQGNLK	-	-	-	-	<602	TAIFQGSNELEQIESIFK	-	-	-	-	<3010	-	<602	-	-	-
Kinases	YPL258C	THI21	BB	IAPFADILTPNIPECFK	-	-	-	-	<602	YITDVLYLGAEQR	-	-	-	-	<602	-	<602	-	-	-
Kinases	YAL017W	PSK1	BB	ENPFYNIDEILEGDLK	-	-	-	-	<602	VPCDYVDVLLNLDDFGAENIVDK	-	-	-	-	<30100	-	<602	-	-	-
Kinases	YBL009W	ALK2	BB	GSAEDESQSFFTSSDSPTSK	-	-	-	-	<602	TCQISLPVPDQVSK	-	-	-	-	<602	-	<602	-	-	-
Kinases	YCR091W	KIN82	BB	FQDITVEPQSFEK	-	-	-	-	<602	SSGTTDASTSEK	-	-	-	-	<30100	-	<602	-	-	-
Kinases	YDR208W	MSS4	BB	DLNWLEEGQK	-	-	-	-	<602	LSDGESSTPTSIEELNPTINNSR	-	-	-	-	<602	-	<602	-	-	-
Kinases	YEL041W	YEF1	BB	DVPPIVPFALGSLGFLTNFEFQNFK	-	-	-	-	<3010	SVTETETEIVVER	-	-	-	-	<602	-	<602	-	-	-
Kinases	YGR052W	FMP48	BB	SIQSGTFSTVYK	-	-	-	-	<602	SNDFQIGTDNYR	-	-	-	-	<602	-	<602	-	-	-
Kinases	YKL101W	HSL1	BB	AINIFEDAPSDEGSLNTSSSESDSR	-	-	-	-	<30100	ASDVSIESSYVPLTTVATSSR	-	-	-	-	<602	-	<602	-	-	-
Kinases	YOR233W	KIN4	BB	DNAPSYAESENPGR	-	-	-	-	<602	TSCGSPCYAAPELVVSTK	-	-	-	-	<602	-	<602	-	-	-
Heat Stress	YBR295W	PCA1	BB	GSTNVGISGSSSTDSLSEK	-	-	-	-	<602	TSLILSQAEFNLDLAQGSVK	-	-	-	-	<3010	-	<602	-	-	-
Heat Stress	YCR019W	MAK32	BB	CGALGSISVSEK	-	-	-	-	<602	NVPGGGGTFAILGACIISSGNVTSK	-	-	-	-	<30100	-	<602	-	-	-
Heat Stress	YDR504C	SPG3	BB	CSLFCLTLIK	-	-	-	-	<3010	ITYTSPNHGFMVTGK	-	-	-	-	<30100	-	<3010	-	-	-
Heat Stress	YEL039C	CYC7	BB	CQQCHTIEEGGPNK	-	-	-	-	<3010	GYSYTDANINK	-	-	-	-	<602	-	<602	-	-	-
Heat Stress	YIL066C	RNR3	BB	AASALTESSDNEK	-	-	-	-	<602	YSTFEGSPASK	-	-	-	-	<602	-	<602	-	-	-
Heat Stress	YJR107W	YJR107W	BB	ASSISSCISDNLLLVNK	-	-	-	-	<602	VGLPQNAEDIEYR	-	-	-	-	<602	-	<602	-	-	-
Heat Stress	YKR061W	KTR2	BB	LSSNTYNDEPLNK	-	-	-	-	<602	WGDAPVHSIAASLLLK	-	-	-	-	<30100	-	<602	-	-	-
Heat Stress	YMR040W	YET2	BB	NPYIINSVTPVDALASR	-	-	-	-	<602	YLEELQK	-	-	-	-	<602	-	<602	-	-	-
Heat Stress	YOR040W	GLO4	BB	LAVGDTAGTYPR	-	-	-	-	<602	SSPGVTEVPDNLQQYHLGNLR	-	-	-	-	<3010	-	<602	-	-	-
Heat Stress	YDR406W	PDR15	BB	GGQTVYFGDLGEGCK	-	-	-	-	<30100	ILDDSSEGSDSSSDNAGLGLSK	-	-	-	-	<3010	-	<3010	-	-	-
Heat Stress	YDR512C	EMI1	BB	ALENTSGVIWQER	-	-	-	-	<30100	IHEESAAGPFAK	-	-	-	-	<30100	-	<30100	-	-	-
Heat Stress	YLL056C	YLL056C	BB	TGQVYHCVGEQGIPFK	-	-	-	-	<30100	VANEQDGIDEDSK	-	-	-	-	<602	-	<602	-	-	-
Oxidative Stress	YDL010W	GRX6	BB	LLESLQVWSDGK	-	-	-	-	<23035	AFSTNMDNMAGGSSR	-	-	-	-	<597	-	<597	-	-	-
Oxidative Stress	YDR256C	CTA1	BB	FFNPAIR	-	-	-	-	<2303	NLAYNIGIHVEGACPQIQQR	-	-	-	-	<2388	-	<2303	-	-	-
Oxidative Stress	YER174C	GRX4	BB	SQDQFTQLTTTNAANK	-	-	-	-	<2303	TMSQVLEAVSEK	-	-	-	-	<597	-	<597	-	-	-
Oxidative Stress	YKL026C	GPX1	BB	SHGLVIVAFPCGQFGNQEFEK	-	-	-	-	<23035	YGVTFPILHK	-	-	-	-	<2303	-	<2303	-	-	-
Osmotic Stress	YMR032W	HOF1	BB	GITVTLPIVTSEGFPVIEYAK	-	-	-	-	<25803	VVANPTLSLR	-	-	-	-	<644	-	<644	-	-	-
Osmotic Stress	YPR005C	HAL1	BB	FVPSDVTSEGDTFPFVDR	-	-	-	-	<2580	FYDAVDENNISYVLK	-	-	-	-	<2580	-	<2580	-	-	-
Translation	YER064C	VHR2	BB	SIIVEIVNNAIPLPEQIQR	-	-	-	-	<23888	SSTSADSTIITLPSIEVPNTYDDDR	-	-	-	-	<23888	-	<23888	-	-	-
Translation	YHR116W	COX23	BB	CQEYFDAYR	-	-	-	-	<2388	LSFQCLER	-	-	-	-	<2388	-	<2388	-	-	-
Translation	YOL114C	YOL114C	BB	ASGPGGQNVNK	-	-	-	-	<597	GSDSIVIQSDETR	-	-	-	-	<597	-	<597	-	-	-
Translation	YPL016W	SWI1	BB	NLGEINTALNTLLVTSADSNLK	-	-	-	-	<2388	VNNNATLTPNDSNDEK	-	-	-	-	<2388	-	<2388	-	-	-
Translation	YDR206W	EBS1	BB	LNAAILTSIESQCGK	-	-	-	-	<2388	LSDIENTTNVGDILAVK	-	-	-	-	<23888	-	<2388	-	-	-
Translation	YDR419W	RAD30	BB	ALQEHADYHLALK	-	-	-	-	<23888	ASIDEVFLDLGR	-	-	-	-	<2388	-	<2388	-	-	-
Translation	YEL021W	URA3	BB	GSLATGEYTK	-	-	-	-	<23888	TVDDVVSTGSDIIIVGR	-	-	-	-	<23888	-	<23888	-	-	-
Translation	YMR097C	MTG1	BB	LGDLSYEGLSNK	-	-	-	-	<597	STLINSLR	-	-	-	-	<2388	-	<597	-	-	-
Translation	YBR158W	AMN1	BB	ACDNVSDSGVVCIALNCPK	-	-	-	-	<23888	VVSASSLSIVTPTEIK	-	-	-	-	<2388	-	<2388	-	-	-
Translation	YDR197W	CBS2	BB	IQFHIAK	-	-	-	-	<23888	SYPSLNTNPNYSVIFDK	-	-	-	-	<23888	-	<23888	-	-	-
Translation	YGR246C	BRF1	BB	AAEESGDFTTADSVK	-	-	-	-	<597	NPILTQVLGEQELSSK	-	-	-	-	<2388	-	<597	-	-	-
Translation	YLR281C	YLR281C	BB	FTPEMEAQCTEK	-	-	-	-	<2388	HEPTGIVVECQETR	-	-	-	-	<2388	-	<2388	-	-	-
Translation	YOR355W	GDS1	BB	NISPDSSLSHNASSNTYVTAAAAAPR	-	-	-	-	<597	SSSELAAIHK	-	-	-	-	<2388	-	<597	-	-	-
Translation	YDR140W	MTQ2	BB	NNQVDVLIFNPPYVPAECVPDVPGSR	-	-	-	-	<22403	VYEPAEDSFLILDCLEK	-	-	-	-	<22403	-	<22403	-	-	-
Translation	YMR257C	PET111	BB	CGDEQSSSTNLPSFK	-	-	-	-	<22403	SNNTQLAVEFYTQAITNPDTFPITEK	-	-	-	-	<22403	-	<22403	-	-	-
Translation	YPL252C	YAH1	BB	ISNIAAHLLR	-	-	-	-	<22403	TSPSLLTR	-	-	-	-	<22403	-	<22403	-	-	-
Translation	YCL001W-B	YCL001W-B	BB	AWYGAEETER	-	-	-	-	<2240	IFVLSTSK	-	-	-	-	<2240	-	<2240	-	-	-
Translation	YGL143C	MRF1	BB	CGFTLLDLPGVLSGER	-	-	-	-	<22403	LSALTDTFIEYK	-	-	-	-	<22403	-	<22403	-	-	-
Translation	YGR227W	DIE2	BB	IFITCSCEPLIK	-	-	-	-	<2240	VHPFLLADNR	-	-	-	-	<22403	-	<2240	-	-	-
Translation	YPL172C	COX10	BB	CTDDISTSSGSEATTDASTQLPFNVK	-	-	-	-	<22403	GNIYLQIGTQLHDTQIK	-	-	-	-	<22403	-	<22403	-	-	-
Translation	YDR336W	YDR336W	BB	CFLLLAGDK	-	-	-	-	<644	SSILNNITTSHVSR	-	-	-	-	<644	-	<644	-	-	-
Translation	YPR168W	NUT2	BB	IVDEFPELK	-	-	-	-	<644	NPDIYTR	-	-	-	-	<2580	-	<644	-	-	-
Translation	YDR316W	OMS1	BB	HCQGDVLEVSCGTGR	-	-	-	-	<2240	YNSSHIDDDK	-	-	-	-	<2240	-	<2240	-	-	-
Translation	YER132C	PMD1	BB	IPLEPLPPVPK	-	-	-	-	<22403	LSPSEPILCADEEDSR	-	-	-	-	<560	-	<560	-	-	-
Translation	YHL014C	YLF2	BB	CVPGTLTIYDIAGLTR	-	-	-	-	<2240	LGNPANYPFATIDAECAK	-	-	-	-	<560	-	<560	-	-	-
Translation	YMR282C	AEP2	BB	NFIELGQLGK	-	-	-	-	<22403	NPDILLSPK	-	-	-	-	<22403	-	<22403	-	-	-
Translation	YMR293C	HER2	BB	LINLGLEIYPVSIPSVK	-	-	-	-	<22403	VNLIDEFDGIFR	-	-	-	-	<22403	-	<22403	-	-	-
Translation	YBR291C	CTP1	BB	GVIAGLGAGLLESVAAVTPFEAIK	-	-	-	-	<25803	TQGIGSIYVGCPAFIIGNTAK	-	-	-	-	<25803	-	<25803	-	-	-
Translation	YOL014W	YOL014W	BB	AYESAFATLTK	-	-	-	-	<644	SSPIDYWNCGR	-	-	-	-	<644	-	<644	-	-	-
RNA Binding	YCR057C	PWP2	BB	ALLSASGGYINEHK	-	-	-	-	<23888	LLAVGFTSGEFR	-	-	-	-	<2388	-	<2388	-	-	-
RNA Binding	YDR478W	SNM1	BB	ALSGLYYK	-	-	-	-	<2388	YNLLHVLPTLNSR	-	-	-	-	<2388	-	<2388	-	-	-
RNA Binding	YLR233C	EST1	BB	INDSVIPLVLK	-	-	-	-	<597	YLNIASLYLPAVGDTYFQR	-	-	-	-	<23888	-	<597	-	-	-
RNA Binding	YHR015W	MIP6	BB	NLPSDTTQEEVLDYFSTIGPIK	-	-	-	-	<560	NLSFNCNK	-	-	-	-	<2240	-	<560	-	-	-
RNA Binding	YLL046C	RNP1	BB	IVIENILTK	-	-	-	-	<560	VFFSDEFHTGEAFIK	-	-	-	-	<2240	-	<560	-	-	-
RNA Binding	YLR318W	EST2	BB	GADEEEFTIYK	-	-	-	-	<2240	LITPFIVEYFK	-	-	-	-	<22403	-	<2240	-	-	-
RNA Binding	YML046W	PRP39	BB	GLDTQFLQDNTALVQAYR	-	-	-	-	<2240	ILETSITNYINNQIDAK	-	-	-	-	<22403	-	<2240	-	-	-
RNA Binding	YDR151C	CTH1	BB	CQFAHGLNELK	-	-	-	-	<23888	LSQVDSQSTGLPYTLPIQK	-	-	-	-	<2388	-	<2388	-	-	-
RNA Binding	YDR195W	REF2	BB	NVTEADIQLYSGLK	-	-	-	-	<23888	YIDSLQAALNQFTK	-	-	-	-	<23888	-	<23888	-	-	-
RNA Binding	YHL024W	RIM4	BB	FGGLEQIVPDR	-	-	-	-	<2388	GTVTTTSTSTESR	-	-	-	-	<597	-	<597	-	-	-
RNA Binding	YLR136C	TIS11	BB	HGDDNDIAVYVK	-	-	-	-	<23888	TILNEDNIQETSSEISSAVSFSPPK	-	-	-	-	<23888	-	<23888	-	-	-
RNA Binding	YDL031W	DBP10	BB	AGLTSILVVTDVAAR	-	-	-	-	<602	TQTGDDEDDVNEYFSTNNLEK	-	-	-	-	<602	-	<602	-	-	-
RNA Binding	YER068W	MOT2	BB	LQTVSQQIQPPLNVSTPPPGIFGPQHK	-	-	-	-	<3010	NLVYVVGINPPVPYEEVAPTLK	-	-	-	-	<602	-	<602	-	-	-
RNA Binding	YFR032C	RRT5	BB	DNLTNAR	-	-	-	-	<602	ELFQLYSPQEIWIYR	-	-	-	-	<30100	-	<602	-	-	-
RNA Binding	YJL209W	CBP1	BB	ALGLSNEAPQLCK	-	-	-	-	<602	SNCNPFIASSPCDVK	-	-	-	-	<30100	-	<602	-	-	-
RNA Binding	YLL013C	PUF3	BB	LLEFGSSEDQESILNELK	-	-	-	-	<3010	SVSNASLDTQNTFEQNVESDK	-	-	-	-	<602	-	<602	-	-	-
RNA Binding	YLR117C	CLF1	BB	GIYTIALDENSDFLTK	-	-	-	-	<602	YLIVEESLNNVEIVR	-	-	-	-	<3010	-	<602	-	-	-
RNA Binding	YLR165C	PUS5	BB	AIYYSHR	-	-	-	-	<602	YNFLISHGGR	-	-	-	-	<602	-	<602	-	-	-
RNA Binding	YMR106C	YKU80	BB	LVEAIPNSR	-	-	-	-	<602	YFLTSESSFITADTR	-	-	-	-	<3010	-	<602	-	-	-
RNA Binding	YPL029W	SUV3	BB	SASGGVPQGFITSFESK	-	-	-	-	<602	VAVIYGSLPPETR	-	-	-	-	<3010	-	<602	-	-	-
RNA Binding	YER013W	PRP22	BB	FSEYFLNCPIINIPGK	-	-	-	-	<3010	TLGDSIGELLILPVYSALPSEIQSK	-	-	-	-	<602	-	<602	-	-	-
RNA Binding	YPL190C	NAB3	BB	NAFGFIQFDNPQSVR	-	-	-	-	<602	YQTSIPPPPPQQQIPQGYGR	-	-	-	-	<3010	-	<602	-	-	-
RNA Binding	YPR186C	PZF1	BB	SFICPEEGCNLR	-	-	-	-	<602	TYFCDYDGCDK	-	-	-	-	<602	-	<602	-	-	-
RNA Binding	YKL205W	LOS1	BB	LIELILSSTDLK	-	-	-	-	<3010	NYNFIFSTSANTANATDDDEK	-	-	-	-	<30100	-	<3010	-	-	-
RNA Binding	YMR268C	PRP24	BB	NLSTELLDENLLR	-	-	-	-	<602	VSPSLICQFLQEEIHINEK	-	-	-	-	<3010	-	<602	-	-	-
RNA Binding	YDR021W	FAL1	BB	GIYSYGFEAPSSIQSR	-	-	-	-	<602	HGCQAVSGTPGR	-	-	-	-	<602	-	<602	-	-	-
RNA Binding	YHR165C	PRP8	BB	NIYVSADDFVEEQNVYVLPK	-	-	-	-	<30100	TINAQGEEIVVVASADYESQTFSSK	-	-	-	-	<30100	-	<30100	-	-	-
RNA Binding	YIR021W	MRS1	BB	CQGVYVTSTNEK	-	-	-	-	<602	FPILSSTTGLNFSLK	-	-	-	-	<30100	-	<602	-	-	-
RNA Binding	YKL078W	DHR2	BB	APTDDIVDAVIR	-	-	-	-	<602	CCIQINQGEELGDILCFLPGQEEIDK	-	-	-	-	<3010	-	<602	-	-	-
RNA Binding	YDR228C	PCF11	BB	IPLLNDILSDCK	-	-	-	-	<3010	LAEENISCAQYFVDAIESR	-	-	-	-	<3010	-	<3010	-	-	-
RNA Binding	YHR196W	UTP9	BB	SSEEILPVLLGIQGR	-	-	-	-	<602	VCSIVVNEDLEIIDFTPINSK	-	-	-	-	<30100	-	<602	-	-	-
RNA Binding	YLR298C	YHC1	BB	LLYDGSPGYSK	-	-	-	-	<602	TSIFYSVDILQTTIK	-	-	-	-	<3010	-	<602	-	-	-
RNA Binding	YNL210W	MER1	BB	LLEELQEGK	-	-	-	-	<602	VFNNTFYTYHDNR	-	-	-	-	<3010	-	<602	-	-	-
RNA Binding	YOL124C	TRM11	BB	HPQEVFTVIEEYTPISENVGGK	-	-	-	-	<3010	YNCVQEFNK	-	-	-	-	<602	-	<602	-	-	-
RNA Binding	YOR145C	PNO1	BB	AFTLGFDLDDSIALLR	-	-	-	-	<30100	IYPPLVEHLK	-	-	-	-	<3010	-	<3010	-	-	-
RNA Binding	YOR179C	SYC1	BB	LIDCNSNPLK	-	-	-	-	<602	TNDLYLHIVQTFGCIETTATENATK	-	-	-	-	<3010	-	<602	-	-	-
Ribosomal	YDL148C	NOP14	BB	HIIFLSNQNYLK	-	-	-	-	<3010	SLPAFNEIILPIQQLLSAYTSK	-	-	-	-	<3010	-	<3010	-	-	-
Ribosomal	YHR148W	IMP3	BB	FIEQGHVR	-	-	-	-	<3010	TYHIQNR	-	-	-	-	<602	-	<602	-	-	-
Ribosomal	YIR005W	IST3	BB	DNAYIYIGNLNR	-	-	-	-	<602	ELTEGDILTVFSEYGVPVDVILSR	-	-	-	-	<3010	-	<602	-	-	-
Ribosomal	YKR024C	DBP7	BB	LVTLAATLNNITK	-	-	-	-	<30100	TSGAFALVIAPTR	-	-	-	-	<602	-	<602	-	-	-
Ribosomal	YMR061W	RNA14	BB	LSECYELDNDSESVSNCFDK	-	-	-	-	<3010	LVNFLNDQVEIPTVESTK	-	-	-	-	<3010	-	<3010	-	-	-
Ribosomal	YMR239C	RNT1	BB	IIELSPNLVAYNEAVNNQDR	-	-	-	-	<602	VGDGTVLGTGVGR	-	-	-	-	<602	-	<602	-	-	-
Ribosomal	YMR290C	HAS1	BB	VPLNEYEFPENK	-	-	-	-	<3010	YYAELLNYIDLPVLELHGK	-	-	-	-	<30100	-	<3010	-	-	-
Ribosomal	YBR146W	MRPS9	BB	LATFYSANPNHEDR	-	-	-	-	<3010	LPSQNNNEAQQTK	-	-	-	-	<602	-	<602	-	-	-
Ribosomal	YGR084C	MRP13	BB	ALGLLETPPPQESTEK	-	-	-	-	<602	TLLDIDQHNAQYLELQEFIR	-	-	-	-	<3010	-	<602	-	-	-
Ribosomal	YMR225C	MRPL44	BB	LVLAAIPPTQR	-	-	-	-	<30100	NMGTQIQSEIISDYNK	-	-	-	-	<3010	-	<3010	-	-	-
Ribosomal	YFR009W	GCN20	BB	LPVLEPPEQDK	-	-	-	-	<30100	LSPPIIQLQDVSFGYDENNLLLK	-	-	-	-	<30100	-	<30100	-	-	-
Ribosomal	YHL035C	VMR1	BB	LNLILGSTGSGK	-	-	-	-	<602	TSSDSDSISANLGTIINLISIDSFK	-	-	-	-	<3010	-	<602	-	-	-
Ribosomal	YJL118W	YJL118W	BB	LCTLGHAVLR	-	-	-	-	<3010	VAVVEPIR	-	-	-	-	<602	-	<602	-	-	-
Ribosomal	YJL213W	YJL213W	BB	GIEHGNLLDER	-	-	-	-	<602	ICFGSDLLGPLYGYQTQEFR	-	-	-	-	<602	-	<602	-	-	-
Ribosomal	YKL138C	MRPL31	BB	LTSPVAGGLLWK	-	-	-	-	<3010	NVDQVIK	-	-	-	-	<3010	-	<3010	-	-	-
Ribosomal	YNL002C	RLP7	BB	LVETNTGVFVK	-	-	-	-	<602	NVYPLLK	-	-	-	-	<602	-	<602	-	-	-
Ribosomal	YGR287C	IMA1	BB	TLFAALNFSSDATDFK	-	-	-	-	<3010	VVGLPDAPVVDK	-	-	-	-	<602	-	<602	-	-	-
Ribosomal	YJR101W	RSM26	BB	LTLATAGQSLESYYPFHILLK	-	-	-	-	<3010	NQSFDLNSAISIDEFATLK	-	-	-	-	<30100	-	<3010	-	-	-
Ribosomal	YNL014W	HEF3	BB	AIASAVNPVAVK	-	-	-	-	<602	VAVLEVISVLVDAAK	-	-	-	-	<30100	-	<602	-	-	-
Ribosomal	YDR077W	SED1	BB	SEAPESSVPVTESK	-	-	-	-	<602	TYTVTEPTTLTITDCPCTIEK	-	-	-	-	<3010	-	<602	-	-	-
Ribosomal	YJL063C	MRPL8	BB	NLACQLFQHESIVSTHAK	-	-	-	-	<3010	SVINDDANQLPHNPLTLQNLHK	-	-	-	-	<3010	-	<3010	-	-	-
Ribosomal	YNR022C	MRPL50	BB	GQVANVKPSLMR	-	-	-	-	<3010	YILSEEHDINTELLK	-	-	-	-	<30100	-	<3010	-	-	-
Ribosomal	YOL138C	RTC1	BB	NCIAVCNNSTAISIYDLNK	-	-	-	-	<30100	NTEIIPYAQPNEDSDEVLTK	-	-	-	-	<602	-	<602	-	-	-
Ribosomal	YPL137C	GIP3	BB	LASSAINATASSSVGK	-	-	-	-	<602	STSSPSVSTSNNETATTSLFSPANPK	-	-	-	-	<3010	-	<602	-	-	-
Ribosomal	YPL183W-A	RTC6	BB	ACTVPSLLSVAAPQPALVAANRPLVFNR	-	-	-	-	<602	MFLHMKPSPITITR	-	-	-	-	<30100	-	<602	-	-	-
Ribosomal	YDR266C	HEL2	BB	FFQSELSTFISAPSR	-	-	-	-	<2240	YGINFTSEEVATETLNLLK	-	-	-	-	<22403	-	<2240	-	-	-
Ribosomal	YPL132W	COX11	BB	IQCFCFEEQK	-	-	-	-	<2240	NIDDIILHYTFFR	-	-	-	-	<2240	-	<2240	-	-	-
Ribosomal	YDL069C	CBS1	BB	LCEVLEVNPDGYK	-	-	-	-	<2240	LGEQLIHLEINK	-	-	-	-	<560	-	<560	-	-	-
Ribosomal	YDR239C	YDR239C	BB	TSTAETSAPDIPPR	-	-	-	-	<22403	VSSGSSLSLDTSENSDTK	-	-	-	-	<2240	-	<2240	-	-	-
Ribosomal	YJL122W	ALB1	BB	AGLLKPAR	-	-	-	-	<2240	LTSNLHHK	-	-	-	-	<22403	-	<2240	-	-	-
Ribosomal	YDR186C	YDR186C	BB	ALLTLLSDHPLTSLISQESIK	-	-	-	-	<2388	TPSNDELVYDELNNQINEVQDR	-	-	-	-	<597	-	<597	-	-	-
Ribosomal	YOR019W	YOR019W	BB	LNDIFDYILQLVK	-	-	-	-	<23888	SLTFDVPGQQFEER	-	-	-	-	<597	-	<597	-	-	-
Ribosomal	YDR175C	RSM24	BB	CLNSDAGNEAK	-	-	-	-	<560	LAAYELPLLAQYR	-	-	-	-	<2240	-	<560	-	-	-
Ribosomal	YML107C	PML39	BB	LAFFFDCK	-	-	-	-	<2240	SHVQLYDDLVQESSK	-	-	-	-	<22403	-	<2240	-	-	-
Ribosomal	YOL070C	NBA1	BB	LSIVSSVIPELYTTTNEAPK	-	-	-	-	<2240	SPAGDVSLPPGDNR	-	-	-	-	<22403	-	<2240	-	-	-
Ribosomal	YKR096W	ESL2	BB	NPFAILFELPK	-	-	-	-	<2240	NTHSISSEDNFQEIGIK	-	-	-	-	<2240	-	<2240	-	-	-
Ribosomal	YLR289W	GUF1	BB	GFASLDYEDAGYR	-	-	-	-	<2240	LQAQIEQIPLENYR	-	-	-	-	<2240	-	<2240	-	-	-
Ribosomal	YNR024W	MPP6	BB	LFGLDDSAWDLNSYK	-	-	-	-	<2240	TDDEESSNSNTPSNINSDVEPIEQK	-	-	-	-	<2240	-	<2240	-	-	-
Oxidative Stress	YDR222W	YDR222W	BB	CDLPTCNNTIQNLK	-	-	-	-	<2388	FPGGFSEHDLR	-	-	-	-	<23888	-	<2388	-	-	-
Chaperone	YJL014W	CCT3	BC	ALTDALEVIK	-	-	-	-	<602	HAQGNFTTGIDGDK	-	-	-	-	-	-	<602	-	-	-
Chaperone	YNL077W	APJ1	BC	VIPGDVVITILR	-	-	-	-	<602	LDIIPGEILKPGCFK	-	-	-	-	-	-	<602	-	-	-
Chaperone	YMR161W	HLJ1	BC	IALEILSK	-	-	-	-	<602	ATDSEIK	-	-	-	-	-	-	<602	-	-	-
Transcription Factor	YBR239C	ERT1	BC	SNVEWEHSLR	-	-	-	-	<25803	FTSPQHIVHK	-	-	-	-	-	-	<25803	-	-	-
Transcription Factor	YBR297W	MAL33	BC	SLEVANALVDIVNK	-	-	-	-	<2580	EAIGLVIVAGLHR	-	-	-	-	-	-	<2580	-	-	-
Transcription Factor	YCR097W	HMRA1	BC	CGITPLQVR	-	-	-	-	<2580	VEQHTLHK	-	-	-	-	-	-	<2580	-	-	-
Transcription Factor	YCR106W	RDS1	BC	SILGPLSFIEK	-	-	-	-	<2580	ISSDGEIPPK	-	-	-	-	-	-	<2580	-	-	-
Transcription Factor	YBR240C	THI2	BC	HGDNCSYDIR	-	-	-	-	<2580	HGPYSVFR	-	-	-	-	-	-	<2580	-	-	-
Transcription Factor	YDR216W	ADR1	BC	FLLDFEATPNFK	-	-	-	-	<2580	NIAILIDDTIILK	-	-	-	-	-	-	<2580	-	-	-
Transcription Factor	YPL021W	ECM23	BC	ECATCGDTWTSQWR	-	-	-	-	<2580	SQQSSDDGTK	-	-	-	-	-	-	<2580	-	-	-
Transcription Factor	YAL051W	OAF1	BC	TWSSSLDNLEK	-	-	-	-	<2580	VENLSLLLVILK	-	-	-	-	-	-	<2580	-	-	-
Transcription Factor	YER184C	YER184C	BC	GLANICTELEK	-	-	-	-	<2580	AQLPPSAPASLQK	-	-	-	-	-	-	<2580	-	-	-
Transcription Factor	YJR127C	RSF2	BC	GAPALCILTAAAR	-	-	-	-	<258	GVPVHSASSDAVIDR	-	-	-	-	-	-	<258	-	-	-
Transcription Factor	YJL089W	SIP4	BC	YLDAVSSFNSSSVK	-	-	-	-	<2580	LNQPDFVEIQLTLFYLSLK	-	-	-	-	-	-	<2580	-	-	-
Transcription Factor	YJL103C	GSM1	BC	ITEGFSFTTDGK	-	-	-	-	<2580	SGEICFVSNEFYSLTGFNK	-	-	-	-	-	-	<2580	-	-	-
Transcription Factor	YLL054C	YLL054C	BC	ASSSICSYEVEPGR	-	-	-	-	<2580	FGILIPEGDSDILSLEYLR	-	-	-	-	-	-	<2580	-	-	-
Transcription Factor	YLR013W	GAT3	BC	ISVESLLNPVEETIDCEKPHSQTK	-	-	-	-	<25803	IFLVFGK	-	-	-	-	-	-	<25803	-	-	-
Transcription Factor	YLR098C	CHA4	BC	IFQLEDSSLAESSSSSK	-	-	-	-	<2580	SYYCSEELVFAIAALGSLISYK	-	-	-	-	-	-	<2580	-	-	-
Transcription Factor	YLR256W	HAP1	BC	GLLPTSEGGSVDSNNDEIYGLPK	-	-	-	-	<25803	NLTYGTENVNDVVSSLINK	-	-	-	-	-	-	<25803	-	-	-
Transcription Factor	YLR266C	PDR8	BC	AVSNFYQLTSTLAFER	-	-	-	-	<25803	NLVILLDLQGNAK	-	-	-	-	-	-	<25803	-	-	-
Transcription Factor	YML076C	WAR1	BC	GPTDSEESSLK	-	-	-	-	<2580	TVLPGLQQSLSDLWSTLSQPPSYGAR	-	-	-	-	-	-	<2580	-	-	-
Transcription Factor	YMR136W	GAT2	BC	SSTLHGPLYHR	-	-	-	-	<25803	HASDTDLK	-	-	-	-	-	-	<25803	-	-	-
Transcription Factor	YOR162C	YRR1	BC	GSTETSSPLPDGVINPYADR	-	-	-	-	<2580	ALSILDDFFNDGACNEINVILDK	-	-	-	-	-	-	<2580	-	-	-
Signalling	YBR136W	MEC1	BC	EWYSIGLEAANLEGNVQTLK	-	-	-	-	<25803	EDDGSLSNFLLPYISLDIIIK	-	-	-	-	-	-	<25803	-	-	-
Signalling	YMR232W	FUS2	BC	TSYNLYDLNYPK	-	-	-	-	<2580	LDSSDELLLFGNIDTIASISK	-	-	-	-	-	-	<2580	-	-	-
Signalling	YMR218C	TRS130	BC	EEPVILYSSELSAPDTR	-	-	-	-	<2580	SVQSDALESLQVEVEVQK	-	-	-	-	-	-	<2580	-	-	-
Signalling	YPR032W	SRO7	BC	YPLAATGLSYISTVEK	-	-	-	-	<25803	ISFAAETLELAVSIETGDVVLFK	-	-	-	-	-	-	<25803	-	-	-
Signalling	YDL047W	SIT4	BC	TAGGFPDDINYIFLGDYVDR	-	-	-	-	<2580	YCCQVFDFLTLAAIIDGK	-	-	-	-	-	-	<2580	-	-	-
Signalling	YNL128W	TEP1	BC	TLVEEETNNVICER	-	-	-	-	<258	NSLDDLILFLTVYHGK	-	-	-	-	-	-	<258	-	-	-
Signalling	YNL090W	RHO2	BC	FPEQYHPTVFENYVTDCR	-	-	-	-	<25803	TSLLYVFTLGK	-	-	-	-	-	-	<25803	-	-	-
Signalling	YOR047C	STD1	BC	FVTEVTLEDALPK	-	-	-	-	<25803	NIIENYLLNVAVEAQCR	-	-	-	-	-	-	<25803	-	-	-
Signalling	YDR103W	STE5	BC	AENLSDNIPPK	-	-	-	-	<3010	FPPYSPLLPPFGLSYTPVER	-	-	-	-	-	-	<3010	-	-	-
Signalling	YIL113W	SDP1	BC	IYLYSEPTVK	-	-	-	-	<602	ELLPFDVVINVAEEANDLR	-	-	-	-	-	-	<602	-	-	-
Signalling	YJL164C	TPK1	BC	VTVGSIVYK	-	-	-	-	<602	ETTATESGNESK	-	-	-	-	-	-	<602	-	-	-
Signalling	YBR195C	MSI1	BC	DITHEASSIPIDLQER	-	-	-	-	<3010	YLPQNPDIIAGASSDGAIYIFDR	-	-	-	-	-	-	<3010	-	-	-
Signalling	YFL047W	RGD2	BC	DIDQAETFGQDLLNLGFLK	-	-	-	-	<3010	IYPDLPNDK	-	-	-	-	-	-	<3010	-	-	-
Signalling	YNL323W	LEM3	BC	LAAINPVLTPR	-	-	-	-	<3010	GIYLTHGSHLGGR	-	-	-	-	-	-	<3010	-	-	-
Signalling	YNR031C	SSK2	BC	NVGYYIDDAGELIAAEFTK	-	-	-	-	<3010	GPGFNTQFSDDIWIELK	-	-	-	-	-	-	<3010	-	-	-
Signalling	YOR353C	SOG2	BC	TSTNSSNTIISELATQEK	-	-	-	-	<3010	DVTVILDLSSYK	-	-	-	-	-	-	<3010	-	-	-
Signalling	YPL203W	TPK2	BC	VVYPPYFHPDVVDLLSK	-	-	-	-	<3010	AHPWFSEVVWER	-	-	-	-	-	-	<3010	-	-	-
Signalling	YBL105C	PKC1	BC	WSEDFQIPVEK	-	-	-	-	<3010	FIDENEAYLNFTEGAQQTAEFSSPEK	-	-	-	-	-	-	<3010	-	-	-
Signalling	YOL112W	MSB4	BC	TFPDNIHFHK	-	-	-	-	<30100	YLPGVYESDLEGANVDQGVLVLCIK	-	-	-	-	-	-	<30100	-	-	-
Signalling	YOL117W	RRI2	BC	IALGSPIVNVLEDVYR	-	-	-	-	<602	IDFQIDGNIFELLSDTFEVLAPK	-	-	-	-	-	-	<602	-	-	-
Signalling	YPL115C	BEM3	BC	LSTTSQNASLPPNPPVESSSK	-	-	-	-	<3010	STINESLPPPPAPPTFFSPTSSGNIK	-	-	-	-	-	-	<3010	-	-	-
Signalling	YHR030C	SLT2	BC	FAEAAEDTTVAIK	-	-	-	-	<3010	EIGHGAYGIVCSAR	-	-	-	-	-	-	<3010	-	-	-
Signalling	YMR068W	AVO2	BC	EAIIEGNLLIVK	-	-	-	-	<3010	GHEQTLHLLLQQFPR	-	-	-	-	-	-	<3010	-	-	-
Signalling	YBL103C	RTG3	BC	IHGSAYPGGETPAQQHEK	-	-	-	-	<3010	VLQETLDFSLVTPTPHHNDDYK	-	-	-	-	-	-	<3010	-	-	-
Signalling	YPL031C	PHO85	BC	AFGIPVNTFSSEVVTLWYR	-	-	-	-	<30100	YFQWQLLQGLAFCHENK	-	-	-	-	-	-	<30100	-	-	-
Signalling	YDR217C	RAD9	BC	INFEPILEVPETSSPSK	-	-	-	-	<602	IGDAVTFDGNEYVVVGLECR	-	-	-	-	-	-	<602	-	-	-
Signalling	YCL032W	STE50	BC	HNLADQDWR	-	-	-	-	<3010	LLELNEKPVIIFK	-	-	-	-	-	-	<3010	-	-	-
Signalling	YDR309C	GIC2	BC	SIWLDEDEEAEK	-	-	-	-	<602	YTNSTDSSESSLDFLK	-	-	-	-	-	-	<602	-	-	-
Signalling	YHL020C	OPI1	BC	LVTCLHLLK	-	-	-	-	<602	EQVHPLHK	-	-	-	-	-	-	<602	-	-	-
Signalling	YKL159C	RCN1	BC	FQINENEPLQLIILK	-	-	-	-	<602	HIQSHIQQDQQQR	-	-	-	-	-	-	<602	-	-	-
Signalling	YPL194W	DDC1	BC	LELVEVTDSNINDDILEGK	-	-	-	-	<602	SFTIAVNNTSTCPESLANR	-	-	-	-	-	-	<602	-	-	-
Signalling	YPL268W	PLC1	BC	EVLAEQLYFVGTR	-	-	-	-	<602	GLSVNEPFPSSFSSSYESANEQELR	-	-	-	-	-	-	<602	-	-	-
Signalling	YDR179C	CSN9	BC	EECQIEDDGIIESHLIQLQNIFK	-	-	-	-	<3010	LTLVTLSEIYNELSYELIK	-	-	-	-	-	-	<3010	-	-	-
Signalling	YDR372C	VPS74	BC	ADSGDTSSIHSSANNTK	-	-	-	-	<3010	NDEPLSISNWIDLLSGETWNLLK	-	-	-	-	-	-	<3010	-	-	-
Signalling	YPL187W	MF(ALPHA)1	BC	EAEAWHWLQLKPGQPMYK	-	-	-	-	<3010	EAEAEAWHWLQLKPGQPMYK	-	-	-	-	-	-	<3010	-	-	-
Proteolysis	YDR330W	UBX5	BC	HEVLTETSGFPISYGGIGGR	-	-	-	-	<25803	ENFVFLQYQYESR	-	-	-	-	-	-	<25803	-	-	-
Proteolysis	YLR306W	UBC12	BC	IFHPNIDLK	-	-	-	-	<25803	DLDSLDLPPTVTLNVITSPDSADR	-	-	-	-	-	-	<25803	-	-	-
Proteolysis	YMR264W	CUE1	BC	YSLENTGSVEETVER	-	-	-	-	<25803	GDEFSFPPGFEPSR	-	-	-	-	-	-	<25803	-	-	-
Proteolysis	YPR066W	UBA3	BC	ILVLGAGGLGCEILK	-	-	-	-	<25803	LTLESNYEICIPFIDGGTEGLK	-	-	-	-	-	-	<25803	-	-	-
Proteolysis	YLR368W	MDM30	BC	LAEGLTPFQGDNDK	-	-	-	-	<644	IGYFYTDIETEDTLCALNQYEVDGK	-	-	-	-	-	-	<644	-	-	-
Proteolysis	YMR063W	RIM9	BC	IGYDSTDVDSSGHVLTLPSNSK	-	-	-	-	<644	NHYYGLFGWCVR	-	-	-	-	-	-	<644	-	-	-
Proteolysis	YNL186W	UBP10	BC	SNNNDTSAAPENSSYIVIGK	-	-	-	-	<2580	SAELSTELSTEPPSSSSEDDK	-	-	-	-	-	-	<2580	-	-	-
Proteolysis	YDL008W	APC11	BC	GLAINDAHVQK	-	-	-	-	<2492	FPGDQCPLVIGLCHHNFHDHCIYR	-	-	-	-	-	-	<2492	-	-	-
Proteolysis	YDR069C	DOA4	BC	YLTIAQLTAIAEAK	-	-	-	-	<23888	FIILYTDANEYNVK	-	-	-	-	-	-	<23888	-	-	-
Proteolysis	YFR036W	CDC26	BC	APTTLQLSHDDVTSLIDDLNEQK	-	-	-	-	<23888	AASVAHTR	-	-	-	-	-	-	<23888	-	-	-
Proteolysis	YHR134W	WSS1	BC	VTNLVEFYPR	-	-	-	-	<23888	LGSLHPEGISSIDR	-	-	-	-	-	-	<23888	-	-	-
Proteolysis	YML053C	YML053C	BC	NIEICPLKPVSMHHTMNSR	-	-	-	-	<23888	NDHFEFDTHTFYQR	-	-	-	-	-	-	<23888	-	-	-
Proteolysis	YEL052W	AFG1	BC	FITFLDAVYDSGGK	-	-	-	-	<2492	GIISSLGDLYDSLVK	-	-	-	-	-	-	<2492	-	-	-
Proteolysis	YFL025C	BST1	BC	DTQFAADSSFGEAK	-	-	-	-	<2492	IEASNEGIASEETLFQPFIR	-	-	-	-	-	-	<2492	-	-	-
Proteolysis	YIR039C	YPS6	BC	SLLATAAQSDDASSFSSSGGSSESTTK	-	-	-	-	<24924	SFDGEYSSDDQGYIFDCSK	-	-	-	-	-	-	<24924	-	-	-
Proteolysis	YLL042C	ATG10	BC	VYNEPLLLLR	-	-	-	-	<2492	LLNHIELYLTYSK	-	-	-	-	-	-	<2492	-	-	-
Proteolysis	YNL311C	SKP2	BC	SGQDSIIAGSYK	-	-	-	-	<2492	IPLWYSVFNDGSR	-	-	-	-	-	-	<2492	-	-	-
Proteolysis	YOL082W	ATG19	BC	AGSEEEISPNSTSNVVVSR	-	-	-	-	<2492	YNLTISTSFDNFLDLTPSEEK	-	-	-	-	-	-	<2492	-	-	-
Proteolysis	YKR038C	KAE1	BC	SPTLDIDVICFTK	-	-	-	-	<2580	DYYIALGLEGSANK	-	-	-	-	-	-	<2580	-	-	-
Proteolysis	YNR026C	SEC12	BC	GELAVLASNDNSIALVK	-	-	-	-	<25803	VNDQLEFLTSVDFDASTNADDYTK	-	-	-	-	-	-	<25803	-	-	-
Proteolysis	YPL003W	ULA1	BC	VCVVGPATPLLQEVFK	-	-	-	-	<2580	LQNPWPELINYVDTFDLSK	-	-	-	-	-	-	<2580	-	-	-
Proteolysis	YER116C	SLX8	BC	ALENTSEEDGDDDLSLFR	-	-	-	-	<24924	HDSPEAVVEIIGER	-	-	-	-	-	-	<24924	-	-	-
Proteolysis	YGR098C	ESP1	BC	TANLEISNVLISNDSK	-	-	-	-	<24924	SINDESAAALLSELLGVLSEICIDYK	-	-	-	-	-	-	<24924	-	-	-
Proteolysis	YML088W	UFO1	BC	HSAGVTAICNSESWDTSR	-	-	-	-	<24924	LIDAYGGDLELSGDTDEENDIQLR	-	-	-	-	-	-	<24924	-	-	-
Proteolysis	YMR119W	ASI1	BC	EFPAINIPDNVNEK	-	-	-	-	<2492	LSEVDETFGTESDFDLSCAVCK	-	-	-	-	-	-	<2492	-	-	-
Proteolysis	YNL230C	ELA1	BC	DVVTSISSVTANPVTK	-	-	-	-	<622	SNVLLIFDDDELWLEFLR	-	-	-	-	-	-	<622	-	-	-
Proteolysis	YFL009W	CDC4	BC	DGQSFLEILDFSK	-	-	-	-	<24967	FLVSAAADGSIR	-	-	-	-	-	-	<24967	-	-	-
Proteolysis	YIL007C	NAS2	BC	NEDRPLPVLLLR	-	-	-	-	<2496	NNDDQAIQYTIPFAFISEVVPGSPSDK	-	-	-	-	-	-	<2496	-	-	-
Proteolysis	YJR090C	GRR1	BC	TIESIVNLAPK	-	-	-	-	<24967	CPLLVEVDITLSPNVTDSSLLK	-	-	-	-	-	-	<24967	-	-	-
Proteolysis	YKL124W	SSH4	BC	LEEGDTVGFGYR	-	-	-	-	<24967	HSGILLDSSFASPGGFDDEIVLQER	-	-	-	-	-	-	<24967	-	-	-
Proteolysis	YNL238W	KEX2	BC	DVQYLSILSAVGLEK	-	-	-	-	<24967	LQELQPDVPPSSGR	-	-	-	-	-	-	<24967	-	-	-
Proteolysis	YOR339C	UBC11	BC	SGNICLDILK	-	-	-	-	<2496	WSAVYNVETILLSLQSLLGEPNNR	-	-	-	-	-	-	<2496	-	-	-
Proteolysis	YDR349C	YPS7	BC	SGTSSSTEEPFPVLAVGK	-	-	-	-	<2240	DADIIESSSYSLWLAGDTSTYK	-	-	-	-	-	-	<2240	-	-	-
Proteolysis	YDR394W	RPT3	BC	EYELLTLQEDYIK	-	-	-	-	<22403	YVILQSDLEEAYATQVK	-	-	-	-	-	-	<22403	-	-	-
Proteolysis	YBR105C	VID24	BC	LPPQQLPTTPSADAGNISR	-	-	-	-	<24967	DCTSLSPHLSGFLSIR	-	-	-	-	-	-	<24967	-	-	-
Proteolysis	YCR045C	RRT12	BC	LWGWNNDVTLPLGEIR	-	-	-	-	<2496	FEAFEGDSVNSAESSYTFNATAK	-	-	-	-	-	-	<2496	-	-	-
Proteolysis	YDR143C	SAN1	BC	AAQQDTDEVAANEAAFER	-	-	-	-	<2496	AEGPLCSICYDEYEDEVDSTK	-	-	-	-	-	-	<2496	-	-	-
Proteolysis	YGL259W	YPS5	BC	FADIINIGTQDVSTVFK	-	-	-	-	<24967	SMSDGSDYASTDNYELTATFTGPR	-	-	-	-	-	-	<24967	-	-	-
Proteolysis	YIL005W	EPS1	BC	FTIAAAEPPEGFPEPLNPTNFK	-	-	-	-	<24967	SESQYLEGFDFLELIAGK	-	-	-	-	-	-	<24967	-	-	-
Proteolysis	YOR191W	ULS1	BC	TPALPSNLSSVESSLK	-	-	-	-	<2496	NSSIIILSDEDESGAGINDIESPLK	-	-	-	-	-	-	<2496	-	-	-
Proteolysis	YBL078C	ATG8	BC	SDIPEIDK	-	-	-	-	<597	YLVPADLTVGQFVYVIR	-	-	-	-	-	-	<597	-	-	-
Proteolysis	YMR223W	UBP8	BC	CEDYIGNIDLINDAILAK	-	-	-	-	<23888	VPDIIYELIGIVSHK	-	-	-	-	-	-	<23888	-	-	-
Proteolysis	YOR249C	APC5	BC	ELGYESISDVYEK	-	-	-	-	<2388	FEIESINVLLLSDVGIR	-	-	-	-	-	-	<2388	-	-	-
Proteolysis	YCL008C	STP22	BC	VQQFSSTSHVDDEDVNSIAVAK	-	-	-	-	<24967	ISVPEAVVNWLFK	-	-	-	-	-	-	<24967	-	-	-
Proteolysis	YDR139C	RUB1	BC	ESDLVYHIK	-	-	-	-	<24967	EGIPPSQQR	-	-	-	-	-	-	<24967	-	-	-
Proteolysis	YDR144C	MKC7	BC	YGSSFENALDDTK	-	-	-	-	<2496	HGTILFGAVDHGK	-	-	-	-	-	-	<2496	-	-	-
Proteolysis	YDR409W	SIZ1	BC	WTAILEDDDDSDSDSNDGSR	-	-	-	-	<24967	SGLPLINNENSVPNPPNTATIPLQK	-	-	-	-	-	-	<24967	-	-	-
Proteolysis	YIL031W	ULP2	BC	GSNAQLLSNYGDENNQSQDSVWDEGR	-	-	-	-	<24967	DNNAQLTSEPPCSR	-	-	-	-	-	-	<24967	-	-	-
Proteolysis	YIL046W	MET30	BC	SPSSSPDLATNDSGTR	-	-	-	-	<623	VAPIACVCIGDSECFSGDEFGCVK	-	-	-	-	-	-	<623	-	-	-
Proteolysis	YJL197W	UBP12	BC	IYNWENPATLPNK	-	-	-	-	<2496	NNSGLGSSSTSEISEGCPENEVADLNLK	-	-	-	-	-	-	<2496	-	-	-
Proteolysis	YOR219C	STE13	BC	DLNTGNIEPILPPEK	-	-	-	-	<623	SSLAFEQAVVSGLDVIVLQIEPR	-	-	-	-	-	-	<623	-	-	-
Proteolysis	YDR306C	YDR306C	BC	FLDLGLVSETVK	-	-	-	-	<2496	LSGGITNEFVIDTK	-	-	-	-	-	-	<2496	-	-	-
Proteolysis	YIR011C	STS1	BC	IILLADNSSVWK	-	-	-	-	<2496	FLDICTELVIK	-	-	-	-	-	-	<2496	-	-	-
Proteolysis	YML005W	TRM12	BC	SSIEDLNHPLAVEINNIAGVK	-	-	-	-	<24967	NVIVELDAINESIALIR	-	-	-	-	-	-	<24967	-	-	-
Proteolysis	YMR100W	MUB1	BC	ETVANDGALER	-	-	-	-	<623	STLQNVELVESLSFR	-	-	-	-	-	-	<623	-	-	-
Proteolysis	YOR057W	SGT1	BC	LDIDEEADEEAGSADSFFQK	-	-	-	-	<24967	IDWYQSSTSVTISLFTVNLPESK	-	-	-	-	-	-	<24967	-	-	-
Proteolysis	YOR080W	DIA2	BC	TDLVGNLPIEILPIIFQR	-	-	-	-	<24967	IELIFVNSLVPIFDGNNSVGR	-	-	-	-	-	-	<24967	-	-	-
Proteolysis	YCL052C	PBN1	BC	FQSSPLLLFGEDDLELPEYSLR	-	-	-	-	<23035	LEVGVFFVDASDESDVDIGGIR	-	-	-	-	-	-	<23035	-	-	-
Proteolysis	YER144C	UBP5	BC	LGVDEQWSCPK	-	-	-	-	<2303	NNVFVQYPYSLDLTPYWAR	-	-	-	-	-	-	<2303	-	-	-
Proteolysis	YGR048W	UFD1	BC	VTHGGVLEFIAEEGR	-	-	-	-	<575	SICVIETDLVTDFAPPVGYVEPDYK	-	-	-	-	-	-	<575	-	-	-
Proteolysis	YNL212W	VID27	BC	TDDEDDSLEFVAAIK	-	-	-	-	<23035	YNFSSIGTTESGYIAIGSEK	-	-	-	-	-	-	<23035	-	-	-
Proteolysis	YOL013C	HRD1	BC	SAYEFLITNSDEK	-	-	-	-	<575	DVVWDILALYQSGTSLWK	-	-	-	-	-	-	<575	-	-	-
Proteolysis	YPL072W	UBP16	BC	YPYWQISDTAIK	-	-	-	-	<2303	ITLSEYTLAESGTITENR	-	-	-	-	-	-	<2303	-	-	-
Proteolysis	YPL084W	BRO1	BC	NTPPQPSLLDIDDTK	-	-	-	-	<2303	ISAGSDLPQGPGIPPR	-	-	-	-	-	-	<2303	-	-	-
Proteolysis	YPL176C	TRE1	BC	IPSIPISANQGDK	-	-	-	-	<575	ECPDTVNFDEVFLGTTLWENTK	-	-	-	-	-	-	<575	-	-	-
Proteolysis	YGL258W-A	YGL258W-A	BC	YAEELCTHPMR	-	-	-	-	<2303	IIITVQSVAILDGK	-	-	-	-	-	-	<2303	-	-	-
Proteolysis	YGR003W	CUL3	BC	AIDIELLTPIESLEK	-	-	-	-	<23035	LGLSEESFEESWETVK	-	-	-	-	-	-	<23035	-	-	-
Proteolysis	YKL090W	CUE2	BC	VLNISSLLIEDDK	-	-	-	-	<23035	SVESTISDLLNYETLQK	-	-	-	-	-	-	<23035	-	-	-
Proteolysis	YBR128C	ATG14	BC	TAPPPTVTGPHDR	-	-	-	-	<2496	LQDNFQIPFAIAFQPLISLK	-	-	-	-	-	-	<2496	-	-	-
Proteolysis	YDR331W	GPI8	BC	STSVLDVDIDSNECFFTSFK	-	-	-	-	<2496	DHAIDLYGDSVEVDYR	-	-	-	-	-	-	<2496	-	-	-
Proteolysis	YFL049W	SWP82	BC	FESQYPIVTEQPSAEIR	-	-	-	-	<2496	SAFVEFGASVIAGGQR	-	-	-	-	-	-	<2496	-	-	-
AA Metabolism	YJR024C	MDE1	BC	HGIFVWGPTIDK	-	-	-	-	<30100	NAGAIIHTHSQNAVICSLLFGDEFR	-	-	-	-	-	-	<30100	-	-	-
AA Metabolism	YHR033W	YHR033W	BC	IHDVLGYSVSEYVAHR	-	-	-	-	<23888	EFWILHGLITK	-	-	-	-	-	-	<23888	-	-	-
AA Metabolism	YCR054C	CTR86	BC	FIQDQENSFLIEK	-	-	-	-	<3010	FTTLLQILQLVVTSK	-	-	-	-	-	-	<3010	-	-	-
AA Metabolism	YDR300C	PRO1	BC	AGLLPAGVIDVQGTFHELECVDIK	-	-	-	-	<30100	HLAEVQAIAAIGQGR	-	-	-	-	-	-	<30100	-	-	-
AA Metabolism	YOR236W	DFR1	BC	TWESIPPK	-	-	-	-	<30100	IYVIGGGEVYSQIFSITDHWLITK	-	-	-	-	-	-	<30100	-	-	-
AA Metabolism	YNL334C_YFL060C	SNO2_SNO3	BC	TGFYDDLYAFVHNPSK	-	-	-	-	<602	NNILATSFHPELAENDIR	-	-	-	-	-	-	<602	-	-	-
AA Metabolism	YPL040C	ISM1	BC	SVGNTISPEAIIR	-	-	-	-	<602	WPFLDSNTEIVTSFENFELK	-	-	-	-	-	-	<602	-	-	-
AA Metabolism	YFR055W	IRC7	BC	NPDEQSGFVNPPLYK	-	-	-	-	<3010	YLGGHSDLLIGLASANEECWPLLR	-	-	-	-	-	-	<3010	-	-	-
AA Metabolism	YDR253C	MET32	BC	LLTAGGEGINELLK	-	-	-	-	<301	THFAILPNICPQCGK	-	-	-	-	-	-	<301	-	-	-
AA Metabolism	YER055C	HIS1	BC	AAGLVDIATVLSTSAYLIESK	-	-	-	-	<30100	ESNVDVDLAIDLQFGNCK	-	-	-	-	-	-	<30100	-	-	-
AA Metabolism	YJR103W	URA8	BC	NLDDSDDVVK	-	-	-	-	<3010	ESGVPFLGVCLGLQVAAIEFAR	-	-	-	-	-	-	<3010	-	-	-
AA Metabolism	YOL140W	ARG8	BC	VFLCNSGTEANEAALK	-	-	-	-	<3010	EYIDFTAGIAVTALGHANPK	-	-	-	-	-	-	<3010	-	-	-
AA Metabolism	YPL273W	SAM4	BC	VLVLDGGQGTELENR	-	-	-	-	<301	YLIGCIGPWGAHICR	-	-	-	-	-	-	<301	-	-	-
AA Metabolism	YER052C	HOM3	BC	GYTDLCAALIAVAVNADELQVWK	-	-	-	-	<60200	CCDLASQESEFQDIIEVIR	-	-	-	-	-	-	<60200	-	-	-
AA Metabolism	YJL088W	ARG3	BC	DSSVPIINSLCDK	-	-	-	-	<602	FHPLQAICDLLTIIENFNISLDEVNK	-	-	-	-	-	-	<602	-	-	-
AA Metabolism	YOR130C	ORT1	BC	GLAGLWQGQSGTFIR	-	-	-	-	<6020	IWELLISGGSAGLAFNASIFPADTVK	-	-	-	-	-	-	<6020	-	-	-
Nitrogen Metabolism	YCR010C	ADY2	BC	IYTGGDNNEYIYIGR	-	-	-	-	<1204	AGGVLGVVVAFIAWYNAYAGVATK	-	-	-	-	-	-	<1204	-	-	-
Nitrogen Metabolism	YNL314W	DAL82	BC	FGNESSSSLSSSSFIK	-	-	-	-	<1204	HKPHLKPYAYR	-	-	-	-	-	-	<1204	-	-	-
Nitrogen Metabolism	YNR002C	ATO2	BC	ALDSSEGEFISENNDQSR	-	-	-	-	<1204	AGGVLGVIVAFIAWYNAYAGIATR	-	-	-	-	-	-	<1204	-	-	-
Nitrogen Metabolism	YPR021C	AGC1	BC	GLYSGLGPQLIGVAPEK	-	-	-	-	<647	LTGELILTYDDFIELISSSK	-	-	-	-	-	-	<647	-	-	-
Nitrogen Metabolism	YDR046C	BAP3	BC	AYGETEFIFNSCK	-	-	-	-	<1505	VIPHIINAVILISVISVANSALYAAPR	-	-	-	-	-	-	<1505	-	-	-
Nitrogen Metabolism	YER024W	YAT2	BC	NPFLVLADDALPNITQADR	-	-	-	-	<1505	ATVIWDSFTCDGSVVLR	-	-	-	-	-	-	<1505	-	-	-
Nitrogen Metabolism	YGR019W	UGA1	BC	YNVVYIIDEVQTGVGATGK	-	-	-	-	<602	GQDHVWSGLSGADANELAFK	-	-	-	-	-	-	<602	-	-	-
Nitrogen Metabolism	YLR133W	CKI1	BC	AVNEGVAGVQLDVSETANK	-	-	-	-	<1505	IAVFWGDLIGLGIITEEECK	-	-	-	-	-	-	<1505	-	-	-
Nitrogen Metabolism	YNL142W	MEP2	BC	NSTPSDASSTK	-	-	-	-	<9030	LGSLDYAGGLCVHLTSGHGGLVYALILGK	-	-	-	-	-	-	<9030	-	-	-
Nitrogen Metabolism	YAR035W	YAT1	BC	SLLDQDASDATK	-	-	-	-	<1204	LIDSALFVVCLDDVAFAADQQDELTR	-	-	-	-	-	-	<1204	-	-	-
Nitrogen Metabolism	YDR408C	ADE8	BC	VHDAEHIAIVEATYK	-	-	-	-	<60200	IVVLISGSGSNLQALIDAQK	-	-	-	-	-	-	<60200	-	-	-
Nitrogen Metabolism	YIL165C	YIL165C	BC	NIAYEGR	-	-	-	-	<1204	LFLISAVQFMPDATAMGFGEIIDQATGK	-	-	-	-	-	-	<1204	-	-	-
Nitrogen Metabolism	YLR146C	SPE4	BC	FLQDIGASDVHK	-	-	-	-	<1204	YYNPQIHSSAFVLPTWADK	-	-	-	-	-	-	<1204	-	-	-
Nitrogen Metabolism	YML116W	ATR1	BC	YSGSDTFFIISR	-	-	-	-	<6020	AFQGLGIAFVLPNVLGIIGNIYVGGTFR	-	-	-	-	-	-	<6020	-	-	-
Kinases	YEL029C	BUD16	BC	ELLSGLFDNFSQDYQALLSGYLPNK	-	-	-	-	<60200	VPFIDSYFTGVGDLFSALLLDR	-	-	-	-	-	-	<60200	-	-	-
Kinases	YHR099W	TRA1	BC	VFNPPPNEYTVANPK	-	-	-	-	<6020	DTQSEAPSAITDSAEK	-	-	-	-	-	-	<6020	-	-	-
Kinases	YKL168C	KKQ8	BC	DSPPFETYHDSK	-	-	-	-	<1204	IVNPDASLGSDELK	-	-	-	-	-	-	<1204	-	-	-
Kinases	YDR523C	SPS1	BC	LQGPFSDAAK	-	-	-	-	<1204	VVNLEHSDEDIELLAQEIFFLAELK	-	-	-	-	-	-	<1204	-	-	-
Kinases	YJL106W	IME2	BC	LGAGSFGCVTLAK	-	-	-	-	<1204	ALFPGANEIDQIWK	-	-	-	-	-	-	<1204	-	-	-
Kinases	YKL198C	PTK1	BC	ASLPPDFHSTSTNDSESSSPK	-	-	-	-	<60200	EASIQLSDNFVFDDENK	-	-	-	-	-	-	<60200	-	-	-
Kinases	YLR410W	VIP1	BC	EAPPQFAWPSK	-	-	-	-	<6020	NSSNSVGSLGWVLESGK	-	-	-	-	-	-	<6020	-	-	-
Kinases	YMR208W	ERG12	BC	LQDDFSYETFETDLGGTGCCLLSAK	-	-	-	-	<6020	GTDDEAVETNNELYEQLLELIR	-	-	-	-	-	-	<6020	-	-	-
Kinases	YOL136C	PFK27	BC	SFNEDYLDKPYELAIK	-	-	-	-	<1204	LFFESFGNSSEETLTTLDSVVNDK	-	-	-	-	-	-	<1204	-	-	-
Kinases	YPL214C	THI6	BC	TVAVCTGEFDCVADGTFGGEYK	-	-	-	-	<6020	LFDAVVGAVLLYK	-	-	-	-	-	-	<6020	-	-	-
Kinases	YAR019C	CDC15	BC	NIDTIIPFIDDAK	-	-	-	-	<1204	VSSVTAAIGSSPTK	-	-	-	-	-	-	<1204	-	-	-
Kinases	YBR028C	YPK3	BC	EHGTLDETTVSFYAAEISCALR	-	-	-	-	<60200	LYLLLQYIPGGELFYHLK	-	-	-	-	-	-	<60200	-	-	-
Kinases	YCL024W	KCC4	BC	VTLPSLTSNNSSVGENIEDGAEK	-	-	-	-	<6020	LGETLGFGSTGK	-	-	-	-	-	-	<6020	-	-	-
Kinases	YDL214C	PRR2	BC	EIETCQVVGAASPNEASLR	-	-	-	-	<1204	DLDVVLGEGSGGK	-	-	-	-	-	-	<1204	-	-	-
Kinases	YHL011C	PRS3	BC	DQDIFIITQIGSGVVNDR	-	-	-	-	<6020	SVIAIVTHGVLSGR	-	-	-	-	-	-	<6020	-	-	-
Kinases	YNR012W	URK1	BC	YIPPWTTPYIIGIGGASGSGK	-	-	-	-	<1204	LGSSPSQDVLNR	-	-	-	-	-	-	<1204	-	-	-
Kinases	YBL068W	PRS4	BC	LLAGNSHPDLAEQISK	-	-	-	-	<6020	ITTVIPNFPYAR	-	-	-	-	-	-	<6020	-	-	-
Kinases	YCR036W	RBK1	BC	ICELLYEK	-	-	-	-	<6020	ANHFETHAGGK	-	-	-	-	-	-	<6020	-	-	-
Kinases	YGL179C	TOS3	BC	ALGTPAFFAPELCSTEK	-	-	-	-	<1204	VVLDVVSGLEYLHSQGITHR	-	-	-	-	-	-	<1204	-	-	-
Kinases	YIL095W	PRK1	BC	SVPLSDEFASLYYK	-	-	-	-	<1204	HVVSYIDSHAAR	-	-	-	-	-	-	<1204	-	-	-
Kinases	YOL061W	PRS5	BC	LQNTSNSTDAGELFNAQNAGYK	-	-	-	-	<6020	VCIIVDDLVDTSYTITR	-	-	-	-	-	-	<6020	-	-	-
Kinases	YDR315C	IPK1	BC	WLYYDTDYCR	-	-	-	-	<3010	WPDLLSSNNSYTIK	-	-	-	-	-	-	<3010	-	-	-
Kinases	YFL029C	CAK1	BC	CLALDFDIPPHNAK	-	-	-	-	<30100	CYDGGVDVWSLLIIISQWFQR	-	-	-	-	-	-	<30100	-	-	-
Kinases	YJL006C	CTK2	BC	LCNLAWVIAYDALK	-	-	-	-	<30100	HLPADLLPIGVER	-	-	-	-	-	-	<30100	-	-	-
Kinases	YOR119C	RIO1	BC	APVIDEETGQYEVLETDGSR	-	-	-	-	<3010	EANVYHAFAGTGK	-	-	-	-	-	-	<3010	-	-	-
Kinases	YKL025C	PAN3	BC	VIPSIVQDYFNLVPLNFNNNDFLNK	-	-	-	-	<602	YLGELLFNLSINIENSNNNTAPK	-	-	-	-	-	-	<602	-	-	-
Kinases	YLR446W	YLR446W	BC	ELESLILPADSIVNVVDQFQEELLSR	-	-	-	-	<3010	AAFYVAAIVQAIDIITGCK	-	-	-	-	-	-	<3010	-	-	-
Kinases	YMR013C	SEC59	BC	LQPWSIVTADISYK	-	-	-	-	<602	ILFAWSSILILSIPSILIEK	-	-	-	-	-	-	<602	-	-	-
Kinases	YOR351C	MEK1	BC	IVLADFGIAK	-	-	-	-	<602	NNHLYIFQDLIPGGDLFSYLAK	-	-	-	-	-	-	<602	-	-	-
Kinases	YJL100W	LSB6	BC	IVVNSYDWLQFR	-	-	-	-	<3010	ENFNHLVSDCIEAVETFGR	-	-	-	-	-	-	<3010	-	-	-
Heat Stress	YDR068W	DOS2	BC	NFWSGFSSFDNAAENDSNDK	-	-	-	-	<3010	ISNSHTK	-	-	-	-	-	-	<3010	-	-	-
Heat Stress	YHR016C	YSC84	BC	GYGDFDSEDEDYDYGR	-	-	-	-	<602	SAEAAASASTGGVSAVFAYSK	-	-	-	-	-	-	<602	-	-	-
Heat Stress	YKL096W	CWP1	BC	SGSVAADFSPSDSSSSSSASASSASASSSTK	-	-	-	-	<30100	LGSGSGSFEATITDDGK	-	-	-	-	-	-	<30100	-	-	-
Osmotic Stress	YJL144W	YJL144W	BC	SNSSILR	-	-	-	-	<2580	YGHGSSLGGDVHSR	-	-	-	-	-	-	<2580	-	-	-
Osmotic Stress	YLR138W	NHA1	BC	ANSGVPPPVDEEK	-	-	-	-	<2580	WGNSDSITLEITR	-	-	-	-	-	-	<2580	-	-	-
Osmotic Stress	YMR172W	HOT1	BC	TSAAISAPTGTSQPTETIGEK	-	-	-	-	<25803	SNVDDDGYQEDDDDDGDDEGDGR	-	-	-	-	-	-	<25803	-	-	-
Osmotic Stress	YNL190W	YNL190W	BC	NNAAPGPSNFNSIK	-	-	-	-	<2580	FSSVTAITLATVATVATAK	-	-	-	-	-	-	<2580	-	-	-
Osmotic Stress	YOL116W	MSN1	BC	SQQQTNSSNSISQENNSTNPSVDTR	-	-	-	-	<2580	GYSLNYVVEILENSR	-	-	-	-	-	-	<2580	-	-	-
Osmotic Stress	YPL152W	RRD2	BC	FIIDLAESVK	-	-	-	-	<25803	GHENSQYK	-	-	-	-	-	-	<25803	-	-	-
Osmotic Stress	YPR171W	BSP1	BC	FLISEEDYLLLQK	-	-	-	-	<25803	ASNTLPELSGVNTNIATSDK	-	-	-	-	-	-	<25803	-	-	-
Translation	YBL074C	AAR2	BC	TLPEQYSDILLNER	-	-	-	-	<2388	NSLHNTEK	-	-	-	-	-	-	<2388	-	-	-
Translation	YDL207W	GLE1	BC	IQNELTQLINDTK	-	-	-	-	<23888	LLILIGEELTSR	-	-	-	-	-	-	<23888	-	-	-
Translation	YIL134W	FLX1	BC	LIIANDGFVGLYK	-	-	-	-	<23888	GLVPALFGVSQGALYFAVYDTLK	-	-	-	-	-	-	<23888	-	-	-
Translation	YJL046W	AIM22	BC	NVGIITPNQFIAVVSER	-	-	-	-	<23888	FVIQSLSTSPYYNLALENYVFK	-	-	-	-	-	-	<23888	-	-	-
Translation	YPL179W	PPQ1	BC	AGSFGAPSSPTSGIPNPK	-	-	-	-	<597	SLYLDIDVSVAK	-	-	-	-	-	-	<597	-	-	-
Translation	YDR350C	ATP22	BC	IGSPVTVPILTELYR	-	-	-	-	<597	TVLSETFGVTEYASFFESLR	-	-	-	-	-	-	<597	-	-	-
Translation	YLR067C	PET309	BC	GIQLDQAISDIIQR	-	-	-	-	<2388	FLVTLNEDCETALSIIDQLIK	-	-	-	-	-	-	<2388	-	-	-
Translation	YER153C	PET122	BC	VFLQEMDTLPGQPPLR	-	-	-	-	<23888	AMGIALMQQDEQAAALALFGR	-	-	-	-	-	-	<23888	-	-	-
Translation	YHR059W	FYV4	BC	FSSTIPKPSDQVPDVDAFLNK	-	-	-	-	<2388	DTFENNWNNLFQWDSK	-	-	-	-	-	-	<2388	-	-	-
Translation	YMR064W	AEP1	BC	GLENILSEIENTNDLQSR	-	-	-	-	<23888	FAFIADLAPIIENYGTIDLFK	-	-	-	-	-	-	<23888	-	-	-
Translation	YNL029C	KTR5	BC	SILYGNLESYHK	-	-	-	-	<2388	LSVFDNDIYNSFFQYLEK	-	-	-	-	-	-	<2388	-	-	-
Translation	YKL033W	TTI1	BC	ILEQSPQNNELQFK	-	-	-	-	<597	FADYVFVPIASLLK	-	-	-	-	-	-	<597	-	-	-
Translation	YLR139C	SLS1	BC	STSLTFQFDSPR	-	-	-	-	<23888	LGLTFIISIQDNELTVK	-	-	-	-	-	-	<23888	-	-	-
Translation	YLR204W	QRI5	BC	ALRPGWLGITR	-	-	-	-	<2388	KPSCGSYFNR	-	-	-	-	-	-	<2388	-	-	-
Translation	YMR060C	SAM37	BC	LCTSEEAK	-	-	-	-	<597	LLEYSLLNYVDVEISR	-	-	-	-	-	-	<597	-	-	-
Translation	YDL231C	BRE4	BC	AFTDISEALFQVESCAK	-	-	-	-	<22403	ASSSGQQQLPLPSVANSSEIDSEK	-	-	-	-	-	-	<22403	-	-	-
Translation	YDR174W	HMO1	BC	DAIIAAPVK	-	-	-	-	<22403	ELSDNEK	-	-	-	-	-	-	<22403	-	-	-
Translation	YML019W	OST6	BC	TSPFYQYSLVPENAENTLQFGDFLAK	-	-	-	-	<22403	SQAPQSLNLFFTVDVNEVPQLVK	-	-	-	-	-	-	<22403	-	-	-
Translation	YOR076C	SKI7	BC	SLDGPNNQIYEILK	-	-	-	-	<22403	NNISVGLNPDILEVLVK	-	-	-	-	-	-	<22403	-	-	-
Translation	YOR149C	SMP3	BC	YNLNVQNLQVHGLHPR	-	-	-	-	<22403	NSVILGLIFSFGVFNR	-	-	-	-	-	-	<22403	-	-	-
Translation	YBR060C	ORC2	BC	NFTPTPVPK	-	-	-	-	<560	LFNHLCAADFIASNEIALR	-	-	-	-	-	-	<560	-	-	-
Translation	YLR253W	MCP2	BC	GFANITDEQFPLLAAAITGR	-	-	-	-	<22403	SIDAALNYDISTSR	-	-	-	-	-	-	<22403	-	-	-
Translation	YIL002C	INP51	BC	TALIEDGPNTASITIISR	-	-	-	-	<25803	SYPDTDLSSDSNYLEVK	-	-	-	-	-	-	<25803	-	-	-
Translation	YJL102W	MEF2	BC	INSIFIPPPVFGVSIEPR	-	-	-	-	<25803	VIDSCVVILDAVAGVEAQTEK	-	-	-	-	-	-	<25803	-	-	-
Translation	YKL176C	LST4	BC	LSTSLENCVNFVENSIK	-	-	-	-	<2580	LLFILSALLEPK	-	-	-	-	-	-	<2580	-	-	-
Translation	YBR055C	PRP6	BC	VNSLSDATLEDLQK	-	-	-	-	<2240	LLQSQIDENLAQLTK	-	-	-	-	-	-	<2240	-	-	-
Translation	YCL001W-A	YCL001W-A	BC	NLSHEFDVIENYLR	-	-	-	-	<22403	SNSETATVVLQEGFSGICLLK	-	-	-	-	-	-	<22403	-	-	-
Translation	YDR243C	PRP28	BC	AANEGTAVSFVSAAEDESLIR	-	-	-	-	<2240	TLAFVIPILIK	-	-	-	-	-	-	<2240	-	-	-
Translation	YER058W	PET117	BC	ETLHQGPIK	-	-	-	-	<2240	ITFAASCLITAATVVGVHYVQEMER	-	-	-	-	-	-	<2240	-	-	-
Translation	YJR040W	GEF1	BC	SVALPLAISSGLSVGK	-	-	-	-	<2240	VQEIPIFIALGIFGGLYGK	-	-	-	-	-	-	<2240	-	-	-
Translation	YNL035C	YNL035C	BC	VIGSDFSAGHLVSSASIDAVK	-	-	-	-	<2240	FHPSDVNILLSGSTDGYTNIYDLK	-	-	-	-	-	-	<2240	-	-	-
Translation	YOR215C	AIM41	BC	TSPTAIK	-	-	-	-	<560	YNSSPAYTAAVSLLK	-	-	-	-	-	-	<560	-	-	-
Translation	YPR011C	YPR011C	BC	ILLQVQSSTTSYNR	-	-	-	-	<22403	LFSGALCGGCSVVATYPLDLIK	-	-	-	-	-	-	<22403	-	-	-
Translation	YPL036W	PMA2	BC	TVGIVSILR	-	-	-	-	<644	IVTEDCFLQIDQSAITGESLAAEK	-	-	-	-	-	-	<644	-	-	-
RNA Binding	YBR233W	PBP2	BC	LFASPNQLLLSNDR	-	-	-	-	<2388	GTCDDVAK	-	-	-	-	-	-	<2388	-	-	-
RNA Binding	YCR035C	RRP43	BC	LHDSILHSR	-	-	-	-	<23888	TIVITSITGGIIEETSAAIK	-	-	-	-	-	-	<23888	-	-	-
RNA Binding	YGR091W	PRP31	BC	LQEDIGQYIASK	-	-	-	-	<2388	LLPFFNEIIPLIK	-	-	-	-	-	-	<2388	-	-	-
RNA Binding	YNR038W	DBP6	BC	LNEFNINIPTAK	-	-	-	-	<597	ANELGSAYNLLVGR	-	-	-	-	-	-	<597	-	-	-
RNA Binding	YOR056C	NOB1	BC	HFCASCGGQGTLLR	-	-	-	-	<23888	LTGDYSVLSANDLHILALTYELEIK	-	-	-	-	-	-	<23888	-	-	-
RNA Binding	YFL001W	DEG1	BC	AASYFVGER	-	-	-	-	<2240	FTTATEALTLHYELK	-	-	-	-	-	-	<2240	-	-	-
RNA Binding	YKL122C	SRP21	BC	SIQDIVGLATLIVNTDVEK	-	-	-	-	<22403	THNSHLSLNYK	-	-	-	-	-	-	<22403	-	-	-
RNA Binding	YLR277C	YSH1	BC	FFSLGGSNEVGR	-	-	-	-	<2240	NCVEVDLEFQGVK	-	-	-	-	-	-	<2240	-	-	-
RNA Binding	YOR201C	MRM1	BC	LLYHGTIPSK	-	-	-	-	<22403	APEPIVDSLNVSVATALLIDNILTCK	-	-	-	-	-	-	<22403	-	-	-
RNA Binding	YDR416W	SYF1	BC	YIDYLEAYCPK	-	-	-	-	<23888	YLPSSELPFELNFNYLASLEK	-	-	-	-	-	-	<23888	-	-	-
RNA Binding	YER176W	ECM32	BC	TAVEHVLNNSITILQGPPGTGK	-	-	-	-	<2388	VVSQSQIIFTTNIAAGGR	-	-	-	-	-	-	<2388	-	-	-
RNA Binding	YOR359W	VTS1	BC	GAHPGAVLLSPQSSAINK	-	-	-	-	<602	SAEPHVNSSPNLIPVQK	-	-	-	-	-	-	<602	-	-	-
RNA Binding	YGL211W	NCS6	BC	AQVAIENDTSADGAALK	-	-	-	-	<3010	VAVGASGGK	-	-	-	-	-	-	<3010	-	-	-
RNA Binding	YHR041C	SRB2	BC	TSSDSLGPDTSNEICDLAYQYVR	-	-	-	-	<3010	GLLIELQADEAGEFETK	-	-	-	-	-	-	<3010	-	-	-
RNA Binding	YLR115W	CFT2	BC	VSTIDSYASAGVIGPYDTNK	-	-	-	-	<3010	ICFVSEVGALINEVIIK	-	-	-	-	-	-	<3010	-	-	-
RNA Binding	YOR004W	UTP23	BC	TVPGVPLIHLTR	-	-	-	-	<602	LQESGDGSGK	-	-	-	-	-	-	<602	-	-	-
RNA Binding	YOR319W	HSH49	BC	CAYVYFEDFEK	-	-	-	-	<3010	VLQAYQGYAFIEFYNQGDAQYAIK	-	-	-	-	-	-	<3010	-	-	-
RNA Binding	YER035W	EDC2	BC	ATMVTVNIDAFLHDK	-	-	-	-	<602	TGHEDDK	-	-	-	-	-	-	<602	-	-	-
RNA Binding	YPR057W	BRR1	BC	AFALSDSSVNPDVIEYLK	-	-	-	-	<602	ATVLTNAYEFTGYEDETLDLLLLFLK	-	-	-	-	-	-	<602	-	-	-
RNA Binding	YDL043C	PRP11	BC	SNPYIYK	-	-	-	-	<602	LYYVQFFFK	-	-	-	-	-	-	<602	-	-	-
Ribosomal	YFR023W	PES4	BC	ISTLFLENLSAVCNK	-	-	-	-	<602	IQIDGYDENSSTYSGFIK	-	-	-	-	-	-	<602	-	-	-
Ribosomal	YMR247C	RKR1	BC	SLALLNNLLDIPQADK	-	-	-	-	<30100	YALFLDALLDALPER	-	-	-	-	-	-	<30100	-	-	-
Ribosomal	YGR165W	MRPS35	BC	NLSTVGEHSSGHQQSTNK	-	-	-	-	<3010	LLQPFPSNPHCK	-	-	-	-	-	-	<3010	-	-	-
Ribosomal	YFR049W	YMR31	BC	SAYEPMIK	-	-	-	-	<3010	HSANAGLSSSK	-	-	-	-	-	-	<3010	-	-	-
Ribosomal	YKL082C	RRP14	BC	ANSSAFDGLLALIPAK	-	-	-	-	<2240	ATSDLQR	-	-	-	-	-	-	<2240	-	-	-
Ribosomal	YNL081C	SWS2	BC	HTLHLPVR	-	-	-	-	<22403	MHQLSEPQIMSIASELSTMTIEGDAR	-	-	-	-	-	-	<22403	-	-	-
Ribosomal	YDR405W	MRP20	BC	HAAELQR	-	-	-	-	<23888	HTPYQAK	-	-	-	-	-	-	<23888	-	-	-
Ribosomal	YKR094C_YIL148W	RPL40B_RPL40A	BC	GGIIEPSLK	-	-	-	-	<2388	CGHTNQLRPK	-	-	-	-	-	-	<2388	-	-	-
Ribosomal	YHR147C	MRPL6	BC	TPAPTSLIIEGCNK	-	-	-	-	<2240	SLINNHIIGVTEGHLAVLR	-	-	-	-	-	-	<2240	-	-	-
Ribosomal	YBL028C	YBL028C	BC	ISTSGWR	-	-	-	-	<22403	ASSHLNAK	-	-	-	-	-	-	<22403	-	-	-
Ribosomal	YPR166C	MRP2	BC	LPPGFINAR	-	-	-	-	<22403	CVDSGHAR	-	-	-	-	-	-	<22403	-	-	-
Ribosomal	YCR003W	MRPL32	BC	IVPTTAIGWLVPLGNPSLQIPGQK	-	-	-	-	<560	MIHHLNK	-	-	-	-	-	-	<560	-	-	-
Oxidative Stress	YBR037C	SCO1	BC	LVQLPAAR	-	-	-	-	<2388	GFFTVTR	-	-	-	-	-	-	<2388	-	-	-
Chaperone	YOR391C	HSP33	C-	VFFASAGHGALFDYPK	-	-	-	-	-	-	-	-	-	-	-	-	-	-	-	-
Chaperone	YPL280W_YMR322C	HSP32_SNO4	C-	IFFASAGHGALFDYPK	-	-	-	-	-	-	-	-	-	-	-	-	-	-	-	-
Proteolysis	YDR059C	UBC5	C-	IYHPNINSSGNICLDILK	-	-	-	-	-	-	-	-	-	-	-	-	-	-	-	-
Chaperone	YNL064C	YDJ1	CC	FPENHFTSEENLK	-	-	-	-	-	HEISASLEELYK	-	-	-	-	-	-	-	-	-	-
Transcription Factor	YBR182C	SMP1	CC	ATNDACQR	-	-	-	-	-	SGSNHSDCAR	-	-	-	-	-	-	-	-	-	-
Signalling	YGL178W	MPT5	CC	ELDFYLLAELFNR	-	-	-	-	-	IIDTVDNEVQIDLIIK	-	-	-	-	-	-	-	-	-	-
Signalling	YPL256C	CLN2	CC	LVVATCLWLAAK	-	-	-	-	-	SNIITFLFELSVVTR	-	-	-	-	-	-	-	-	-	-
Signalling	YML064C	TEM1	CC	HLGGQQHR	-	-	-	-	-	NQVEVQVGLVGDAQVGK	-	-	-	-	-	-	-	-	-	-
Signalling	YKL051W	SFK1	CC	HYASVHPLASPHFNPQSSEK	-	-	-	-	-	YFNHVESFSGYYK	-	-	-	-	-	-	-	-	-	-
Signalling	YLR260W	LCB5	CC	GSHVLQPEVLHSK	-	-	-	-	-	YPGHAIEIAR	-	-	-	-	-	-	-	-	-	-
Signalling	YKL178C	STE3	CC	HIPYVTQGQSFDDEISLGGFSK	-	-	-	-	-	VTLDYSEK	-	-	-	-	-	-	-	-	-	-
Signalling	YCR038C	BUD5	CC	LIQIWVESYWQDSETTLK	-	-	-	-	-	TLTLLESSLYLDIETIEFTR	-	-	-	-	-	-	-	-	-	-
Signalling	YIL105C	SLM1	CC	NSTSSPNSTGSDAK	-	-	-	-	-	SVIVYLTEIASIQDEIVR	-	-	-	-	-	-	-	-	-	-
Proteolysis	YDR002W	YRB1	CC	ICANHIIAPEYTLKPNVGSDR	-	-	-	-	-	SWVYACTADIAEGEAEAFTFAIR	-	-	-	-	-	-	-	-	-	-
Proteolysis	YOR124C	UBP2	CC	ALSQAYDTLSIDESVDEDIIK	-	-	-	-	-	ELAYLAFAPSNVEVEFEVEGNK	-	-	-	-	-	-	-	-	-	-
Proteolysis	YLR064W	PER33	CC	ENLLPFLPLIPLNLK	-	-	-	-	-	SLFYISVTYAIVLYQFFK	-	-	-	-	-	-	-	-	-	-
Proteolysis	YBR125C	PTC4	CC	DEFLVLACDGIWDIYNNK	-	-	-	-	-	YETLSLNVFAVFDGHGGDDCSK	-	-	-	-	-	-	-	-	-	-
Proteolysis	YJL030W	MAD2	CC	EGGYTFTVLAYTDADAK	-	-	-	-	-	TVTEFFEYSINSILYQR	-	-	-	-	-	-	-	-	-	-
Proteolysis	YJL047C	RTT101	CC	ELGFETLTIFQYYDSK	-	-	-	-	-	YASFLSFYENIEAAVK	-	-	-	-	-	-	-	-	-	-
Proteolysis	YJL001W	PRE3	CC	DNLTAGIIVAGYDDK	-	-	-	-	-	LPYAIAGSGSTFIYGYCDK	-	-	-	-	-	-	-	-	-	-
Proteolysis	YLR127C	APC2	CC	ITLQQLEGYLNTLADEGR	-	-	-	-	-	TNEIFDICVLAYPDSK	-	-	-	-	-	-	-	-	-	-
Proteolysis	YBL040C	ERD2	CC	IAFFAGLLQTLLYSDFFYIYYTK	-	-	-	-	-	ILGDLSHLTSILILIHNIK	-	-	-	-	-	-	-	-	-	-
Proteolysis	YBL041W	PRE7	CC	FFPYYVHTIIAGLDEDGK	-	-	-	-	-	HIQVGDGLEILIVTK	-	-	-	-	-	-	-	-	-	-
Proteolysis	YDR036C	EHD3	CC	LNVIEACFNLSK	-	-	-	-	-	SFCAGGDVATVAIFNFNK	-	-	-	-	-	-	-	-	-	-
Proteolysis	YLR207W	HRD3	CC	DEWDIVFPYWESYNVR	-	-	-	-	-	ISDFESGLLGK	-	-	-	-	-	-	-	-	-	-
Proteolysis	YER098W	UBP9	CC	DEPFLDFPIEVQGDEETDIQK	-	-	-	-	-	DIFESITENLSLTGIVSPTEFVK	-	-	-	-	-	-	-	-	-	-
Proteolysis	YJR102C	VPS25	CC	LNQVITLYELSEGDETVNWEFHR	-	-	-	-	-	SLDSWASLILQWFEDSGK	-	-	-	-	-	-	-	-	-	-
Proteolysis	YBR217W	ATG12	CC	FQPIGSIGQLKPSVCK	-	-	-	-	-	SSPHTVQNR	-	-	-	-	-	-	-	-	-	-
Proteolysis	YOL068C	HST1	CC	DILECDLLICIGTSLK	-	-	-	-	-	ILVLTGAGVSTSLGIPDFR	-	-	-	-	-	-	-	-	-	-
Proteolysis	YER078C	ICP55	CC	IEDDIAIGEDTYTNLTVEAVK	-	-	-	-	-	SGVYGVQEIFNADESASINDLSK	-	-	-	-	-	-	-	-	-	-
Proteolysis	YDR427W	RPN9	CC	DHGDGILLIDSEIAR	-	-	-	-	-	GSIDQVNELVTISWVQPR	-	-	-	-	-	-	-	-	-	-
Proteolysis	YFR006W	YFR006W	CC	HSILIDAGAEWR	-	-	-	-	-	ISTAFFIAGEELEGNK	-	-	-	-	-	-	-	-	-	-
Proteolysis	YKL022C	CDC16	CC	NALELNVTLSLDASHPLIDK	-	-	-	-	-	NLLTPQEEWDLFDSLDFK	-	-	-	-	-	-	-	-	-	-
Proteolysis	YKL040C	NFU1	CC	EFHAVQEEEGEGGYK	-	-	-	-	-	LQGACTSCSSSEVTLK	-	-	-	-	-	-	-	-	-	-
AA Metabolism	YCR059C	YIH1	CC	HINSTAR	-	-	-	-	-	WFGGAHIGPDR	-	-	-	-	-	-	-	-	-	-
AA Metabolism	YGR208W	SER2	CC	ATDIFIEVAGSIVQK	-	-	-	-	-	LAVLSGGFIQFAGFIK	-	-	-	-	-	-	-	-	-	-
AA Metabolism	YBR145W	ADH5	CC	FPLIGGHEGAGVVVK	-	-	-	-	-	LFEQLGGEIFIDFTEEK	-	-	-	-	-	-	-	-	-	-
AA Metabolism	YEL038W	UTR4	CC	DSPVSNILSQFHIDNK	-	-	-	-	-	EQLQAHILELVAK	-	-	-	-	-	-	-	-	-	-
AA Metabolism	YGL245W	GUS1	CC	APIVAYAELIAAR	-	-	-	-	-	YSAADVACWGALR	-	-	-	-	-	-	-	-	-	-
Kinases	YDL079C	MRK1	CC	EGIAVDHIEHANISDSK	-	-	-	-	-	ISFNNSDNLQLK	-	-	-	-	-	-	-	-	-	-
Kinases	YAR018C	KIN3	CC	CHYGVELPTLTTIYDR	-	-	-	-	-	EQFTQAVEER	-	-	-	-	-	-	-	-	-	-
Kinases	YBR020W	GAL1	CC	SHSEEVIVPEFNSSAK	-	-	-	-	-	VVEVTTAANVLAATYGVVLLSGK	-	-	-	-	-	-	-	-	-	-
Kinases	YNL161W	CBK1	CC	EQGSHQSLQEHLQR	-	-	-	-	-	LSDFGLSTGFHK	-	-	-	-	-	-	-	-	-	-
Kinases	YAL038W	CDC19	CC	EPVSDWTDDVEAR	-	-	-	-	-	GVNLPGTDVDLPALSEK	-	-	-	-	-	-	-	-	-	-
Heat Stress	YER079W	YER079W	CC	LNTTSNSNLTSDSTTSLSDQFYFQK	-	-	-	-	-	VSHDQTEK	-	-	-	-	-	-	-	-	-	-
Heat Stress	YKL151C	YKL151C	CC	IHVVVIGPGLGR	-	-	-	-	-	IPLVIDADGLFLVTQDSEVK	-	-	-	-	-	-	-	-	-	-
Osmotic Stress	YGR008C	STF2	CC	GSNLQSHEQK	-	-	-	-	-	YFSHTGNYGESPNHIK	-	-	-	-	-	-	-	-	-	-
Osmotic Stress	YPL230W	USV1	CC	HTGEKPFQCPACLK	-	-	-	-	-	NHHSTSSHQR	-	-	-	-	-	-	-	-	-	-
Translation	YBR017C	KAP104	CC	FLEIIFQLAQNDENDLVR	-	-	-	-	-	YFNDGLPALIPFLVEQLNDK	-	-	-	-	-	-	-	-	-	-
Translation	YGR172C	YIP1	CC	GYPHEPPLLEEIGINFDHIITK	-	-	-	-	-	VHFGYIYGVALFGTISLHNLSK	-	-	-	-	-	-	-	-	-	-
Translation	YMR296C	LCB1	CC	LFVDETFSIGVLGATGR	-	-	-	-	-	YTNVFNLASNNFLQLSATEPVK	-	-	-	-	-	-	-	-	-	-
Translation	YOL103W	ITR2	CC	ILVGLSLIPTVLQFSFFCFLPDTPR	-	-	-	-	-	NSSAVSIIVSGTNFVFTLIAFFCIDK	-	-	-	-	-	-	-	-	-	-
Translation	YHR077C	NMD2	CC	FTSPLLGAFLQAFENPSVDIESER	-	-	-	-	-	SALENIITLLYPPSVK	-	-	-	-	-	-	-	-	-	-
Translation	YLR195C	NMT1	CC	LCELIYDACILAK	-	-	-	-	-	LVAFISAIPVTLGVR	-	-	-	-	-	-	-	-	-	-
Translation	YDL188C	PPH22	CC	GAGFTFGQDISEQFNHTNDLSLIAR	-	-	-	-	-	MFTDLFDYFPVTALVDNK	-	-	-	-	-	-	-	-	-	-
Translation	YEL051W	VMA8	CC	AVETLVELASLQTAFIILDEVIK	-	-	-	-	-	GGQQVQR	-	-	-	-	-	-	-	-	-	-
Translation	YDR333C	RQC1	CC	ANIIFDSLNCQLPYIYFFNR	-	-	-	-	-	HHPLQLSELFK	-	-	-	-	-	-	-	-	-	-
Translation	YGR286C	BIO2	CC	SGGCSEDCK	-	-	-	-	-	YCAQSSR	-	-	-	-	-	-	-	-	-	-
RNA Binding	YOL142W	RRP40	CC	TIMECCQK	-	-	-	-	-	VLAAHTK	-	-	-	-	-	-	-	-	-	-
RNA Binding	YDL112W	TRM3	CC	CLDFIIVPLLGCNSEEIADSCSK	-	-	-	-	-	ITEQVIAYASIDGEAR	-	-	-	-	-	-	-	-	-	-
RNA Binding	YNL251C	NRD1	CC	IISLIIDYSR	-	-	-	-	-	LGSLYIIDSIGR	-	-	-	-	-	-	-	-	-	-
RNA Binding	YDR235W	PRP42	CC	YLDYTITLQTDSLTHLNFQR	-	-	-	-	-	YTALIHDENFSTLTLNVSR	-	-	-	-	-	-	-	-	-	-
RNA Binding	YDR432W	NPL3	CC	GGYDGPR	-	-	-	-	-	GGYGGSR	-	-	-	-	-	-	-	-	-	-
Ribosomal	YMR024W	MRPL3	CC	LPTVVLNAAVNAYISEAVLAHIAK	-	-	-	-	-	SPVFIVHVFSGEETLGEGYGSSLK	-	-	-	-	-	-	-	-	-	-
Ribosomal	YFR032C-A	RPL29	CC	HALHGTAK	-	-	-	-	-	NHTAHNQTR	-	-	-	-	-	-	-	-	-	-
Ribosomal	YLL023C	POM33	CC	FSFSLIPFFAFAVFHVLIYVEK	-	-	-	-	-	SAYLGVIESFGIIIYQQFFTR	-	-	-	-	-	-	-	-	-	-
Ribosomal	YLR075W	RPL10	CC	VDIGQIIFSVR	-	-	-	-	-	VHPFHVLR	-	-	-	-	-	-	-	-	-	-
Ribosomal	YOR175C	ALE1	CC	IHYLFLLGFIHR	-	-	-	-	-	IITNYGIDSFTLR	-	-	-	-	-	-	-	-	-	-

## Sheet: PeptideQuant
CopyCAT	FunctionalGroup	Protein	ProteinName	ProteinClassification	PeptideSequence	Index within CoPYCAT	PeptideClassification	Quant1	Quant2	Quant3	Quant4	MedianQuant	MAD	rSD	rCV
1	Chaperone	YLR369W	SSQ1	AC	TEIFSTGVDGQAGVDIK	1	C	-	-	-	-	-	-	-	-
1	Chaperone	YDR258C	HSP78	AB	AIDLVDEACAVLR	2	A	9361.08	10985.2	9557.98	11935.5	10271.6	812.074	1203.98	11.7214
1	Chaperone	YJL008C	CCT8	AA	LGAPTPEELGLVETVK	3	A	5928.43	5811.99	5879.55	6290.52	5903.99	58.2182	86.3143	1.46197
1	Chaperone	YMR214W	SCJ1	AB	IYDQFGADAVK	4	A	1315.28	1804.35	1498.02	1388.3	1443.16	91.3727	135.469	9.38698
1	Chaperone	YDR188W	CCT6	AC	TGIEAFAEALLVIPK	5	C	-	-	-	-	-	-	-	-
1	Chaperone	YNL007C	SIS1	AA	EIYDQYGLEAAR	6	A	15984	14761.7	13655.7	15803.1	15282.4	611.183	906.14	5.92931
1	Chaperone	YJR064W	CCT5	AB	IYEQEFGTTK	7	A	6079.81	6300.58	6018.13	6709.2	6190.2	141.227	209.383	3.38249
1	Chaperone	YJL034W	KAR2	AB	FELTGIPPAPR	8	B	-	-	-	-	<60200	-	-	-
1	Chaperone	YLR200W	YKE2	AA	LEFIETEITR	9	A	3228.42	3552.05	3209.5	2110.59	3218.96	171.278	253.937	7.88879
1	Chaperone	YJR097W	JJJ3	BB	IPSDATQDEIK	10	B	-	-	-	-	<602	-	-	-
1	Chaperone	YAL005C	SSA1	AA	TTPSFVAFTDTER	11	A	403106	339950	281594	317189	328569	29177.8	43259.1	13.1659
1	Chaperone	YJL034W	KAR2	AB	ITPSYVAFTDDER	12	A	26499.3	25929.2	23303.6	29455	26214.2	1597.83	2368.95	9.03688
1	Chaperone	YJL008C	CCT8	AA	LLPGAGATEIELISR	13	A	5217.69	5185.13	5300.03	4905.51	5201.41	57.4507	85.1764	1.63756
1	Chaperone	YDR533C	HSP31	AC	LVTGVNPASAHSTAVR	14	A	6938.46	5942.89	5152.38	7775.07	6440.67	893.038	1324.02	20.5571
1	Chaperone	YER048C	CAJ1	AB	DWIGEFSLFK	15	B	-	-	-	-	<602	-	-	-
1	Chaperone	YDR533C	HSP31	AC	FGWDEHSLAK	16	C	-	-	-	-	-	-	-	-
1	Chaperone	YLR369W	SSQ1	AC	SATIIENDEGQR	17	A	2521.83	2312.68	2044.82	2328.83	2320.76	104.578	155.047	6.68089
1	Chaperone	YMR186W	HSC82	AC	DILGDQVEK	18	A	88926.3	86969.3	81632.1	79962.9	84300.7	3503.2	5193.84	6.16108
1	Chaperone	YDR258C	HSP78	AB	TNALNEVAISTCALK	19	B	-	-	-	-	<6020	-	-	-
1	Chaperone	YDL229W	SSB1	AB	TFTTCADNQTTVQFPVYQGER	20	B	-	-	-	-	<60200	-	-	-
1	Chaperone	YDL229W	SSB1	AB	VTPSFVAFTPEER	21	A	65657.7	66581.8	69431.3	72604.6	68006.5	1886.81	2797.39	4.11341
1	Chaperone	YJR045C	SSC1	AC	VVNEPTAAALAYGLEK	22	A	69249.8	53128.1	54367.3	55443.3	54905.3	1157.58	1716.22	3.12579
1	Chaperone	YER048C	CAJ1	AB	SAYNLLSTGLEAQK	23	A	5847.74	4907.49	4288.95	4928.51	4918	319.781	474.107	9.64023
1	Chaperone	YDR188W	CCT6	AC	GLVLDHGGR	24	A	4083.03	4376.35	8009.91	4749.73	4563.04	333.354	494.231	10.8312
1	Chaperone	YAL005C	SSA1	AA	AEETISWLDSNTTASK	25	A	65333.8	77080.9	47586.5	32742.3	56460.1	14747.2	21864.2	38.725
1	Chaperone	YNL007C	SIS1	AA	DGDDLIYTLPLSFK	26	A	10862.2	9802.86	11047.9	13508	10955.1	622.544	922.984	8.42518
1	Chaperone	YJL111W	CCT7	AA	GGAEQVIAEVER	27	A	1796.3	1425.73	2146.62	1143.87	1611.01	326.216	483.647	30.0213
1	Chaperone	YJL111W	CCT7	AA	LPIGDLATQFFADR	28	A	3092.05	2829.8	3176.83	2798.93	2960.93	146.563	217.294	7.33873
1	Chaperone	YMR214W	SCJ1	AB	FFHVDVPPGAPR	29	B	-	-	-	-	<60200	-	-	-
1	Chaperone	YJL179W	PFD1	AA	NYLETTVEK	30	A	1373.29	1451.63	1131.65	1402.43	1387.86	39.1698	58.0731	4.18436
1	Chaperone	YPR061C	JID1	BB	CPPQITFIAK	31	B	-	-	-	-	<602	-	-	-
1	Chaperone	YBR227C	MCX1	AA	SNVLVVGPSGSGK	32	A	1054.72	1085.64	933.309	1180.03	1070.18	62.653	92.8893	8.67975
1	Chaperone	YJR064W	CCT5	AB	LAILTCPFEPPKPK	33	B	-	-	-	-	<60200	-	-	-
1	Chaperone	YJL179W	PFD1	AA	SFILQDK	34	A	3156.41	2861.61	2506.41	3340.01	3009.01	239.204	354.644	11.7861
1	Chaperone	YJR097W	JJJ3	BB	SIHDTVSNVTINK	35	B	-	-	-	-	<6020	-	-	-
1	Chaperone	YPR061C	JID1	BB	SPLLLTSSEK	36	B	-	-	-	-	<602	-	-	-
1	Chaperone	YLR200W	YKE2	AA	LTGNVLLPVEQSEAR	37	A	2383.07	2229.63	1358.19	1154.12	1793.91	512.44	759.743	42.3513
1	Chaperone	YMR186W	HSC82	AC	ITPKPEEK	38	C	-	-	-	-	-	-	-	-
1	Chaperone	YJR045C	SSC1	AC	SQIFSTAAAGQTSVEIR	39	C	-	-	-	-	-	-	-	-
1	Chaperone	YBR227C	MCX1	AA	DVSGEGVQQSLLK	40	A	1283.59	1843.42	605.146	1013.7	1148.65	339.223	502.932	43.7847
1	Chaperone	YNL153C	GIM3	AA	NNTQVTFEDQQK	41	A	4877.64	4109.25	3171.21	4075.89	4092.57	400.877	594.34	14.5224
1	Chaperone	YNL153C	GIM3	AA	VTAQLEK	42	A	4272.74	3954.96	3719.88	3736.35	3845.66	117.538	174.262	4.5314
2	Chaperone	YJL162C	JJJ2	BB	LNISNVDDR	1	B	-	-	-	-	<6020	-	-	-
2	Chaperone	YKL073W	LHS1	AB	SLEDETTVTLYSK	2	A	2942.89	1836.26	2529.85	-	2529.85	413.035	612.366	24.2056
2	Chaperone	YLR259C	HSP60	AA	AAVEEGILPGGGTALVK	3	A	54378.5	44794.3	45146.3	43532.8	44970.3	806.778	1196.13	2.65982
2	Chaperone	YNL077W	APJ1	BC	LDIIPGEILKPGCFK	4	C	-	-	-	-	-	-	-	-
2	Chaperone	YIL142W	CCT2	AA	AVVSSASEAAEVLLR	5	A	7918.5	7266.51	6030.99	-	7266.51	651.989	966.639	13.3027
2	Chaperone	YFR041C	ERJ5	AC	LQNSSTK	6	C	-	-	-	-	-	-	-	-
2	Chaperone	YOR254C	SEC63	AA	FDINDWEIGTIK	7	A	11099.4	9665.59	10233.7	12069.1	10666.6	716.926	1062.92	9.96489
2	Chaperone	YEL003W	GIM4	AB	NNVFQAK	8	A	10337.8	9260.61	9036.31	10033.9	9647.27	498.805	739.528	7.66567
2	Chaperone	YOR391C	HSP33	C-	VFFASAGHGALFDYPK	9	C	-	-	-	-	-	-	-	-
2	Chaperone	YJL014W	CCT3	BC	HAQGNFTTGIDGDK	10	C	-	-	-	-	-	-	-	-
2	Chaperone	YKL073W	LHS1	AB	ALSTWEETLTSFK	11	B	-	-	-	-	<602	-	-	-
2	Chaperone	YIL142W	CCT2	AA	LASAAALDALTK	12	A	5011.12	4968.46	3873.93	3952.57	4460.51	529.277	784.706	17.5923
2	Chaperone	YBL075C	SSA3	AB	NTINEASFK	13	A	722.789	605.404	531.79	773.69	664.097	84.1427	124.75	18.7849
2	Chaperone	YEL030W	ECM10	BB	SQAGDEVNDDDVGTK	14	B	-	-	-	-	<602	-	-	-
2	Chaperone	YNL064C	YDJ1	CC	HEISASLEELYK	15	C	-	-	-	-	-	-	-	-
2	Chaperone	YBL075C	SSA3	AB	NQAAINPHNTVFDAK	16	B	-	-	-	-	<602	-	-	-
2	Chaperone	YJL073W	JEM1	AC	DVSVEEDISELLR	17	A	369.034	404.874	533.565	483.923	444.399	57.4444	85.1671	19.1646
2	Chaperone	YER103W	SSA4	AA	DAVVTVPAYFNDSQR	18	A	5800.1	5652.92	5621.53	5743.93	5698.42	61.1998	90.7349	1.59228
2	Chaperone	YFR041C	ERJ5	AC	IENFISQCK	19	A	3470.41	3310.3	3152.01	3666.03	3390.35	159.197	236.026	6.96168
2	Chaperone	YFL014W	HSP12	AA	ASEALKPDSQK	20	A	466155	389644	373917	525767	427900	46118.9	68375.8	15.9794
2	Chaperone	YLR259C	HSP60	AA	GVETLAEAVAATLGPK	21	A	46069	40632.7	43205.9	-	43205.9	2573.21	3815.04	8.8299
2	Chaperone	YNL227C	JJJ1	AA	IDNSAAGIYQIAGK	22	A	697.669	395.323	442.993	323.28	419.158	59.8562	88.7428	21.1717
2	Chaperone	YLR008C	PAM18	AB	EALQILNLTENTLTK	23	A	3936.01	4238.3	3696.31	4179.02	4057.51	151.147	224.091	5.52286
2	Chaperone	YNL064C	YDJ1	CC	FPENHFTSEENLK	24	C	-	-	-	-	-	-	-	-
2	Chaperone	YFL014W	HSP12	AA	LNDAVEYVSGR	26	A	349613	288454	255758	354722	319033	33134.2	49124.8	15.398
2	Chaperone	YEL003W	GIM4	AB	ENIEGTISK	27	B	-	-	-	-	<602	-	-	-
2	Chaperone	YJL014W	CCT3	BC	ALTDALEVIK	28	B	-	-	-	-	<602	-	-	-
2	Chaperone	YLR008C	PAM18	AB	GGSPFLATK	29	B	-	-	-	-	<6020	-	-	-
2	Chaperone	YJL073W	JEM1	AC	IGLIQLSNDQHLR	30	C	-	-	-	-	-	-	-	-
2	Chaperone	YDR320C	SWA2	AB	VDFSAPPLVPTNSTTK	31	A	1463.16	1596.09	1639.71	1503.9	1549.99	66.463	98.5381	6.35733
2	Chaperone	YNL227C	JJJ1	AA	SNELDDLLASLGDK	32	A	445.164	647.363	568.803	316.729	506.983	101.099	149.89	29.565
2	Chaperone	YEL030W	ECM10	BB	SQIFSTAASGQTSVEVK	33	B	-	-	-	-	<6020	-	-	-
2	Chaperone	YNL209W	SSB2	AA	TFTTVSDNQTTVQFPVYQGER	34	A	59932	47271.4	35911	46408.9	46840.1	5680.21	8421.48	17.9792
2	Chaperone	YER103W	SSA4	AA	ATAGDTHLGGEDFDSR	35	A	1841.87	1599.93	1201.98	2118.22	1720.9	259.143	384.205	22.3258
2	Chaperone	YNL209W	SSB2	AA	VTPSFVAFTPQER	36	A	88941.2	80790	79649.5	93225.2	84865.6	4645.82	6887.89	8.11624
2	Chaperone	YDR320C	SWA2	AB	IIALSNIIASQLK	37	B	-	-	-	-	<602	-	-	-
2	Chaperone	YJL162C	JJJ2	BB	AVVHAHSILTDEDQK	38	B	-	-	-	-	<6020	-	-	-
2	Chaperone	YOR254C	SEC63	AA	AYESLTDELVR	39	A	5381.33	5032.65	5102.24	4245.33	5067.45	174.338	258.474	5.10066
2	Chaperone	YNL077W	APJ1	BC	VIPGDVVITILR	40	B	-	-	-	-	<602	-	-	-
3	Chaperone	YBR072W	HSP26	AA	DIDIEYHQNK	1	A	310721	266855	199740	162020	233298	52417.9	77714.7	33.3114
3	Chaperone	YGR285C	ZUO1	AA	ATESQIIK	2	A	24498.3	22669.8	23630.9	23233.4	23432.2	480.533	712.439	3.04043
3	Chaperone	YPL106C	SSE1	AA	AEEWLYDEGFDSIK	3	A	14629.2	13212.6	12181.2	13230	13221.3	524.402	777.478	5.88049
3	Chaperone	YFL016C	MDJ1	AC	VSCSTCHGTGTTVHIR	4	A	2796.73	3460.71	2894.5	3674.77	3177.6	331.987	492.204	15.4898
3	Chaperone	YPL280W_YMR322C_YOR391C	HSP32_SNO4_HSP33	A-	TANEVNASDYK	5	A	410.79	281.586	368.39	-	368.39	42.4005	62.8629	17.0643
3	Chaperone	YNL328C	MDJ2	AA	TLSPLTIAK	6	A	222.069	191.131	279.316	242.156	232.112	25.5122	37.8245	16.2958
3	Chaperone	YHR064C	SSZ1	AA	NDVDVIANPDGER	7	A	62730.2	56962.1	73535.6	59135.5	60932.9	2884.09	4275.95	7.01747
3	Chaperone	YGR078C	PAC10	AA	IPDLENTLK	8	A	4747.95	4407.7	5322.41	4456.78	4602.37	170.126	252.229	5.48042
3	Chaperone	YIR004W	DJP1	AA	VLSAAWHGSK	9	A	1217.87	1284.1	906.359	837.848	1062.12	188.868	280.016	26.364
3	Chaperone	YML094W	GIM5	AB	LLVPASASLYIPGK	10	A	2239.15	1854.9	2014.45	1973.05	1993.75	79.7756	118.275	5.9323
3	Chaperone	YDL143W	CCT4	AA	LGSADLVEEIDSDGSK	11	A	5751.26	5364.93	5893.35	4643.43	5558.09	264.21	391.718	7.0477
3	Chaperone	YGL018C	JAC1	AB	YWYNLAK	12	A	481.25	528.429	423.112	463.728	472.489	29.0693	43.0981	9.12151
3	Chaperone	YGR078C	PAC10	AA	AQVDIPEDR	13	A	2746.89	2661.6	2996.45	2664.38	2705.64	42.6449	63.2253	2.3368
3	Chaperone	YBR169C	SSE2	AA	VGVEVEFGGK	14	A	7042.1	5554.77	4316.23	5916.39	5735.58	743.668	1102.56	19.2232
3	Chaperone	YPL240C	HSP82	AC	EILGDQVEK	15	A	24745.3	23190.5	23193.4	21025.2	23192	777.401	1152.57	4.96972
3	Chaperone	YLL026W	HSP104	AA	SNPCLIGEPGIGK	16	A	31595.7	28785.5	26249.8	23109	27517.6	2672.97	3962.94	14.4014
3	Chaperone	YDR171W	HSP42	AB	GQQGYPR	17	A	9988.99	9211.87	9550.33	7947.06	9381.1	388.559	576.078	6.14083
3	Chaperone	YPL240C	HSP82	AC	ITPKPEQK	18	C	-	-	-	-	-	-	-	-
3	Chaperone	YPL106C	SSE1	AA	IVNDVTAAGVSYGIFK	19	A	63735.5	58474.1	66591.6	59135.3	61435.4	2630.73	3900.31	6.34864
3	Chaperone	YLL026W	HSP104	AA	IIDDDVPTILQGAK	20	A	28329	27102.6	23743.2	21760.8	25422.9	2292.88	3399.42	13.3715
3	Chaperone	YIR004W	DJP1	AA	VLEDDSVSK	21	A	535.613	450.258	519.226	529.104	524.165	8.19391	12.1483	2.31765
3	Chaperone	YGL128C	CWC23	BB	IVLDNFLQSNNK	22	B	-	-	-	-	<602	-	-	-
3	Chaperone	YGL018C	JAC1	AB	FTSTFYELFPK	23	B	-	-	-	-	<602	-	-	-
3	Chaperone	YLR090W	XDJ1	AB	IANEGWPILDNPHGR	24	B	-	-	-	-	<602	-	-	-
3	Chaperone	YML094W	GIM5	AB	TVSQAGNEGQK	25	B	-	-	-	-	<60200	-	-	-
3	Chaperone	YHR064C	SSZ1	AA	LAAEDYIGSAVK	26	A	7712.57	6847.66	7512.84	8060.69	7612.71	273.924	406.12	5.33476
3	Chaperone	YBR072W	HSP26	AA	VITLPDYPGVDADNIK	27	A	243838	229565	149281	131036	189423	47278.4	70094.9	37.0044
3	Chaperone	YBR169C	SSE2	AA	IVNDVTAAAVSYGVFK	28	A	5664.38	5234.48	6345.96	5530.06	5597.22	214.948	318.682	5.69358
3	Chaperone	YLL024C	SSA2	AA	TTPSFVGFTDTER	29	A	51056.4	51011.5	71830	57101.8	54079.1	3045.11	4514.68	8.34829
3	Chaperone	YGL128C	CWC23	BB	NWSSGNLIPTVK	30	B	-	-	-	-	<602	-	-	-
3	Chaperone	YDL143W	CCT4	AA	GEIIISNDGHTILK	31	A	22000.2	17196.9	20704	20136	20420	932.088	1381.91	6.76745
3	Chaperone	YDR212W	TCP1	AB	FINEVLSTSVDTLGK	32	B	-	-	-	-	<6020	-	-	-
3	Chaperone	YDR212W	TCP1	AB	IIDAGAQVVLTTK	33	A	13812.8	12860.4	11194.3	8310.49	12027.4	1309.27	1941.12	16.1392
3	Chaperone	YNL328C	MDJ2	AA	IENPTAGYR	34	A	306.576	170.596	370.503	154.052	238.586	76.262	113.066	47.39
3	Chaperone	YFL016C	MDJ1	AC	HAIAFASIAPR	35	C	-	-	-	-	-	-	-	-
3	Chaperone	YDR171W	HSP42	AB	HHPLYSR	36	B	-	-	-	-	<60200	-	-	-
3	Chaperone	YLL024C	SSA2	AA	EEFDDQLK	37	A	54176.7	50949.5	62941.5	59822	56999.4	4382.42	6497.37	11.399
3	Chaperone	YPL280W_YMR322C	HSP32_SNO4	C-	IFFASAGHGALFDYPK	38	C	-	-	-	-	-	-	-	-
3	Chaperone	YMR161W	HLJ1	BC	ATDSEIK	39	C	-	-	-	-	-	-	-	-
3	Chaperone	YMR161W	HLJ1	BC	IALEILSK	40	B	-	-	-	-	<602	-	-	-
3	Chaperone	YLR090W	XDJ1	AB	FGPGLVASQWVVCEK	41	A	343.644	371.485	309.108	284.403	326.376	29.6206	43.9155	13.4555
3	Chaperone	YGR285C	ZUO1	AA	EADYFGDADK	42	A	32456.4	28753.4	34579	29389.7	30923	1851.47	2744.99	8.87686
4	Transcription Factor	YDR520C	URC2	AB	SIINHPEDSAR	1	A	876.031	455.615	683.641	895.652	779.836	106.005	157.164	20.1534
4	Transcription Factor	YDL056W	MBP1	BB	IELLLNTQDK	2	B	-	-	-	-	<2580	-	-	-
4	Transcription Factor	YBR297W	MAL33	BC	SLEVANALVDIVNK	3	B	-	-	-	-	<2580	-	-	-
4	Transcription Factor	YDR485C	VPS72	AB	TGVPYSDVEAYK	4	A	2168.44	895.168	1431.54	1074.23	1252.88	268.187	397.615	31.7359
4	Transcription Factor	YPR196W	YPR196W	BB	LSLDSFLEVIK	5	B	-	-	-	-	<25803	-	-	-
4	Transcription Factor	YDR213W	UPC2	BB	GAATILTAVWPLSER	6	B	-	-	-	-	<25803	-	-	-
4	Transcription Factor	YDL106C	PHO2	AA	DNFGELK	7	A	3262.45	2161.63	2718.15	2535.02	2626.59	278.265	412.555	15.7069
4	Transcription Factor	YHR206W	SKN7	BB	VLLDESQK	8	B	-	-	-	-	<2580	-	-	-
4	Transcription Factor	YHR124W	NDT80	BB	VALGAPNSGASISPIK	9	B	-	-	-	-	<258	-	-	-
4	Transcription Factor	YDR259C	YAP6	BB	IFDDLLAENNNFK	10	B	-	-	-	-	<2580	-	-	-
4	Transcription Factor	YDR259C	YAP6	BB	EYIAEEQLSTLPSR	11	B	-	-	-	-	<2580	-	-	-
4	Transcription Factor	YDR421W	ARO80	BB	FYLNEILPDEESK	12	B	-	-	-	-	<2580	-	-	-
4	Transcription Factor	YDR423C	CAD1	BB	SLASVLPVAASHTK	13	B	-	-	-	-	<2580	-	-	-
4	Transcription Factor	YCR106W	RDS1	BC	SILGPLSFIEK	14	B	-	-	-	-	<2580	-	-	-
4	Transcription Factor	YHR206W	SKN7	BB	YNTVIESLITFK	15	B	-	-	-	-	<25803	-	-	-
4	Transcription Factor	YDR423C	CAD1	BB	IDTSACQCEIDQK	16	B	-	-	-	-	<25803	-	-	-
4	Transcription Factor	YPR196W	YPR196W	BB	ALEIANALVDVVSK	17	B	-	-	-	-	<2580	-	-	-
4	Transcription Factor	YDL170W	UGA3	AC	ILTTTTEEPSLEER	18	A	912.956	699.08	586.093	835.946	767.513	106.938	158.546	20.6571
4	Transcription Factor	YNL068C	FKH2	AA	ELILDTDGAK	19	A	1741.83	1190.63	1401.95	1400.21	1401.08	105.66	156.651	11.1807
4	Transcription Factor	YHR124W	NDT80	BB	LIASGTLPSGIFNR	20	B	-	-	-	-	<2580	-	-	-
4	Transcription Factor	YBR239C	ERT1	BC	FTSPQHIVHK	21	C	-	-	-	-	-	-	-	-
4	Transcription Factor	YBR150C	TBS1	AB	SASSPSSDNILYPLPR	22	B	-	-	-	-	<2580	-	-	-
4	Transcription Factor	YBR033W	EDS1	BB	APVALDNILR	23	B	-	-	-	-	<2580	-	-	-
4	Transcription Factor	YDL106C	PHO2	AA	NTNELTDEHR	24	A	4513.38	1693.59	3178.33	3406.48	3292.41	667.521	989.667	30.0591
4	Transcription Factor	YCR097W	HMRA1	BC	CGITPLQVR	25	B	-	-	-	-	<2580	-	-	-
4	Transcription Factor	YDR485C	VPS72	AB	SLDTNTEFIIQTR	26	B	-	-	-	-	<25803	-	-	-
4	Transcription Factor	YDR213W	UPC2	BB	EQTPFNDIQSAVK	27	B	-	-	-	-	<2580	-	-	-
4	Transcription Factor	YDL056W	MBP1	BB	STTPSAVYYLDVVLSK	28	B	-	-	-	-	<25803	-	-	-
4	Transcription Factor	YBR033W	EDS1	BB	TALEVLVFCK	29	B	-	-	-	-	<25803	-	-	-
4	Transcription Factor	YCR106W	RDS1	BC	ISSDGEIPPK	30	C	-	-	-	-	-	-	-	-
4	Transcription Factor	YLR228C	ECM22	BB	VFSFPALLDR	31	B	-	-	-	-	<2580	-	-	-
4	Transcription Factor	YDR463W	STP1	AB	FISTSQSVVEPK	32	A	730.365	413.176	493.477	-	493.477	80.3007	119.054	24.1255
4	Transcription Factor	YBR182C	SMP1	CC	SGSNHSDCAR	33	C	-	-	-	-	-	-	-	-
4	Transcription Factor	YDR421W	ARO80	BB	LSAISVDETFDIIR	34	B	-	-	-	-	<25803	-	-	-
4	Transcription Factor	YBR150C	TBS1	AB	CTEIEPISGK	35	A	5661.36	3432.46	6039.09	-	5661.36	377.722	560.011	9.8918
4	Transcription Factor	YLR228C	ECM22	BB	TEAGLDNYVSSHR	36	B	-	-	-	-	<2580	-	-	-
4	Transcription Factor	YKR034W	DAL80	BB	LHNEEEVIK	37	B	-	-	-	-	<2580	-	-	-
4	Transcription Factor	YDR463W	STP1	AB	TTTSLFPESNNIDR	38	B	-	-	-	-	<25803	-	-	-
4	Transcription Factor	YBR239C	ERT1	BC	SNVEWEHSLR	39	B	-	-	-	-	<25803	-	-	-
4	Transcription Factor	YCR097W	HMRA1	BC	VEQHTLHK	40	C	-	-	-	-	-	-	-	-
4	Transcription Factor	YDL170W	UGA3	AC	TNEGSSACAK	41	C	-	-	-	-	-	-	-	-
4	Transcription Factor	YBR297W	MAL33	BC	EAIGLVIVAGLHR	42	C	-	-	-	-	-	-	-	-
4	Transcription Factor	YKR034W	DAL80	BB	LLTTGGGSLPTNNPK	43	B	-	-	-	-	<2580	-	-	-
4	Transcription Factor	YDR520C	URC2	AB	FPQANFGDDIK	44	B	-	-	-	-	<2580	-	-	-
4	Transcription Factor	YBR182C	SMP1	CC	ATNDACQR	45	C	-	-	-	-	-	-	-	-
4	Transcription Factor	YNL068C	FKH2	AA	IINNISDSADK	46	A	3239.42	1932.29	2374.32	2632.11	2503.22	349.912	518.78	20.7245
5	Transcription Factor	YGR288W	MAL13	BB	SEEEVTFTGK	1	B	-	-	-	-	<2580	-	-	-
5	Transcription Factor	YPL177C	CUP9	AB	SAPIYEIINK	2	A	578.724	416.182	485.873	495.354	490.613	39.5863	58.6906	11.9627
5	Transcription Factor	YBR240C	THI2	BC	HGPYSVFR	3	C	-	-	-	-	-	-	-	-
5	Transcription Factor	YOL089C	HAL9	BB	GISDDSSLYPIR	4	B	-	-	-	-	<2580	-	-	-
5	Transcription Factor	YDR216W	ADR1	BC	NIAILIDDTIILK	5	C	-	-	-	-	-	-	-	-
5	Transcription Factor	YMR280C	CAT8	AA	TASPTPLSTPIYR	6	A	396.024	331.049	284.178	442.083	363.537	55.5167	82.309	22.6412
5	Transcription Factor	YPL128C	TBF1	AB	SQAILYLDLK	7	B	-	-	-	-	<25803	-	-	-
5	Transcription Factor	YIR017C	MET28	AB	LQNLNTQINK	8	A	1481.49	954.06	325.293	323.561	639.676	315.249	467.388	73.0664
5	Transcription Factor	YPL128C	TBF1	AB	ILDLYGPGGK	9	A	2040.3	1839.88	1928.81	2186.11	1984.55	100.21	148.572	7.4864
5	Transcription Factor	YNL027W	CRZ1	AB	SISPDEK	10	B	-	-	-	-	<2580	-	-	-
5	Transcription Factor	YBR083W	TEC1	BB	HIYENIDGYK	11	B	-	-	-	-	<2580	-	-	-
5	Transcription Factor	YPL177C	CUP9	AB	SASDDAKPCYK	12	B	-	-	-	-	<2580	-	-	-
5	Transcription Factor	YNL216W	RAP1	AC	SLITDEDTPTAIAR	13	A	3482.1	2764.3	3405.48	3754.44	3443.79	174.481	258.685	7.51165
5	Transcription Factor	YOR028C	CIN5	BB	IATLEEPGYESR	14	B	-	-	-	-	<258	-	-	-
5	Transcription Factor	YLR223C	IFH1	BB	SLYALIQEHQQLR	15	B	-	-	-	-	<25803	-	-	-
5	Transcription Factor	YOR028C	CIN5	BB	VSVSLSEQVFNEGER	16	B	-	-	-	-	<25803	-	-	-
5	Transcription Factor	YGR288W	MAL13	BB	LCCEAVGLITVAGLHR	17	B	-	-	-	-	<25803	-	-	-
5	Transcription Factor	YCL055W	KAR4	BB	TGYETPVK	18	B	-	-	-	-	<2580	-	-	-
5	Transcription Factor	YPR008W	HAA1	AA	NFSTTATAATGESK	19	A	349.338	248.802	271.091	353.058	310.215	40.9837	60.7624	19.5872
5	Transcription Factor	YNL216W	RAP1	AC	FSADEDYTLAIAVK	20	C	-	-	-	-	-	-	-	-
5	Transcription Factor	YBR240C	THI2	BC	HGDNCSYDIR	21	B	-	-	-	-	<2580	-	-	-
5	Transcription Factor	YPR199C	ARR1	BB	NCTVPSPLNSFDR	22	B	-	-	-	-	<2580	-	-	-
5	Transcription Factor	YOR337W	TEA1	BB	IYPDDEQILNR	23	B	-	-	-	-	<2580	-	-	-
5	Transcription Factor	YOL089C	HAL9	BB	SQENPALSFEIACSR	24	B	-	-	-	-	<2580	-	-	-
5	Transcription Factor	YOR140W	SFL1	AA	NSSNQNYDIDSGAR	25	A	669.824	512.25	346.269	506.778	509.514	81.5226	120.865	23.7217
5	Transcription Factor	YPL089C	RLM1	AB	SASVNINQDLLR	26	A	1389.25	1241.26	706.667	824.191	1032.73	267.298	396.296	38.3737
5	Transcription Factor	YPL133C	RDS2	AB	SGSTYGEELSPK	27	B	-	-	-	-	<2580	-	-	-
5	Transcription Factor	YPR199C	ARR1	BB	VNTFDLEILGTELK	28	B	-	-	-	-	<2580	-	-	-
5	Transcription Factor	YOR337W	TEA1	BB	SLESHIAQLETNLK	29	B	-	-	-	-	<25803	-	-	-
5	Transcription Factor	YOR140W	SFL1	AA	NSSGDENTGGGVQEK	30	A	565.176	543.377	518.659	597.269	554.277	23.2587	34.4833	6.22131
5	Transcription Factor	YMR280C	CAT8	AA	STEEILFIPQLLTR	31	A	800.497	486.883	514.41	743.65	629.03	128.384	190.341	30.2595
5	Transcription Factor	YCR065W	HCM1	BB	YHTSLGLPSLVNAK	32	B	-	-	-	-	<25803	-	-	-
5	Transcription Factor	YCR065W	HCM1	BB	SSAPDVLTSATNSK	33	B	-	-	-	-	<258	-	-	-
5	Transcription Factor	YIR017C	MET28	AB	LNDINEIK	34	B	-	-	-	-	<2580	-	-	-
5	Transcription Factor	YDR216W	ADR1	BC	FLLDFEATPNFK	35	B	-	-	-	-	<2580	-	-	-
5	Transcription Factor	YPR104C	FHL1	AA	ESITNSPTSEVPIETK	36	A	122.967	118.616	120.752	106.885	119.684	2.17566	3.22563	2.69514
5	Transcription Factor	YPL089C	RLM1	AB	ISPLSASASGPLTLQK	37	B	-	-	-	-	<2580	-	-	-
5	Transcription Factor	YPR008W	HAA1	AA	SGNNWQDSSVSLPAK	38	A	1566.37	1146.14	1249.03	1505.25	1377.14	158.67	235.244	17.0821
5	Transcription Factor	YPL133C	RDS2	AB	ILANANENSAPTPK	39	A	453.654	324.354	410.04	-	410.04	43.6143	64.6626	15.7698
5	Transcription Factor	YNL027W	CRZ1	AB	IESGIVNIK	40	A	1068.11	833.874	951.417	1048.31	999.863	58.3439	86.5007	8.65125
5	Transcription Factor	YPR104C	FHL1	AA	SPENADIAESEINTR	41	A	341.875	215.201	336.045	141.409	275.623	63.3368	93.9032	34.0694
5	Transcription Factor	YLR223C	IFH1	BB	FANLYYYGDGSEPK	42	B	-	-	-	-	<2580	-	-	-
5	Transcription Factor	YCL055W	KAR4	BB	SLPQQHVTNIENR	43	B	-	-	-	-	<2580	-	-	-
5	Transcription Factor	YBR083W	TEC1	BB	NLYVSNNSSGLSVHSK	44	B	-	-	-	-	<25803	-	-	-
6	Transcription Factor	YCL067C_YCR039C	HMLALPHA2_MATALPHA2	BB	LPESVTTEEEVELR	1	B	-	-	-	-	<25803	-	-	-
6	Transcription Factor	YPL248C	GAL4	BB	LLSSIEQACDICR	2	B	-	-	-	-	<2580	-	-	-
6	Transcription Factor	YML007W	YAP1	AA	SLDVVSPGSLAEFEGSK	3	A	1235.55	686.962	1095.25	1244.92	1165.4	74.8346	110.95	9.52033
6	Transcription Factor	YDR303C	RSC3	AA	VFNVFNSAISEEGR	4	A	1917.08	1223.78	1776.88	2091.51	1846.98	157.317	233.239	12.6281
6	Transcription Factor	YMR043W	MCM1	AC	AFELSVLTGTQVLLLVVSETGLVYTFSTPK	5	C	-	-	-	-	-	-	-	-
6	Transcription Factor	YDR034C	LYS14	BB	FLDSDSPPQNSR	6	B	-	-	-	-	<2580	-	-	-
6	Transcription Factor	YCL067C_YCR039C_YCR096C	HMLALPHA2_MATALPHA2_HMRA2	BB	NIENPYLDTK	7	B	-	-	-	-	<2580	-	-	-
6	Transcription Factor	YCL067C_YCR039C	HMLALPHA2_MATALPHA2	BB	DILGFLSR	8	B	-	-	-	-	<258	-	-	-
6	Transcription Factor	YBL066C	SEF1	BB	EPQLLQANQGSNTNK	9	B	-	-	-	-	<2580	-	-	-
6	Transcription Factor	YKL038W	RGT1	AC	GSIDSLQSDISVR	10	A	495.989	520.105	608.849	-	520.105	24.1161	35.7545	6.87447
6	Transcription Factor	YDR034C	LYS14	BB	SGIIPSDNQSHPR	11	B	-	-	-	-	<2580	-	-	-
6	Transcription Factor	YHR056C	RSC30	AA	SNLNADNTTANK	12	A	1378.14	687.815	1094.97	1269.23	1182.1	141.585	209.914	17.7577
6	Transcription Factor	YHR056C	RSC30	AA	LLDLQSLQLK	13	A	1160.59	968.467	1256.96	1926.36	1208.78	144.247	213.86	17.6923
6	Transcription Factor	YDR207C	UME6	AB	ESSNNNEIGGYLR	14	A	703.234	340.1	242.181	602.275	471.188	180.047	266.937	56.652
6	Transcription Factor	YOL028C	YAP7	BB	SIALNNELQK	15	B	-	-	-	-	<258	-	-	-
6	Transcription Factor	YIR023W	DAL81	AB	LIHPFLPILHER	16	B	-	-	-	-	<25803	-	-	-
6	Transcription Factor	YMR042W	ARG80	AB	FSVSTSTPTPTITK	17	B	-	-	-	-	<258	-	-	-
6	Transcription Factor	YNR063W	YNR063W	BB	GLNEDLSSHIYEK	18	B	-	-	-	-	<2580	-	-	-
6	Transcription Factor	YML007W	YAP1	AA	NQLINEEPELPK	19	A	1115.91	303.923	1108.75	-	1108.75	7.16067	10.6164	0.957512
6	Transcription Factor	YPL021W	ECM23	BC	SQQSSDDGTK	20	C	-	-	-	-	-	-	-	-
6	Transcription Factor	YNL103W	MET4	AC	NINTNDSQEAPILK	21	A	844.232	402.272	603.632	775.236	689.434	120.3	178.357	25.87
6	Transcription Factor	YNL103W	MET4	AC	VDSNSDNNSSNK	22	C	-	-	-	-	-	-	-	-
6	Transcription Factor	YCR018C	SRD1	BB	YNNYDNSGSSFLTR	23	B	-	-	-	-	<2580	-	-	-
6	Transcription Factor	YDL020C	RPN4	BB	NTIDFER	24	B	-	-	-	-	<2580	-	-	-
6	Transcription Factor	YMR042W	ARG80	AB	DSSDTSTVTR	25	A	264.149	152.603	185.623	259.976	222.799	39.263	58.2113	26.1272
6	Transcription Factor	YMR043W	MCM1	AC	FEPIVTQQEGR	26	A	2807.66	1566.15	2240.51	3041.51	2524.08	400.499	593.78	23.5246
6	Transcription Factor	YBL066C	SEF1	BB	TTPSGTTVTTLVPTK	27	B	-	-	-	-	<258	-	-	-
6	Transcription Factor	YCL067C_YCR039C_YCR096C	HMLALPHA2_MATALPHA2_HMRA2	BB	TITIAPELADLLSGEPLAK	28	B	-	-	-	-	<2580	-	-	-
6	Transcription Factor	YIR023W	DAL81	AB	IICALNPQTPK	29	A	457.926	323.503	444.842	419.138	431.99	19.3941	28.7536	6.65609
6	Transcription Factor	YDL020C	RPN4	BB	GASETPLQK	30	B	-	-	-	-	<2580	-	-	-
6	Transcription Factor	YDR303C	RSC3	AA	NPELASLEQIR	31	A	2386.5	1248.75	1920.59	2348.89	2134.74	232.957	345.381	16.1791
6	Transcription Factor	YBL005W	PDR3	BB	NDLIEAAK	32	B	-	-	-	-	<2580	-	-	-
6	Transcription Factor	YDR207C	UME6	AB	TGSDLPLIITSANK	33	B	-	-	-	-	<2580	-	-	-
6	Transcription Factor	YBL005W	PDR3	BB	IGTSSLSPSSPK	34	B	-	-	-	-	<2580	-	-	-
6	Transcription Factor	YOL028C	YAP7	BB	LLESEFSDTK	35	B	-	-	-	-	<2580	-	-	-
6	Transcription Factor	YCR018C	SRD1	BB	TSSLNEITPSK	36	B	-	-	-	-	<258	-	-	-
6	Transcription Factor	YPL021W	ECM23	BC	ECATCGDTWTSQWR	37	B	-	-	-	-	<2580	-	-	-
6	Transcription Factor	YOR380W	RDR1	BB	TLDNITQILGTR	38	B	-	-	-	-	<258	-	-	-
6	Transcription Factor	YKL038W	RGT1	AC	LENVALENFVSIGWK	39	C	-	-	-	-	-	-	-	-
6	Transcription Factor	YNR063W	YNR063W	BB	SLSYSPTATGLSGVVK	40	B	-	-	-	-	<2580	-	-	-
6	Transcription Factor	YOR380W	RDR1	BB	IPTVEQVSAWVLR	41	B	-	-	-	-	<25803	-	-	-
6	Transcription Factor	YNL023C	FAP1	BB	TECPDLPCATLVK	42	B	-	-	-	-	<258	-	-	-
6	Transcription Factor	YPL248C	GAL4	BB	ISATSSSEESSNK	43	B	-	-	-	-	<258	-	-	-
6	Transcription Factor	YNL023C	FAP1	BB	LINFEVQDTEPK	44	B	-	-	-	-	<2580	-	-	-
7	Transcription Factor	YER040W	GLN3	AB	SPEGNTLCNACGLFQK	1	B	-	-	-	-	<25803	-	-	-
7	Transcription Factor	YEL009C	GCN4	BB	LDHLGVVAYNR	2	B	-	-	-	-	<25803	-	-	-
7	Transcription Factor	YER111C	SWI4	BB	ENAFDEIISILK	3	B	-	-	-	-	<25803	-	-	-
7	Transcription Factor	YMR021C	MAC1	AB	DISTFTDDGNK	4	B	-	-	-	-	<2580	-	-	-
7	Transcription Factor	YER184C	YER184C	BC	GLANICTELEK	5	B	-	-	-	-	<2580	-	-	-
7	Transcription Factor	YFL021W	GAT1	BB	GLPLCNACGLFLK	6	B	-	-	-	-	<2580	-	-	-
7	Transcription Factor	YGL254W	FZF1	BB	ESLPTSEK	7	B	-	-	-	-	<2580	-	-	-
7	Transcription Factor	YNL167C	SKO1	AB	SGLTPNESNIR	8	A	535.964	593.278	627.124	722.492	610.201	45.5799	67.5768	11.0745
7	Transcription Factor	YEL009C	GCN4	BB	NYHLENEVAR	9	B	-	-	-	-	<2580	-	-	-
7	Transcription Factor	YIR018W	YAP5	BB	HQHSTELPSSVK	10	B	-	-	-	-	<25803	-	-	-
7	Transcription Factor	YER111C	SWI4	BB	NLIGITIENIDSK	11	B	-	-	-	-	<25803	-	-	-
7	Transcription Factor	YGL162W	SUT1	AB	SLPPLLLPNVSLLEK	12	A	79.9091	60.7253	101.26	92.975	86.442	10.6754	15.8273	18.3097
7	Transcription Factor	YGL096W	TOS8	BB	EVISTGER	13	B	-	-	-	-	<2580	-	-	-
7	Transcription Factor	YER045C	ACA1	BB	IENNTAGLK	14	B	-	-	-	-	<2580	-	-	-
7	Transcription Factor	YDR451C	YHP1	BB	VNILTPLSAAK	15	B	-	-	-	-	<2580	-	-	-
7	Transcription Factor	YGL237C	HAP2	BB	VTNEEDLFLFNR	16	B	-	-	-	-	<2580	-	-	-
7	Transcription Factor	YER040W	GLN3	AB	ESSAIADELDWLK	17	A	837.051	631.137	730.713	527.391	680.925	101.661	150.723	22.135
7	Transcription Factor	YGL237C	HAP2	BB	FLTAAEIK	18	B	-	-	-	-	<2580	-	-	-
7	Transcription Factor	YDR451C	YHP1	BB	EAITAELLK	19	B	-	-	-	-	<2580	-	-	-
7	Transcription Factor	YGL071W	AFT1	AA	SASEYVVNHNEGR	20	A	485.168	392.32	454.84	513.588	470.004	29.3737	43.5495	9.26576
7	Transcription Factor	YIR018W	YAP5	BB	LQVLEETIESLSK	21	B	-	-	-	-	<2580	-	-	-
7	Transcription Factor	YGL013C	PDR1	AB	CTDGPCAVEQPTK	22	B	-	-	-	-	<25803	-	-	-
7	Transcription Factor	YGR249W	MGA1	BB	LNVLSQQSGPVSAR	23	B	-	-	-	-	<2580	-	-	-
7	Transcription Factor	YGL096W	TOS8	BB	LYQPNPSFVPR	24	B	-	-	-	-	<2580	-	-	-
7	Transcription Factor	YER045C	ACA1	BB	HNFATSPDSFLDGR	25	B	-	-	-	-	<25803	-	-	-
7	Transcription Factor	YGL013C	PDR1	AB	LGYPSNIDDSK	26	A	574.448	537.668	553.146	553.549	553.348	7.94058	11.7727	2.12754
7	Transcription Factor	YGL162W	SUT1	AB	NIAIPDDVIEGTGSR	27	B	-	-	-	-	<2580	-	-	-
7	Transcription Factor	YER184C	YER184C	BC	AQLPPSAPASLQK	28	C	-	-	-	-	-	-	-	-
7	Transcription Factor	YNL167C	SKO1	AB	ALSLPGTISHPSLPK	29	B	-	-	-	-	<2580	-	-	-
7	Transcription Factor	YFL031W	HAC1	BB	CSLLENLLNSVNLEK	30	B	-	-	-	-	<25803	-	-	-
7	Transcription Factor	YFR034C	PHO4	BB	ATTVEAACR	31	B	-	-	-	-	<2580	-	-	-
7	Transcription Factor	YGR249W	MGA1	BB	NILSPISVSYVDASR	34	B	-	-	-	-	<2580	-	-	-
7	Transcription Factor	YGL071W	AFT1	AA	IFYPQGIELVIER	35	A	8668.99	6935.42	5765.95	-	6935.42	1169.47	1733.86	25
7	Transcription Factor	YAL051W	OAF1	BC	VENLSLLLVILK	36	C	-	-	-	-	-	-	-	-
7	Transcription Factor	YGL166W	CUP2	AC	ANDEAAHVNGLGIADLDVLLGLNGR	37	C	-	-	-	-	-	-	-	-
7	Transcription Factor	YGL254W	FZF1	BB	CSFDGCEK	38	B	-	-	-	-	<25803	-	-	-
7	Transcription Factor	YGL166W	CUP2	AC	YACETCIR	39	A	466.26	580.496	509.742	547.468	528.605	35.3773	52.4503	9.92242
7	Transcription Factor	YFL031W	HAC1	BB	LHLQYLER	40	B	-	-	-	-	<25803	-	-	-
7	Transcription Factor	YGL073W	HSF1	AA	IEPLPSLNDDDIEK	41	A	1028.9	1208.64	1345.51	1238.4	1223.52	68.4367	101.464	8.29282
7	Transcription Factor	YFL052W	YFL052W	BB	NLYAVHGPGISVK	42	B	-	-	-	-	<25803	-	-	-
7	Transcription Factor	YAL051W	OAF1	BC	TWSSSLDNLEK	43	B	-	-	-	-	<2580	-	-	-
7	Transcription Factor	YFR034C	PHO4	BB	TTSEGIHGFVDDLEPK	44	B	-	-	-	-	<2580	-	-	-
7	Transcription Factor	YFL052W	YFL052W	BB	LSCEAVGLIK	45	B	-	-	-	-	<2580	-	-	-
7	Transcription Factor	YGL073W	HSF1	AA	ENTNPNSTLLSSK	46	A	657.926	831.339	886.77	866.769	849.054	27.7158	41.0915	4.83968
7	Transcription Factor	YMR021C	MAC1	AB	APATGTISPDSTK	47	A	473.64	420.228	509.084	509.267	491.362	17.8136	26.4105	5.37495
7	Transcription Factor	YFL021W	GAT1	BB	EIWDLYSSAQK	48	B	-	-	-	-	<25803	-	-	-
8	Transcription Factor	YPL202C	AFT2	BB	IFYPQGIDIVIER	1	B	-	-	-	-	<25803	-	-	-
8	Transcription Factor	YKL043W	PHD1	AB	EQILDHLYPLFVK	2	B	-	-	-	-	<2580	-	-	-
8	Transcription Factor	YOR032C	HMS1	BB	DLADLDGLEPATK	3	B	-	-	-	-	<2580	-	-	-
8	Transcription Factor	YIL130W	ASG1	AB	DSQSFLDDTVK	4	B	-	-	-	-	<2580	-	-	-
8	Transcription Factor	YPL202C	AFT2	BB	SNAPTADTDIATNLGK	5	B	-	-	-	-	<258	-	-	-
8	Transcription Factor	YOR172W	YRM1	BB	DVALSTSPFR	6	B	-	-	-	-	<2580	-	-	-
8	Transcription Factor	YOR032C	HMS1	BB	TESPLVTADEIK	7	B	-	-	-	-	<2580	-	-	-
8	Transcription Factor	YJR147W	HMS2	BB	LVIWNPDQFTK	8	B	-	-	-	-	<258	-	-	-
8	Transcription Factor	YOR344C	TYE7	BB	LYEMEVQR	9	B	-	-	-	-	<2580	-	-	-
8	Transcription Factor	YIR013C	GAT4	BB	NADSQPARPR	10	B	-	-	-	-	<2580	-	-	-
8	Transcription Factor	YIL131C	FKH1	AB	NIDIDLGPAK	11	B	-	-	-	-	<2580	-	-	-
8	Transcription Factor	YOR344C	TYE7	BB	AVDYILYLQNNER	12	B	-	-	-	-	<2580	-	-	-
8	Transcription Factor	YKL185W	ASH1	AB	SSNNDSIFNPIISEK	13	B	-	-	-	-	<2580	-	-	-
8	Transcription Factor	YHR178W	STB5	BB	SVIILQDIETVR	14	B	-	-	-	-	<2580	-	-	-
8	Transcription Factor	YHR084W	STE12	AB	ATPGEVEESLR	15	A	774.431	718.507	830.974	894.412	802.702	56.2335	83.3718	10.3864
8	Transcription Factor	YJR060W	CBF1	AA	AAILACAAEYIQK	16	A	2739.45	2395.77	3160.33	4640.46	2949.89	382.28	566.768	19.2132
8	Transcription Factor	YKL062W	MSN4	AA	IYSSVATPQALNDELK	17	A	293.339	148.953	283.426	-	283.426	9.91319	14.6973	5.18558
8	Transcription Factor	YIL101C	XBP1	BB	SSTYTSQTSSPIGPR	18	B	-	-	-	-	<258	-	-	-
8	Transcription Factor	YHL009C	YAP3	AB	SPSVAHNENVPDDSK	19	A	760.945	674.097	749.201	778.362	755.073	14.5808	21.6174	2.86296
8	Transcription Factor	YIL101C	XBP1	BB	YSLPPPNQLSSPQR	20	B	-	-	-	-	<2580	-	-	-
8	Transcription Factor	YKL015W	PUT3	BB	CVTSNAICEYLEPSK	21	B	-	-	-	-	<25803	-	-	-
8	Transcription Factor	YHL009C	YAP3	AB	SNNDLLLQNNISFPK	22	B	-	-	-	-	<2580	-	-	-
8	Transcription Factor	YIL131C	FKH1	AB	NIIEGSTYLR	23	A	675.747	600.978	746.395	773.493	711.071	48.8733	72.4596	10.1902
8	Transcription Factor	YJR127C	RSF2	BC	GVPVHSASSDAVIDR	24	C	-	-	-	-	-	-	-	-
8	Transcription Factor	YLR451W	LEU3	AB	EYASANSELVNEQIR	25	A	261.942	205.522	201.762	-	205.522	3.76051	5.57533	2.71276
8	Transcription Factor	YIL130W	ASG1	AB	EQDSVDTYSNIPVGR	26	A	821.263	624.101	885.2	934.949	853.232	56.8428	84.2751	9.87716
8	Transcription Factor	YIL036W	CST6	AA	DSALGDQSVIYSK	27	A	1014.66	375.531	1019	1142.89	1016.83	64.1139	95.0553	9.34822
8	Transcription Factor	YIL036W	CST6	AA	ESHSNPSFTPK	28	A	1230.84	956.399	1088.58	1353.85	1159.71	132.634	196.644	16.9563
8	Transcription Factor	YJR127C	RSF2	BC	GAPALCILTAAAR	29	B	-	-	-	-	<258	-	-	-
8	Transcription Factor	YIR013C	GAT4	BB	ELTGTVR	30	B	-	-	-	-	<2580	-	-	-
8	Transcription Factor	YJL110C	GZF3	AB	TTDSNPSEVPNQIR	31	A	96.8574	97.1243	98.9739	142.911	98.0491	1.05825	1.56896	1.60018
8	Transcription Factor	YKL185W	ASH1	AB	LIPSILEAK	32	A	358.621	257.953	330.9	-	330.9	27.7214	41.0998	12.4206
8	Transcription Factor	YJL110C	GZF3	AB	WPPLGYEAVSAEQK	33	B	-	-	-	-	<25803	-	-	-
8	Transcription Factor	YKL062W	MSN4	AA	NSNNAQFVNDGEK	34	A	393.43	349.227	447.63	524.555	420.53	49.2013	72.9459	17.3462
8	Transcription Factor	YHR178W	STB5	BB	IAFLNDAATITDFER	35	B	-	-	-	-	<258	-	-	-
8	Transcription Factor	YJL206C	YJL206C	BB	VVETIFPPETLR	36	B	-	-	-	-	<2580	-	-	-
8	Transcription Factor	YLR451W	LEU3	AB	SVLSEITISPIIR	37	B	-	-	-	-	<2580	-	-	-
8	Transcription Factor	YJR147W	HMS2	BB	DNINSLSLVK	38	B	-	-	-	-	<2580	-	-	-
8	Transcription Factor	YOR172W	YRM1	BB	ELFGSTPNIELLK	39	B	-	-	-	-	<2580	-	-	-
8	Transcription Factor	YKL043W	PHD1	AB	SIAAASPTVTATTR	40	A	239.062	137.504	214.483	208.341	211.412	15.3602	22.773	10.7718
8	Transcription Factor	YJL206C	YJL206C	BB	SILNLPQGEADLK	41	B	-	-	-	-	<258	-	-	-
8	Transcription Factor	YHR084W	STE12	AB	CGIDATLEQPK	42	B	-	-	-	-	<2580	-	-	-
8	Transcription Factor	YJR060W	CBF1	AA	LLSEQNASQLASANEK	43	A	3392.39	2572.28	3314.48	3674.75	3353.43	180.135	267.068	7.96402
8	Transcription Factor	YKL015W	PUT3	BB	IFNCLFSSER	44	B	-	-	-	-	<25803	-	-	-
9	Transcription Factor	YLR278C	YLR278C	AC	AISSGDTLHDSNSANAANLSNSNDK	1	A	360.389	310.404	571.327	375.624	368.007	32.6099	48.3475	13.1377
9	Transcription Factor	YLR266C	PDR8	BC	NLVILLDLQGNAK	2	C	-	-	-	-	-	-	-	-
9	Transcription Factor	YLR256W	HAP1	BC	NLTYGTENVNDVVSSLINK	3	C	-	-	-	-	-	-	-	-
9	Transcription Factor	YOR162C	YRR1	BC	ALSILDDFFNDGACNEINVILDK	4	C	-	-	-	-	-	-	-	-
9	Transcription Factor	YLR013W	GAT3	BC	IFLVFGK	5	C	-	-	-	-	-	-	-	-
9	Transcription Factor	YML099C	ARG81	AB	ITLAPPNEESR	6	A	248.997	278.483	238.576	236.645	243.787	6.17613	9.15673	3.75604
9	Transcription Factor	YLR278C	YLR278C	AC	GQAEEHAGFVENSQVDLAEQEK	7	C	-	-	-	-	-	-	-	-
9	Transcription Factor	YOR162C	YRR1	BC	GSTETSSPLPDGVINPYADR	8	B	-	-	-	-	<2580	-	-	-
9	Transcription Factor	YLR014C	PPR1	BB	TNVLGFDDGTFDNK	9	B	-	-	-	-	<2580	-	-	-
9	Transcription Factor	YMR136W	GAT2	BC	HASDTDLK	10	C	-	-	-	-	-	-	-	-
9	Transcription Factor	YLR013W	GAT3	BC	ISVESLLNPVEETIDCEKPHSQTK	11	B	-	-	-	-	<25803	-	-	-
9	Transcription Factor	YMR019W	STB4	AC	GQGTYSNTSLNITFEEK	12	C	-	-	-	-	-	-	-	-
9	Transcription Factor	YML076C	WAR1	BC	TVLPGLQQSLSDLWSTLSQPPSYGAR	13	C	-	-	-	-	-	-	-	-
9	Transcription Factor	YOR363C	PIP2	BB	NPEEQIAVNK	14	B	-	-	-	-	<2580	-	-	-
9	Transcription Factor	YLR266C	PDR8	BC	AVSNFYQLTSTLAFER	15	B	-	-	-	-	<25803	-	-	-
9	Transcription Factor	YLR403W	SFP1	BB	GYSISPQIAYTAYLPNLEK	16	B	-	-	-	-	<25803	-	-	-
9	Transcription Factor	YLR098C	CHA4	BC	IFQLEDSSLAESSSSSK	17	B	-	-	-	-	<2580	-	-	-
9	Transcription Factor	YML027W	YOX1	BB	STTIIQTVSPPSPPLDVHATPLASR	18	B	-	-	-	-	<2580	-	-	-
9	Transcription Factor	YMR019W	STB4	AC	TYAETSESFPR	19	A	108.062	128.123	127.791	138.583	127.957	5.39609	8.00024	6.25229
9	Transcription Factor	YJL089W	SIP4	BC	LNQPDFVEIQLTLFYLSLK	20	C	-	-	-	-	-	-	-	-
9	Transcription Factor	YOR363C	PIP2	BB	SLQENSFPISLYK	21	B	-	-	-	-	<2580	-	-	-
9	Transcription Factor	YML076C	WAR1	BC	GPTDSEESSLK	22	B	-	-	-	-	<2580	-	-	-
9	Transcription Factor	YMR016C	SOK2	AB	TSTSDEATQPNEPSEAEPVK	23	B	-	-	-	-	<2580	-	-	-
9	Transcription Factor	YMR136W	GAT2	BC	SSTLHGPLYHR	24	B	-	-	-	-	<25803	-	-	-
9	Transcription Factor	YJL103C	GSM1	BC	SGEICFVSNEFYSLTGFNK	25	C	-	-	-	-	-	-	-	-
9	Transcription Factor	YMR168C	CEP3	BB	GLGSLVPLNK	26	B	-	-	-	-	<2580	-	-	-
9	Transcription Factor	YML027W	YOX1	BB	TSSQELSILQAEFEK	27	B	-	-	-	-	<2580	-	-	-
9	Transcription Factor	YLL054C	YLL054C	BC	ASSSICSYEVEPGR	28	B	-	-	-	-	<2580	-	-	-
9	Transcription Factor	YLR098C	CHA4	BC	SYYCSEELVFAIAALGSLISYK	29	C	-	-	-	-	-	-	-	-
9	Transcription Factor	YLL054C	YLL054C	BC	FGILIPEGDSDILSLEYLR	30	C	-	-	-	-	-	-	-	-
9	Transcription Factor	YJL103C	GSM1	BC	ITEGFSFTTDGK	31	B	-	-	-	-	<2580	-	-	-
9	Transcription Factor	YKR064W	OAF3	BB	ILESEVLALFEEK	32	B	-	-	-	-	<25803	-	-	-
9	Transcription Factor	YMR037C	MSN2	AB	NSISHSLDLWNHPK	33	B	-	-	-	-	<25803	-	-	-
9	Transcription Factor	YLR256W	HAP1	BC	GLLPTSEGGSVDSNNDEIYGLPK	34	B	-	-	-	-	<25803	-	-	-
9	Transcription Factor	YJL089W	SIP4	BC	YLDAVSSFNSSSVK	35	B	-	-	-	-	<2580	-	-	-
9	Transcription Factor	YLR014C	PPR1	BB	GIFSDSNPLTSQANR	36	B	-	-	-	-	<2580	-	-	-
9	Transcription Factor	YMR168C	CEP3	BB	VQLLDSGDSFYHPVFK	37	B	-	-	-	-	<2580	-	-	-
9	Transcription Factor	YMR037C	MSN2	AB	SSVVIESTK	38	A	1073.64	1088.96	551.222	1104.35	1081.3	15.3547	22.7649	2.10533
9	Transcription Factor	YML099C	ARG81	AB	LAESGVGSYWGAR	39	B	-	-	-	-	<2580	-	-	-
9	Transcription Factor	YMR016C	SOK2	AB	SSQLPISALTSTDTDK	40	A	366.157	334.197	448.66	-	366.157	31.9596	47.3833	12.9407
9	Transcription Factor	YKL222C	YKL222C	BB	AILATQTDTFAK	41	B	-	-	-	-	<2580	-	-	-
9	Transcription Factor	YKR064W	OAF3	BB	LTPYIYPVLQEIDTSK	42	B	-	-	-	-	<25803	-	-	-
9	Transcription Factor	YLR403W	SFP1	BB	CPVIGCEK	43	B	-	-	-	-	<2580	-	-	-
9	Transcription Factor	YKL222C	YKL222C	BB	NHPIEEIPYLER	44	B	-	-	-	-	<25803	-	-	-
10	Signalling	YNL047C	SLM2	AC	SPLAILIPTSAQPTDVLSAR	1	A	227.935	628.252	244.705	756.877	436.478	200.158	296.755	67.9884
10	Signalling	YLR353W	BUD8	BB	TLPEHGQPLVLAPIK	2	B	-	-	-	-	<2580	-	-	-
10	Signalling	YLR433C	CNA1	AB	LPPSLSEVEQEK	3	B	-	-	-	-	<2580	-	-	-
10	Signalling	YDR363W	ESC2	BB	SSLLYTYDENDDFFK	4	B	-	-	-	-	<2580	-	-	-
10	Signalling	YLR229C	CDC42	AA	CVVVGDGAVGK	5	A	3801.41	2283.66	3469.48	3777.39	3623.43	165.966	246.061	6.79081
10	Signalling	YAL041W	CDC24	AB	YQDEDGDFVVLGSDEDWNVAK	6	B	-	-	-	-	<25803	-	-	-
10	Signalling	YNL283C	WSC2	BB	VVTQSVVSQANQQASTIFTTR	7	B	-	-	-	-	<2580	-	-	-
10	Signalling	YDL203C	ACK1	AA	ESLGSPAVQDASISSGNR	8	A	213.825	133.6	190.327	238.835	202.076	24.254	35.959	17.7948
10	Signalling	YKL197C	PEX1	AC	WGDIGALANAK	9	A	406.418	258.909	387.278	378.434	382.856	13.9922	20.7449	5.41846
10	Signalling	YDL203C	ACK1	AA	DNSAPPPYEESESR	10	A	235.264	274.184	316.031	-	274.184	38.9202	57.7032	21.0454
10	Signalling	YLR353W	BUD8	BB	KPSTSLEEEGPPIGLPSIPVLR	11	B	-	-	-	-	<2580	-	-	-
10	Signalling	YDR499W	LCD1	BB	NIGDNELGGLISK	12	B	-	-	-	-	<2580	-	-	-
10	Signalling	YDR499W	LCD1	BB	DQASYYEDAFEDLPEYIEEELK	13	B	-	-	-	-	<25803	-	-	-
10	Signalling	YDR363W	ESC2	BB	HSTLTLSDSEDSDAK	14	B	-	-	-	-	<25803	-	-	-
10	Signalling	YMR232W	FUS2	BC	TSYNLYDLNYPK	15	B	-	-	-	-	<2580	-	-	-
10	Signalling	YBR097W	VPS15	BB	EIPLTAEDINWIDK	16	B	-	-	-	-	<2580	-	-	-
10	Signalling	YNL283C	WSC2	BB	NTASTFATYDLPTR	17	B	-	-	-	-	<258	-	-	-
10	Signalling	YNL047C	SLM2	AC	AILVYLSETASIQDEIVR	18	C	-	-	-	-	-	-	-	-
10	Signalling	YBR136W	MEC1	BC	EWYSIGLEAANLEGNVQTLK	19	B	-	-	-	-	<25803	-	-	-
10	Signalling	YMR028W	TAP42	AB	LALFSTNETIDDVSTASIK	20	B	-	-	-	-	<25803	-	-	-
10	Signalling	YBR097W	VPS15	BB	VVVSNSYEGDVESIEK	21	B	-	-	-	-	<2580	-	-	-
10	Signalling	YPL256C	CLN2	CC	LVVATCLWLAAK	22	C	-	-	-	-	-	-	-	-
10	Signalling	YDR490C	PKH1	BB	NPLDIEPPTDSAGK	23	B	-	-	-	-	<2580	-	-	-
10	Signalling	YAL024C	LTE1	AC	GVDYPSSYAVDK	24	A	184.234	104.245	158.654	161.723	160.188	12.7897	18.962	11.8373
10	Signalling	YAL024C	LTE1	AC	SALYSDTSSTVISISTSK	25	C	-	-	-	-	-	-	-	-
10	Signalling	YLR433C	CNA1	AB	GTEGLNETLSTFEK	26	A	1080.59	605.649	936.11	1096.78	1008.35	80.3324	119.101	11.8115
10	Signalling	YDR373W	FRQ1	AB	DCPSGQLAR	27	A	626.379	417.505	706.252	649.266	637.822	39.9366	59.2101	9.28316
10	Signalling	YPL256C	CLN2	CC	SNIITFLFELSVVTR	28	C	-	-	-	-	-	-	-	-
10	Signalling	YMR028W	TAP42	AB	YNPQLSELYAQPK	29	A	326.886	438.797	154.123	673.024	382.842	142.337	211.029	55.1217
10	Signalling	YLR248W	RCK2	AC	GEYTFLKPWWDEISAGAK	30	C	-	-	-	-	-	-	-	-
10	Signalling	YGL178W	MPT5	CC	IIDTVDNEVQIDLIIK	31	C	-	-	-	-	-	-	-	-
10	Signalling	YAL041W	CDC24	AB	LPVIASDDLK	32	A	519.693	350.718	499.594	566.612	509.644	33.5087	49.6801	9.748
10	Signalling	YDR373W	FRQ1	AB	EIQQWHK	33	B	-	-	-	-	<25803	-	-	-
10	Signalling	YGL178W	MPT5	CC	ELDFYLLAELFNR	34	C	-	-	-	-	-	-	-	-
10	Signalling	YBR136W	MEC1	BC	EDDGSLSNFLLPYISLDIIIK	35	C	-	-	-	-	-	-	-	-
10	Signalling	YKL197C	PEX1	AC	DNLFVVYISDGAQLPSQK	36	C	-	-	-	-	-	-	-	-
10	Signalling	YMR232W	FUS2	BC	LDSSDELLLFGNIDTIASISK	37	C	-	-	-	-	-	-	-	-
10	Signalling	YLR248W	RCK2	AC	ADEGIFTPGVGGGGIGIVK	38	A	1199.39	787.911	1134.76	1401.76	1167.07	133.504	197.933	16.9598
10	Signalling	YLR229C	CDC42	AA	NVFDEAIVAALEPPVIK	39	A	4228.8	2568.25	5081.31	3400.68	3814.74	830.273	1230.96	32.2686
10	Signalling	YDR490C	PKH1	BB	FGEQLGDGSYSSVVLATAR	40	B	-	-	-	-	<2580	-	-	-
11	Signalling	YKR028W	SAP190	AB	FGQDYSIESPVSK	1	A	935.687	655.407	837.984	903.702	870.843	48.8518	72.4276	8.31695
11	Signalling	YDR099W	BMH2	AA	ATNSSLEAYK	2	A	47545.8	34600.9	48696.2	52807.2	48121	2630.71	3900.29	8.10517
11	Signalling	YGR040W	KSS1	AC	TITFDIPSQYK	3	A	194.267	168.02	164.951	152.26	166.486	7.88006	11.683	7.01741
11	Signalling	YJL128C	PBS2	BB	NVLDNQETQNITDVNINIDTTK	4	B	-	-	-	-	<25803	-	-	-
11	Signalling	YOL148C	SPT20	AB	IQQPSEPNSGVANTGANTANK	5	B	-	-	-	-	<2580	-	-	-
11	Signalling	YDL159W	STE7	AB	TIPVEQNNSTIINQLVR	6	A	334.123	211.249	336.214	563.434	335.169	62.4827	92.6369	27.6389
11	Signalling	YLR319C	BUD6	AB	TASSSSSIETTVTK	7	B	-	-	-	-	<25803	-	-	-
11	Signalling	YDR420W	HKR1	BB	YGALDDFINSFTDSASAGK	8	B	-	-	-	-	<2580	-	-	-
11	Signalling	YDL159W	STE7	AB	TWFNELTISK	9	B	-	-	-	-	<2580	-	-	-
11	Signalling	YER020W	GPA2	AA	VLLLGAGESGK	10	A	1769.52	1080.14	1545.15	1852.92	1657.33	153.887	228.152	13.7662
11	Signalling	YPL161C	BEM4	AB	DSSVTADVNPIENILFK	11	B	-	-	-	-	<2580	-	-	-
11	Signalling	YDR524C	AGE1	AB	GFEVYCVILK	12	B	-	-	-	-	<2580	-	-	-
11	Signalling	YKR028W	SAP190	AB	VVEGLENDASGVELYDETLSDTESVR	13	B	-	-	-	-	<25803	-	-	-
11	Signalling	YOL100W	PKH2	AB	VQYAFTPGFPLIIR	14	A	480.85	368.709	471.555	510.767	476.203	19.6059	29.0677	6.10407
11	Signalling	YER020W	GPA2	AA	EYIPLIYQNLLEIGR	15	A	1910.21	985.219	2102.55	2780.24	2006.38	435.012	644.949	32.1449
11	Signalling	YBR260C	RGD1	AC	YTIWTENLVLNTGVTISPLDSTK	16	C	-	-	-	-	-	-	-	-
11	Signalling	YDR524C	AGE1	AB	ITANSDDSER	17	A	174.336	138.309	181.769	-	174.336	7.43305	11.0202	6.32127
11	Signalling	YDR420W	HKR1	BB	SQLSESYSSSSTVYSGGESTADK	18	B	-	-	-	-	<25803	-	-	-
11	Signalling	YPR032W	SRO7	BC	ISFAAETLELAVSIETGDVVLFK	19	C	-	-	-	-	-	-	-	-
11	Signalling	YOL100W	PKH2	AB	SFVGTAEYVSPELLNDSFTDYR	20	B	-	-	-	-	<2580	-	-	-
11	Signalling	YLR113W	HOG1	AA	DVINTICSENTLK	21	A	1798.61	1222.1	1996.34	2117.53	1897.47	159.458	236.412	12.4593
11	Signalling	YLR319C	BUD6	AB	SQTELGDLSDTLLSK	22	A	542.163	378.64	582.106	551.533	546.848	19.9714	29.6095	5.41458
11	Signalling	YMR218C	TRS130	BC	SVQSDALESLQVEVEVQK	23	C	-	-	-	-	-	-	-	-
11	Signalling	YDR440W	DOT1	AB	TNSPQPTSLTSDNDTSSVTTAK	24	B	-	-	-	-	<258	-	-	-
11	Signalling	YJL128C	PBS2	BB	YPYPPETYDNIFSQLSAIVDGPPPR	25	B	-	-	-	-	<25803	-	-	-
11	Signalling	YHR186C	KOG1	AB	FAQFEDQLITADDR	26	B	-	-	-	-	<2580	-	-	-
11	Signalling	YOL148C	SPT20	AB	NLSLSVPLNPYEHR	27	A	483.026	381.593	585.871	553.67	518.348	51.4227	76.2393	14.7081
11	Signalling	YLR113W	HOG1	AA	TVEPDAVDLLEK	28	A	2799.67	1940.22	2090.31	1820.28	2015.26	135.015	200.173	9.93283
11	Signalling	YGL190C	CDC55	AC	TFDEHNAPNSNSNK	29	A	1883.52	1283.58	1714.06	2210.31	1798.79	248.126	367.871	20.451
11	Signalling	YPL161C	BEM4	AB	CLTPEEQNLEALAK	30	A	644.681	466.278	703.747	790.313	674.214	72.816	107.957	16.0123
11	Signalling	YHR186C	KOG1	AB	LINEDDSALLLTGSSDGVIK	31	A	543.668	443.285	709.249	512.459	528.063	50.1911	74.4133	14.0917
11	Signalling	YDL235C	YPD1	AA	IAWVCER	32	A	2969.87	1937.32	3216.75	3306.13	3093.31	168.127	249.264	8.05817
11	Signalling	YDL235C	YPD1	AA	GSSAALGLQR	33	A	2622.41	2049.35	2861.81	3182.16	2742.11	279.875	414.943	15.1322
11	Signalling	YGL190C	CDC55	AC	NILHFSWHPR	34	C	-	-	-	-	-	-	-	-
11	Signalling	YBR260C	RGD1	AC	VLNSDVAINALLSR	35	A	890.799	478.796	902.119	1839.61	896.459	211.661	313.809	35.0054
11	Signalling	YMR218C	TRS130	BC	EEPVILYSSELSAPDTR	36	B	-	-	-	-	<2580	-	-	-
11	Signalling	YDR440W	DOT1	AB	LQYPLFDIEYLR	37	A	287.932	499.248	234.56	306.608	297.27	36.024	53.4091	17.9665
11	Signalling	YGR040W	KSS1	AC	SIHSAQVIHR	38	C	-	-	-	-	-	-	-	-
11	Signalling	YDR099W	BMH2	AA	AVASSGQELSVEER	39	A	26196.7	19426.8	16901.4	35270.7	22811.7	4647.66	6890.62	30.2065
11	Signalling	YPR032W	SRO7	BC	YPLAATGLSYISTVEK	40	B	-	-	-	-	<25803	-	-	-
12	Signalling	YDL047W	SIT4	BC	YCCQVFDFLTLAAIIDGK	1	C	-	-	-	-	-	-	-	-
12	Signalling	YER173W	RAD24	BB	SDEDESLCEILSQR	2	B	-	-	-	-	<258	-	-	-
12	Signalling	YGL208W	SIP2	AC	CSDSQDAGQPSR	3	A	193.709	145.869	139.57	233.922	169.789	27.0694	40.133	23.637
12	Signalling	YML064C	TEM1	CC	NQVEVQVGLVGDAQVGK	4	C	-	-	-	-	-	-	-	-
12	Signalling	YMR192W	GYL1	AA	INNNEIPEEVSSFWLK	5	A	441.439	307.928	261.613	232.273	284.771	37.8275	56.0831	19.6941
12	Signalling	YBL085W	BOI1	AB	VPEVSTPQLQDEQTLIQEK	6	A	437.613	293.609	325.535	306.862	316.199	15.9632	23.6671	7.48487
12	Signalling	YHR079C	IRE1	AA	FDAGSDFVIPSGDWTVK	7	A	89.2224	90.1003	43.4177	85.5965	87.4095	2.2519	3.33866	3.81957
12	Signalling	YPR165W	RHO1	AC	GQFPEVYVPTVFENYVADVEVDGR	8	A	10066	5354.99	4893.71	8852.16	7103.58	1979.23	2934.4	41.3088
12	Signalling	YGR014W	MSB2	BB	SSVSQVSDTPVPSTSSR	9	B	-	-	-	-	<258	-	-	-
12	Signalling	YMR192W	GYL1	AA	ADCIEESASALK	10	A	172.824	127.275	174.998	-	172.824	2.17387	3.22298	1.8649
12	Signalling	YOR089C	VPS21	AA	TGENVNDVFLGIGEK	11	A	2405.33	1638.04	2074.22	2571.2	2239.78	248.489	368.41	16.4485
12	Signalling	YHR079C	IRE1	AA	FTADQQTGAENLR	12	A	61.5886	52.7375	56.8643	73.6083	59.2265	4.42558	6.56136	11.0784
12	Signalling	YDL035C	GPR1	BB	TNTGSDENVSASGGVR	13	B	-	-	-	-	<2580	-	-	-
12	Signalling	YOR089C	VPS21	AA	TAEEQNSASNER	14	A	1661.21	1315.78	1440.5	1925.5	1550.86	172.714	256.065	16.5112
12	Signalling	YDL035C	GPR1	BB	LNDDSDTTIILDNNNYNFPDSPR	15	B	-	-	-	-	<2580	-	-	-
12	Signalling	YDL138W	RGT2	BB	ATYDYEASFGPSTLLDCFK	16	B	-	-	-	-	<2580	-	-	-
12	Signalling	YKR019C	IRS4	AB	YHGGTTVTLTEQGASDSLR	17	B	-	-	-	-	<2580	-	-	-
12	Signalling	YNL173C	MDG1	AB	GPEAIILTGTFDDWK	18	B	-	-	-	-	<2580	-	-	-
12	Signalling	YGL208W	SIP2	AC	SGHSSPR	19	C	-	-	-	-	-	-	-	-
12	Signalling	YBL085W	BOI1	AB	ATIDIDTSVPVISSYATPTIPLSK	20	B	-	-	-	-	<2580	-	-	-
12	Signalling	YNL128W	TEP1	BC	NSLDDLILFLTVYHGK	21	C	-	-	-	-	-	-	-	-
12	Signalling	YJL080C	SCP160	AC	AQETGEVELEITGSR	22	C	-	-	-	-	-	-	-	-
12	Signalling	YHR005C	GPA1	AB	ALDYINASVAGGSDFLNDYVLK	23	B	-	-	-	-	<25803	-	-	-
12	Signalling	YOR107W	RGS2	BB	SDGDAESSNTVLIQLR	24	B	-	-	-	-	<25803	-	-	-
12	Signalling	YNL128W	TEP1	BC	TLVEEETNNVICER	25	B	-	-	-	-	<258	-	-	-
12	Signalling	YOR107W	RGS2	BB	AHCEENLEFFEK	26	B	-	-	-	-	<2580	-	-	-
12	Signalling	YER173W	RAD24	BB	VQAEDWLNVSLYK	27	B	-	-	-	-	<2580	-	-	-
12	Signalling	YPR165W	RHO1	AC	WIAEVLHFCQGVPIILVGCK	28	C	-	-	-	-	-	-	-	-
12	Signalling	YDL006W	PTC1	AC	DVLNDSFLAIDEEINTK	29	A	701.736	526.594	531.908	914.737	616.822	87.5713	129.833	21.0487
12	Signalling	YML064C	TEM1	CC	HLGGQQHR	30	C	-	-	-	-	-	-	-	-
12	Signalling	YKR019C	IRS4	AB	YASTTVVPVSTLK	31	A	76.2232	48.9462	43.3065	73.4896	61.2179	13.6385	20.2204	33.0303
12	Signalling	YHR005C	GPA1	AB	TTGITETEFNIGSSK	32	A	540.823	410.854	347.868	519.819	465.336	64.9846	96.3461	20.7046
12	Signalling	YLR006C	SSK1	BB	GLNFTTESVNDCTYK	33	B	-	-	-	-	<258	-	-	-
12	Signalling	YNL173C	MDG1	AB	NADGLSGTTTIIENNVGVNEEK	34	A	753.502	556.76	665.161	849.968	709.332	92.4032	136.997	19.3135
12	Signalling	YDL138W	RGT2	BB	VISGIGIGIISAVVPLYQAEAAQK	35	B	-	-	-	-	<2580	-	-	-
12	Signalling	YJL080C	SCP160	AC	DLPSLGSNAAFANVK	36	A	2339.38	1914.82	2315.76	2593.8	2327.57	139.019	206.109	8.85513
12	Signalling	YGR014W	MSB2	BB	SSAQIFGYLPEALNTPFK	37	B	-	-	-	-	<258	-	-	-
12	Signalling	YLR006C	SSK1	BB	IDNSTDEVNQPIAVQFDEIDTVDDLK	38	B	-	-	-	-	<2580	-	-	-
12	Signalling	YDL006W	PTC1	AC	LDWGYFAVFDGHAGIQASK	39	C	-	-	-	-	-	-	-	-
12	Signalling	YDL047W	SIT4	BC	TAGGFPDDINYIFLGDYVDR	40	B	-	-	-	-	<2580	-	-	-
13	Signalling	YNL006W	LST8	AA	TTNPNPVASFEGHR	1	A	810.874	1094.48	969.211	838.413	903.812	79.1685	117.375	12.9867
13	Signalling	YJR066W	TOR1	AC	ALPIPTQSLGEYAER	2	A	464.714	571.268	559.675	-	559.675	11.5932	17.188	3.07107
13	Signalling	YER114C	BOI2	AB	TTIDIDTSVPIISSYTTPTVSLSK	3	B	-	-	-	-	<25803	-	-	-
13	Signalling	YFL033C	RIM15	BB	AADYEGSAGCDDESTITTLEAR	4	B	-	-	-	-	<2580	-	-	-
13	Signalling	YDR294C	DPL1	AA	NTILLVGSAPNFPHGIADDIEGLGK	5	A	2562.23	5765.22	3729.48	3954.4	3841.94	696.085	1032.02	26.8619
13	Signalling	YOR047C	STD1	BC	FVTEVTLEDALPK	6	B	-	-	-	-	<25803	-	-	-
13	Signalling	YJL058C	BIT61	AC	IIEELLAGIR	7	A	2600.69	2503.05	2850	2130.35	2551.87	173.477	257.197	10.0788
13	Signalling	YNL090W	RHO2	BC	TSLLYVFTLGK	8	C	-	-	-	-	-	-	-	-
13	Signalling	YER114C	BOI2	AB	TNEEGLYPVVFTQK	9	A	876.525	1117.9	989.438	940.058	964.748	56.4565	83.7024	8.67609
13	Signalling	YOR171C	LCB4	AB	FFPAALPADGTIDLVITDAR	10	B	-	-	-	-	<25803	-	-	-
13	Signalling	YMR030W	RSF1	BB	SSPVNVTHDESLPLGTIESNSTK	11	B	-	-	-	-	<644	-	-	-
13	Signalling	YMR030W	RSF1	BB	YSIISTDTLPDEVYFK	12	B	-	-	-	-	<644	-	-	-
13	Signalling	YFL033C	RIM15	BB	LSPISSNSNPSSLTSSNYEK	13	B	-	-	-	-	<644	-	-	-
13	Signalling	YIL118W	RHO3	AC	GYFPEVYEPTVFENYIHDIFVDSK	14	C	-	-	-	-	-	-	-	-
13	Signalling	YDR389W	SAC7	AA	SNALPLTEDDGDER	15	A	746.222	902.632	690.74	651.798	718.481	47.2118	69.9962	9.74226
13	Signalling	YOR171C	LCB4	AB	VSPDDSQDNSPSLGIK	16	A	723.472	804.606	805.817	-	804.606	1.21083	1.79518	0.223113
13	Signalling	YKL051W	SFK1	CC	HYASVHPLASPHFNPQSSEK	17	C	-	-	-	-	-	-	-	-
13	Signalling	YBR200W	BEM1	AB	LFDGSGEEIK	18	A	758.894	1138.38	1015.82	863.63	939.727	128.465	190.463	20.2679
13	Signalling	YNL138W	SRV2	AA	FGIQVNHSLPQISIDK	19	A	27629.8	161578	62494.9	86089.7	74292.3	29230	43336.4	58.3322
13	Signalling	YDL234C	GYP7	AB	NNIFNDLNLTDELSDTEINNALQR	20	B	-	-	-	-	<25803	-	-	-
13	Signalling	YFL038C	YPT1	AA	LLLIGNSGVGK	21	A	19823.5	26017.3	23275.7	19114.2	21549.6	2080.72	3084.88	14.3152
13	Signalling	YJR066W	TOR1	AC	LAVPGGTYTSDFVEFEIK	22	C	-	-	-	-	-	-	-	-
13	Signalling	YNL138W	SRV2	AA	GGIGAVFAELNQGENITK	23	A	8625.13	12559.6	10466.1	7500.54	9545.63	1482.8	2198.39	23.0303
13	Signalling	YLR182W	SWI6	AB	NPPETTSLINDVQNLLNSISK	24	B	-	-	-	-	<25803	-	-	-
13	Signalling	YDR294C	DPL1	AA	GITEPEIIAPVTAHAGFDK	25	A	1834.86	2356.92	1909.48	1497.23	1872.17	206.127	305.603	16.3234
13	Signalling	YJL058C	BIT61	AC	SFQLYIFNQEEESNVTETDK	26	C	-	-	-	-	-	-	-	-
13	Signalling	YDR183W	PLP1	AB	SSGEENLDELLNELDR	27	B	-	-	-	-	<2580	-	-	-
13	Signalling	YBR274W	CHK1	AC	VSLSNENYLK	28	A	322.151	238.611	335.04	-	322.151	12.889	19.1093	5.93177
13	Signalling	YFL038C	YPT1	AA	FSDDTYTNDYISTIGVDFK	29	A	34339.2	48944.1	31748.8	25727.2	33044	4305.98	6384.04	19.3198
13	Signalling	YBR274W	CHK1	AC	LCELLGYDNVFPLIINIK	30	C	-	-	-	-	-	-	-	-
13	Signalling	YBR200W	BEM1	AB	ASVESFGLEDEK	31	B	-	-	-	-	<2580	-	-	-
13	Signalling	YKL051W	SFK1	CC	YFNHVESFSGYYK	32	C	-	-	-	-	-	-	-	-
13	Signalling	YOR047C	STD1	BC	NIIENYLLNVAVEAQCR	33	C	-	-	-	-	-	-	-	-
13	Signalling	YDL234C	GYP7	AB	LSHQAILQYIPESGLSTLEISK	34	A	391.662	1247.76	595.724	352.411	493.693	121.656	180.368	36.5344
13	Signalling	YNL006W	LST8	AA	HLATCSADHTAR	35	A	868.216	1141.48	894.433	901.581	898.007	16.6825	24.7335	2.75426
13	Signalling	YIL118W	RHO3	AC	VALTAGPVATEVK	36	A	4743.17	5651.87	4921.55	4960.33	4940.94	108.582	160.983	3.25815
13	Signalling	YLR182W	SWI6	AB	ALPSPVVNDNEQK	37	A	567.255	813.858	763.041	1145.59	788.449	123.302	182.807	23.1856
13	Signalling	YDR183W	PLP1	AB	LQCIDNEADAIQICTK	38	A	945.177	1231.24	709.413	-	945.177	235.764	349.544	36.9819
13	Signalling	YNL090W	RHO2	BC	FPEQYHPTVFENYVTDCR	39	B	-	-	-	-	<25803	-	-	-
13	Signalling	YDR389W	SAC7	AA	ITSSDSPPIVSSNK	40	A	537.14	626.332	564.678	550.488	557.583	13.769	20.414	3.66115
15	Signalling	YOL044W	PEX15	BB	DLLNDDLFIESDESTK	1	B	-	-	-	-	<602	-	-	-
15	Signalling	YDR170C	SEC7	AB	ALTAVSLEEIESSENASTPR	2	B	-	-	-	-	<3010	-	-	-
15	Signalling	YDR103W	STE5	BC	AENLSDNIPPK	3	B	-	-	-	-	<3010	-	-	-
15	Signalling	YOR070C	GYP1	BB	DIPTWHQIEIDIPR	4	B	-	-	-	-	<30100	-	-	-
15	Signalling	YML057W	CMP2	AA	ASTVAAANSTATETSR	5	A	1738.66	1746.91	1908.76	2096.22	1827.83	85.0523	126.099	6.8988
15	Signalling	YFR014C	CMK1	AB	VQLEALYDELDILQR	6	B	-	-	-	-	<3010	-	-	-
15	Signalling	YGL155W	CDC43	BB	FESELNASYDQSDDGGFQGR	7	B	-	-	-	-	<30100	-	-	-
15	Signalling	YIL033C	BCY1	AB	AATVVATSDCLLWALDR	8	B	-	-	-	-	<30100	-	-	-
15	Signalling	YDR466W	PKH3	AA	IVALDYPWGPNNR	9	A	698.168	831.418	709.937	797.086	753.511	49.4587	73.3275	9.73145
15	Signalling	YMR023C	MSS1	BB	ITGQAIGIEEILDSVFSK	10	B	-	-	-	-	<602	-	-	-
15	Signalling	YJL164C	TPK1	BC	ETTATESGNESK	11	C	-	-	-	-	-	-	-	-
15	Signalling	YBL047C	EDE1	AA	LPNQTLGEIWALCDR	12	A	8047.55	5479.25	3892.42	5083.8	5281.53	793.411	1176.31	22.2722
15	Signalling	YLR260W	LCB5	CC	YPGHAIEIAR	13	C	-	-	-	-	-	-	-	-
15	Signalling	YMR023C	MSS1	BB	SSLVNSLTNDDISIVSDIPGTTR	14	B	-	-	-	-	<602	-	-	-
15	Signalling	YGL155W	CDC43	BB	NDEEDADLYHSCLGSAALALIEGK	15	B	-	-	-	-	<30100	-	-	-
15	Signalling	YDR170C	SEC7	AB	SSELSGNAIVDFIK	16	A	3146.61	3827.43	3092.09	2339.79	3119.35	367.668	545.105	17.475
15	Signalling	YIL033C	BCY1	AB	LLGPAVDVLK	17	A	7823.47	9045.07	7150.98	10047.1	8434.27	947.048	1404.09	16.6475
15	Signalling	YPR040W	TIP41	AC	SSGINTIQINAAR	18	A	669.366	624.186	800.72	658.117	663.741	22.5896	33.4914	5.04585
15	Signalling	YLR260W	LCB5	CC	GSHVLQPEVLHSK	19	C	-	-	-	-	-	-	-	-
15	Signalling	YDR103W	STE5	BC	FPPYSPLLPPFGLSYTPVER	20	C	-	-	-	-	-	-	-	-
15	Signalling	YFR014C	CMK1	AB	VQDFLDECTTGEYPVK	21	A	3449.41	4291.61	6617.66	5274.27	4782.94	912.435	1352.78	28.2833
15	Signalling	YBL047C	EDE1	AA	LNELTTDLQESQTK	22	A	8319.64	7637.39	8343.4	10012.3	8331.52	353.005	523.366	6.28175
15	Signalling	YIL113W	SDP1	BC	IYLYSEPTVK	23	B	-	-	-	-	<602	-	-	-
15	Signalling	YPR040W	TIP41	AC	IYVEFDENVVIR	24	C	-	-	-	-	-	-	-	-
15	Signalling	YNL180C	RHO5	AB	INLWDTAGQEDYDR	25	A	7500.88	5273.6	8002.12	10479.6	7751.5	1364.26	2022.66	26.0937
15	Signalling	YJL164C	TPK1	BC	VTVGSIVYK	26	B	-	-	-	-	<602	-	-	-
15	Signalling	YOR070C	GYP1	BB	NSSSSFTYPQLPQLQK	27	B	-	-	-	-	<3010	-	-	-
15	Signalling	YNL180C	RHO5	AB	LQEANSDYVSQEEIDELVQR	28	B	-	-	-	-	<30100	-	-	-
15	Signalling	YDR466W	PKH3	AA	LSTSSASSALSAPSTEIR	29	A	659.63	648.462	439.366	589.496	618.979	35.067	51.9904	8.39937
15	Signalling	YDR379W	RGA2	AB	VDATDESATSLEK	30	A	2192.67	2205.34	2441.13	2462.49	2323.24	124.232	184.186	7.928
15	Signalling	YML057W	CMP2	AA	SEATPQPATSASPK	31	A	1184.44	2619.37	1128.85	3283.43	1901.91	745.263	1104.93	58.0957
15	Signalling	YKR055W	RHO4	BB	SDLYEADNLSDLVEPSSAESLAK	32	B	-	-	-	-	<602	-	-	-
15	Signalling	YKR055W	RHO4	BB	IVVVGDGAVGK	33	B	-	-	-	-	<3010	-	-	-
15	Signalling	YDR379W	RGA2	AB	SPNSSSGGTTNIAQK	34	B	-	-	-	-	<602	-	-	-
15	Signalling	YLR313C	SPH1	BB	SPSPQGNTLPLIGK	35	B	-	-	-	-	<3010	-	-	-
15	Signalling	YIL113W	SDP1	BC	ELLPFDVVINVAEEANDLR	36	C	-	-	-	-	-	-	-	-
15	Signalling	YOL044W	PEX15	BB	DVSIEDAILNSIDNK	37	B	-	-	-	-	<3010	-	-	-
15	Signalling	YML001W	YPT7	AC	SALQQNQADTEAFEDDYNDAINIR	38	C	-	-	-	-	-	-	-	-
15	Signalling	YLR313C	SPH1	BB	NNTSGETNLASVSPLK	39	B	-	-	-	-	<602	-	-	-
15	Signalling	YML001W	YPT7	AC	GADCCVLVYDVTNASSFENIK	40	A	14601.9	12694.9	8605.92	16299.5	13648.4	1802.32	2672.12	19.5783
16	Signalling	YLR362W	STE11	AA	IGTNTTPEIPSWATSEGK	1	A	1203.23	1230.01	981.949	1127.91	1165.57	51.0503	75.6871	6.49357
16	Signalling	YOR134W	BAG7	BB	ENALDTTGIFR	2	B	-	-	-	-	<3010	-	-	-
16	Signalling	YOL016C	CMK2	AC	LSHPNIVSFK	3	C	-	-	-	-	-	-	-	-
16	Signalling	YDR422C	SIP1	BB	NLLESSATASPSPTR	4	B	-	-	-	-	<602	-	-	-
16	Signalling	YFL047W	RGD2	BC	IYPDLPNDK	5	C	-	-	-	-	-	-	-	-
16	Signalling	YKL178C	STE3	CC	HIPYVTQGQSFDDEISLGGFSK	6	C	-	-	-	-	-	-	-	-
16	Signalling	YOR353C	SOG2	BC	TSTNSSNTIISELATQEK	7	B	-	-	-	-	<3010	-	-	-
16	Signalling	YOR134W	BAG7	BB	STNEIGSIPVVIAK	8	B	-	-	-	-	<602	-	-	-
16	Signalling	YBR195C	MSI1	BC	YLPQNPDIIAGASSDGAIYIFDR	9	C	-	-	-	-	-	-	-	-
16	Signalling	YKL178C	STE3	CC	VTLDYSEK	10	C	-	-	-	-	-	-	-	-
16	Signalling	YIL147C	SLN1	BB	SADNWVDSLSVIQK	11	B	-	-	-	-	<3010	-	-	-
16	Signalling	YDR168W	CDC37	AA	VFEDIPIEEAEK	12	A	4828.76	4878.35	4525.48	5603.41	4853.56	176.437	261.586	5.38957
16	Signalling	YPR095C	SYT1	BB	FNSLHAIPLDATPQIELAK	13	B	-	-	-	-	<3010	-	-	-
16	Signalling	YNL093W	YPT53	BB	NAQAALVVFDVTNEGSFYK	14	B	-	-	-	-	<30100	-	-	-
16	Signalling	YFL027C	GYP8	AC	NLLLQNASEISK	15	A	641.545	591.014	389.16	568.869	579.941	36.338	53.8747	9.28969
16	Signalling	YLR362W	STE11	AA	IEDVGAVSHPK	16	A	446.86	537.242	433.832	783.334	492.051	51.7054	76.6584	15.5794
16	Signalling	YNR031C	SSK2	BC	GPGFNTQFSDDIWIELK	17	C	-	-	-	-	-	-	-	-
16	Signalling	YER118C	SHO1	AB	NTTPYQNNVYNDAIR	19	A	452.345	550.465	625.515	624.065	587.265	37.525	55.6346	9.47351
16	Signalling	YPL203W	TPK2	BC	AHPWFSEVVWER	20	C	-	-	-	-	-	-	-	-
16	Signalling	YDR168W	CDC37	AA	ILSNLPESSLTDLPAVTK	21	A	4844.73	4655.16	5495.01	7253.79	5169.87	419.924	622.579	12.0425
16	Signalling	YNL093W	YPT53	BB	APAVQNLCER	22	B	-	-	-	-	<602	-	-	-
16	Signalling	YPR095C	SYT1	BB	LNLPNFEILNDNSR	23	B	-	-	-	-	<3010	-	-	-
16	Signalling	YER118C	SHO1	AB	GIRPSPLENSLHR	24	B	-	-	-	-	<3010	-	-	-
16	Signalling	YIL147C	SLN1	BB	SVDLESSATSLGSNR	25	B	-	-	-	-	<602	-	-	-
16	Signalling	YOR281C	PLP2	AB	AIENYPESNCPTLIVYYR	26	B	-	-	-	-	<3010	-	-	-
16	Signalling	YFL047W	RGD2	BC	DIDQAETFGQDLLNLGFLK	27	B	-	-	-	-	<3010	-	-	-
16	Signalling	YGR152C	RSR1	AC	VISVEEGIEVSSK	28	C	-	-	-	-	-	-	-	-
16	Signalling	YOR281C	PLP2	AB	VGAVAEGDNR	29	A	2120.41	2165.49	2168.65	2635.84	2167.07	24.1225	35.764	1.65034
16	Signalling	YOL016C	CMK2	AC	LSGQPESYVNR	30	A	2829.14	3160.41	2921.31	3720.9	3040.86	165.636	245.572	8.07574
16	Signalling	YNL323W	LEM3	BC	LAAINPVLTPR	31	B	-	-	-	-	<3010	-	-	-
16	Signalling	YGR152C	RSR1	AC	LVVLGAGGVGK	33	A	20601.6	22075	20297.8	26183.4	21338.3	888.609	1317.45	6.17412
16	Signalling	YFL027C	GYP8	AC	LFYCIEAFTLLYLR	34	C	-	-	-	-	-	-	-	-
16	Signalling	YOR353C	SOG2	BC	DVTVILDLSSYK	35	C	-	-	-	-	-	-	-	-
16	Signalling	YIL159W	BNR1	BB	IESEPLCLENCLLLK	36	B	-	-	-	-	<602	-	-	-
16	Signalling	YPL203W	TPK2	BC	VVYPPYFHPDVVDLLSK	37	B	-	-	-	-	<3010	-	-	-
16	Signalling	YNL323W	LEM3	BC	GIYLTHGSHLGGR	38	C	-	-	-	-	-	-	-	-
16	Signalling	YIL159W	BNR1	BB	VTSLSSYLTDANNENESQNESEDK	39	B	-	-	-	-	<30100	-	-	-
16	Signalling	YNR031C	SSK2	BC	NVGYYIDDAGELIAAEFTK	40	B	-	-	-	-	<3010	-	-	-
16	Signalling	YDR422C	SIP1	BB	GNAGGSNDDFTAPISATAK	41	B	-	-	-	-	<602	-	-	-
16	Signalling	YBR195C	MSI1	BC	DITHEASSIPIDLQER	42	B	-	-	-	-	<3010	-	-	-
17	Signalling	YLR084C	RAX2	AB	YVPDQNEPIPR	1	A	1575.28	607.945	664.917	1458.89	1061.9	425.473	630.806	59.4033
17	Signalling	YBL105C	PKC1	BC	WSEDFQIPVEK	2	B	-	-	-	-	<3010	-	-	-
17	Signalling	YNL298W	CLA4	BB	AGQGASGSVYLAER	3	B	-	-	-	-	<3010	-	-	-
17	Signalling	YOL078W	AVO1	AB	IVDEDGEPFEDNFGK	4	B	-	-	-	-	<602	-	-	-
17	Signalling	YJL090C	DPB11	BB	STDILLINLAALPSIPK	5	B	-	-	-	-	<602	-	-	-
17	Signalling	YLR084C	RAX2	AB	WTSDFQDFAFVNELPVSSLK	6	B	-	-	-	-	<3010	-	-	-
17	Signalling	YJL005W	CYR1	BB	TVPPTAVNSTLNSTHGTETASPK	7	B	-	-	-	-	<30100	-	-	-
17	Signalling	YER122C	GLO3	AB	ENSVDDFFSNWQKPSSNSSSK	8	A	2075.74	3287.34	1976.43	3598.87	2681.54	655.454	971.776	36.2395
17	Signalling	YJL090C	DPB11	BB	DLPYDSIGSNSCDCWDK	9	B	-	-	-	-	<3010	-	-	-
17	Signalling	YJL005W	CYR1	BB	LLDAQWPEEITSVQDGCQVTDR	10	B	-	-	-	-	<3010	-	-	-
17	Signalling	YDR277C	MTH1	BB	ATIWSQCQAQVYQR	11	B	-	-	-	-	<3010	-	-	-
17	Signalling	YNL298W	CLA4	BB	TESDLHSWLDAIFAK	12	B	-	-	-	-	<3010	-	-	-
17	Signalling	YDL101C	DUN1	BB	ENPSQVQLGPWDEDEIDIQVK	13	B	-	-	-	-	<3010	-	-	-
17	Signalling	YGL181W	GTS1	AC	DSFQSSGSR	14	A	2212.3	2305.06	2033.75	2584.78	2258.68	135.655	201.122	8.90444
17	Signalling	YLR240W	VPS34	BB	LPWLDEITISK	15	B	-	-	-	-	<602	-	-	-
17	Signalling	YDR277C	MTH1	BB	NIIENYLLNIAVEAQCR	16	B	-	-	-	-	<3010	-	-	-
17	Signalling	YGL181W	GTS1	AC	CGECGNFYPTWCSVNLGVFLCGR	17	C	-	-	-	-	-	-	-	-
17	Signalling	YOL078W	AVO1	AB	ADAGGAVAAIPENTK	18	A	218.918	312.444	179.929	302.604	260.761	46.7631	69.331	26.5879
17	Signalling	YOL112W	MSB4	BC	TFPDNIHFHK	19	B	-	-	-	-	<30100	-	-	-
17	Signalling	YIL044C	AGE2	AB	ANSYYEATLADELK	20	A	1689.15	1606.32	1425.13	1514.05	1560.19	87.547	129.797	8.31934
17	Signalling	YLR425W	TUS1	BB	NVEQNLGELVPVQIIK	21	B	-	-	-	-	<602	-	-	-
17	Signalling	YER089C	PTC2	AA	TSGPIDLASLEALLGATGGVK	22	A	3564.4	2318.01	3183.29	3231.37	3207.33	190.551	282.511	8.80828
17	Signalling	YER122C	GLO3	AB	VCFDCGNK	23	B	-	-	-	-	<30100	-	-	-
17	Signalling	YOL112W	MSB4	BC	YLPGVYESDLEGANVDQGVLVLCIK	24	C	-	-	-	-	-	-	-	-
17	Signalling	YPL115C	BEM3	BC	LSTTSQNASLPPNPPVESSSK	25	B	-	-	-	-	<3010	-	-	-
17	Signalling	YIL044C	AGE2	AB	TTSNTSVTSSATSIGAANTK	26	B	-	-	-	-	<602	-	-	-
17	Signalling	YLR240W	VPS34	BB	ILATGPQEGAIEFIPNDTLASILSK	27	B	-	-	-	-	<602	-	-	-
17	Signalling	YLR425W	TUS1	BB	TSNTEISNANPNTDEFSFK	28	B	-	-	-	-	<602	-	-	-
17	Signalling	YIL105C	SLM1	CC	SVIVYLTEIASIQDEIVR	29	C	-	-	-	-	-	-	-	-
17	Signalling	YOL117W	RRI2	BC	IDFQIDGNIFELLSDTFEVLAPK	30	C	-	-	-	-	-	-	-	-
17	Signalling	YER089C	PTC2	AA	SQNLLVCGNAGDSR	31	A	9858.95	10536.2	10880.8	14131.7	10708.5	510.911	757.477	7.07362
17	Signalling	YIL105C	SLM1	CC	NSTSSPNSTGSDAK	32	C	-	-	-	-	-	-	-	-
17	Signalling	YJL095W	BCK1	BB	LNIPTPITENESK	33	B	-	-	-	-	<602	-	-	-
17	Signalling	YJL095W	BCK1	BB	SAPPIPEDTLPLISQIGR	34	B	-	-	-	-	<602	-	-	-
17	Signalling	YOL117W	RRI2	BC	IALGSPIVNVLEDVYR	35	B	-	-	-	-	<602	-	-	-
17	Signalling	YDL101C	DUN1	BB	YASSSSTDIENDDEK	36	B	-	-	-	-	<3010	-	-	-
17	Signalling	YBL105C	PKC1	BC	FIDENEAYLNFTEGAQQTAEFSSPEK	37	C	-	-	-	-	-	-	-	-
17	Signalling	YCR038C	BUD5	CC	LIQIWVESYWQDSETTLK	38	C	-	-	-	-	-	-	-	-
17	Signalling	YPL115C	BEM3	BC	STINESLPPPPAPPTFFSPTSSGNIK	39	C	-	-	-	-	-	-	-	-
17	Signalling	YCR038C	BUD5	CC	TLTLLESSLYLDIETIEFTR	40	C	-	-	-	-	-	-	-	-
18	Signalling	YOR014W	RTS1	AB	LNPDTDLELIK	1	A	4838.32	6270.3	5752.29	6948.94	6011.3	598.325	887.077	14.7568
18	Signalling	YER075C	PTP3	BB	DSVDCPSILPTDR	2	B	-	-	-	-	<3010	-	-	-
18	Signalling	YGL248W	PDE1	BB	HVFNDLIWPDLTAER	3	B	-	-	-	-	<30100	-	-	-
18	Signalling	YBR264C	YPT10	AC	VVLLGDSSVGK	4	A	1019.7	898.533	793.189	958.062	928.298	60.5851	89.8235	9.67615
18	Signalling	YNL267W	PIK1	AB	ANSSLSQEIDLSQLSTTSK	5	B	-	-	-	-	<602	-	-	-
18	Signalling	YMR025W	CSI1	BB	VLTQLTALALK	6	B	-	-	-	-	<602	-	-	-
18	Signalling	YCL014W	BUD3	BB	TGNEDVGNNNPSNSIPK	7	B	-	-	-	-	<602	-	-	-
18	Signalling	YCR073C	SSK22	BB	LDIGNNLNVYDITTK	8	B	-	-	-	-	<602	-	-	-
18	Signalling	YHL029C	OCA5	BB	LLEFEEAEISEFLNNVPLLTK	9	B	-	-	-	-	<3010	-	-	-
18	Signalling	YOR014W	RTS1	AB	IFLETNPVLYENCNALYLSSVK	10	B	-	-	-	-	<30100	-	-	-
18	Signalling	YLR371W	ROM2	BB	YIGDHPDCSGTVIQPEYNTSNPK	11	B	-	-	-	-	<602	-	-	-
18	Signalling	YMR068W	AVO2	BC	GHEQTLHLLLQQFPR	12	C	-	-	-	-	-	-	-	-
18	Signalling	YDL240W	LRG1	BB	ELTANIDSNPTEAPDFSK	13	B	-	-	-	-	<602	-	-	-
18	Signalling	YER155C	BEM2	AA	GLSDDNIGLLDYAFVK	14	A	1613.2	2269.61	1718.46	2651.68	1994.03	328.205	486.596	24.4026
18	Signalling	YER075C	PTP3	BB	NWPDLGTLLNPISILQAINVK	15	B	-	-	-	-	<602	-	-	-
18	Signalling	YJR031C	GEA1	BB	AVELDVDSIPLVEIFVEDTGSK	16	B	-	-	-	-	<602	-	-	-
18	Signalling	YHL029C	OCA5	BB	VFSSILPELYQPLTEESSLQPSSSR	17	B	-	-	-	-	<602	-	-	-
18	Signalling	YBR140C	IRA1	BB	SAPDNEGDSLSFESR	18	B	-	-	-	-	<602	-	-	-
18	Signalling	YCR073C	SSK22	BB	ALGGSETISDGPSQLTFK	19	B	-	-	-	-	<602	-	-	-
18	Signalling	YLR305C	STT4	AA	VTATAPGCGVIDVLPNSVSR	20	A	1161.7	1634.59	1124.85	1331.44	1246.57	103.295	153.145	12.2853
18	Signalling	YBR140C	IRA1	BB	SPETYVPDDTTTFLALIFK	21	B	-	-	-	-	<3010	-	-	-
18	Signalling	YPL180W	TCO89	BB	LNATSVINEEGQSK	22	B	-	-	-	-	<602	-	-	-
18	Signalling	YER155C	BEM2	AA	NDDSSSTTATNSGNDVASAR	23	A	1395.88	1431.37	1596.04	-	1431.37	35.493	52.6219	3.67634
18	Signalling	YNL267W	PIK1	AB	TSSASSASLEGTPK	24	A	490.096	433.238	426.231	500.127	461.667	31.9326	47.3433	10.2549
18	Signalling	YMR025W	CSI1	BB	DICILGILDLCQLEEDENITNK	25	B	-	-	-	-	<30100	-	-	-
18	Signalling	YJR031C	GEA1	BB	VAVDNLLETGLLPIFELDEIQDVK	26	B	-	-	-	-	<602	-	-	-
18	Signalling	YMR055C	BUB2	BB	LGVGFIAK	27	B	-	-	-	-	<3010	-	-	-
18	Signalling	YGL248W	PDE1	BB	CTIFPWDVIPFK	28	B	-	-	-	-	<3010	-	-	-
18	Signalling	YMR055C	BUB2	BB	CLSCFAWQTQQR	29	B	-	-	-	-	<30100	-	-	-
18	Signalling	YHR030C	SLT2	BC	FAEAAEDTTVAIK	30	B	-	-	-	-	<3010	-	-	-
18	Signalling	YBR264C	YPT10	AC	DANIALIVFELGDVSSLQCAK	31	C	-	-	-	-	-	-	-	-
18	Signalling	YDL135C	RDI1	AB	IQLLVNTEPNPITFDLTNEK	32	B	-	-	-	-	<3010	-	-	-
18	Signalling	YLR305C	STT4	AA	IEGADSNELTSDIVEATFAK	33	A	1054.73	1074.94	921.274	1427.62	1064.83	76.832	113.911	10.6975
18	Signalling	YHR030C	SLT2	BC	EIGHGAYGIVCSAR	34	C	-	-	-	-	-	-	-	-
18	Signalling	YDL135C	RDI1	AB	TKPFYEVELPESEAPSGFLAR	35	A	5362.81	5806.76	4180.8	4887.26	5125.04	459.746	681.62	13.2998
18	Signalling	YPL180W	TCO89	BB	DGETSPSSIETK	36	B	-	-	-	-	<602	-	-	-
18	Signalling	YCL014W	BUD3	BB	APEDELPTESDDDLVK	37	B	-	-	-	-	<602	-	-	-
18	Signalling	YDL240W	LRG1	BB	WGVDSDLGVGPVK	38	B	-	-	-	-	<602	-	-	-
18	Signalling	YLR371W	ROM2	BB	ITEVIFDSEPVSISFLK	39	B	-	-	-	-	<602	-	-	-
18	Signalling	YMR068W	AVO2	BC	EAIIEGNLLIVK	40	B	-	-	-	-	<3010	-	-	-
19	Signalling	YMR190C	SGS1	BB	STTIGGNVAANPPR	1	B	-	-	-	-	<602	-	-	-
19	Signalling	YHL007C	STE20	AC	IGQGASGGVYTAYEIGTNVSVAIK	2	C	-	-	-	-	-	-	-	-
19	Signalling	YNL329C	PEX6	BB	FEILVPVPSEAQR	3	B	-	-	-	-	<602	-	-	-
19	Signalling	YBL103C	RTG3	BC	IHGSAYPGGETPAQQHEK	4	B	-	-	-	-	<3010	-	-	-
19	Signalling	YKL212W	SAC1	AA	IDSFIQPVIYGYAK	5	A	5642.85	5859.17	7226.36	5792.14	5825.65	108.161	160.359	2.75264
19	Signalling	YAL055W	PEX22	AC	DFTSSGGSDAAVVPEDIGR	6	A	1278.64	1189.82	1519.2	1166.26	1234.23	56.1864	83.3019	6.74931
19	Signalling	YKL212W	SAC1	AA	VLGAEEFPVQGEVVK	7	A	7221.54	7408.8	8980.3	6911.13	7315.17	248.833	368.92	5.04322
19	Signalling	YBL060W	YEL1	BB	ISPVPLTQFEAVSNAEYGWSDK	8	B	-	-	-	-	<30100	-	-	-
19	Signalling	YAL055W	PEX22	AC	TLGIVGTAIAVLVTSYYIYQK	9	C	-	-	-	-	-	-	-	-
19	Signalling	YGL210W	YPT32	AB	SSSYENCNHWLTELR	10	B	-	-	-	-	<3010	-	-	-
19	Signalling	YER149C	PEA2	BB	LVSEFALYYVQK	11	B	-	-	-	-	<30100	-	-	-
19	Signalling	YGL210W	YPT32	AB	FTTDEFNIESK	12	A	3314.73	3198.86	3984.5	3455.15	3384.94	128.142	189.983	5.6126
19	Signalling	YBL103C	RTG3	BC	VLQETLDFSLVTPTPHHNDDYK	13	C	-	-	-	-	-	-	-	-
19	Signalling	YHL007C	STE20	AC	TGEYTGLPEEWEK	14	A	1768.73	1597.85	1819.74	1485.9	1683.29	110.947	164.49	9.77194
19	Signalling	YDR085C	AFR1	BB	LHETSHNDDGK	15	B	-	-	-	-	<3010	-	-	-
19	Signalling	YJL157C	FAR1	BB	CLICEESISSTFTGEK	16	B	-	-	-	-	<3010	-	-	-
19	Signalling	YNL329C	PEX6	BB	IGTNSALSIDLESLPCTISR	17	B	-	-	-	-	<602	-	-	-
19	Signalling	YJL087C	TRL1	AB	WNWIEENCTGPYDVTIK	18	B	-	-	-	-	<3010	-	-	-
19	Signalling	YER149C	PEA2	BB	LLNNHSNLSK	19	B	-	-	-	-	<3010	-	-	-
19	Signalling	YPR075C	OPY2	BB	ASASSSLSSTATSSTSATR	20	B	-	-	-	-	<30100	-	-	-
19	Signalling	YJL087C	TRL1	AB	YLDFAIPILESSPK	21	A	1109.12	1443.14	1739.89	1284.17	1363.65	167.011	247.61	18.1579
19	Signalling	YLR310C	CDC25	AA	AGPPLVAEETIK	22	A	1844.44	2533.14	1680.52	1589.5	1762.48	127.467	188.983	10.7226
19	Signalling	YOL001W	PHO80	BB	GLCDSFSTNAHYAK	23	B	-	-	-	-	<3010	-	-	-
19	Signalling	YGL252C	RTG2	AA	DAINADEFVNAVYGSTGWK	24	A	3688.65	5390.33	5684.49	4882.91	5136.62	400.788	594.208	11.5681
19	Signalling	YGL194C	HOS2	BB	LWTYETGILNDVLLPEDIPEDIPFR	25	B	-	-	-	-	<3010	-	-	-
19	Signalling	YBL060W	YEL1	BB	TLNETPLPLCTESR	26	B	-	-	-	-	<602	-	-	-
19	Signalling	YPL031C	PHO85	BC	YFQWQLLQGLAFCHENK	27	C	-	-	-	-	-	-	-	-
19	Signalling	YPL031C	PHO85	BC	AFGIPVNTFSSEVVTLWYR	28	B	-	-	-	-	<30100	-	-	-
19	Signalling	YLR310C	CDC25	AA	AVTSNEVTASSSK	29	A	1359.58	1070.3	1239.32	842.936	1154.81	144.644	214.449	18.5701
19	Signalling	YOL081W	IRA2	AB	SPEVYVPEDTTTFLGVIGK	30	A	698.507	1079.84	942.745	861.919	902.332	108.96	161.544	17.903
19	Signalling	YMR190C	SGS1	BB	YDTILNDEFVNR	31	B	-	-	-	-	<602	-	-	-
19	Signalling	YOL001W	PHO80	BB	SENIHEDQGIPK	32	B	-	-	-	-	<602	-	-	-
19	Signalling	YDL216C	RRI1	BB	LNLHCVIEDDESEQISLNR	33	B	-	-	-	-	<30100	-	-	-
19	Signalling	YJL157C	FAR1	BB	YCLENSSLETLPLSEIVSTVK	34	B	-	-	-	-	<3010	-	-	-
19	Signalling	YGL194C	HOS2	BB	HFALNVPLEDGIDDDSYINLFK	35	B	-	-	-	-	<3010	-	-	-
19	Signalling	YGL252C	RTG2	AA	TSIPQEDIPEIVNER	36	A	6513.92	6866.59	9270.68	6904.64	6885.61	195.361	289.642	4.20648
19	Signalling	YPR075C	OPY2	BB	SHITLGSSILDGLDDEDDEHNQVLNK	37	B	-	-	-	-	<3010	-	-	-
19	Signalling	YOL081W	IRA2	AB	IPTTLTSPPGTEK	38	B	-	-	-	-	<602	-	-	-
19	Signalling	YDL216C	RRI1	BB	SDDNSATSYYELETIIFDSELNR	39	B	-	-	-	-	<30100	-	-	-
19	Signalling	YDR085C	AFR1	BB	EVCLASTWSSNAYER	40	B	-	-	-	-	<3010	-	-	-
20	Signalling	YPL051W	ARL3	AB	VLPISALTGEGVK	1	A	1327.67	747.557	1071.58	464.697	909.567	290.057	430.038	47.2795
20	Signalling	YDR217C	RAD9	BC	INFEPILEVPETSSPSK	2	B	-	-	-	-	<602	-	-	-
20	Signalling	YIL122W	POG1	BB	INASELASPR	3	B	-	-	-	-	<602	-	-	-
20	Signalling	YKL203C	TOR2	BB	ASGANELSTTLTSLAR	4	B	-	-	-	-	<602	-	-	-
20	Signalling	YNL293W	MSB3	AB	TYGELLGNSTSEADLPINDNTDNK	5	B	-	-	-	-	<602	-	-	-
20	Signalling	YBR164C	ARL1	BB	LQIGEVVTTKPTIGFNVETLSYK	6	B	-	-	-	-	<30100	-	-	-
20	Signalling	YOL105C	WSC3	BB	SSEVATATAAASNNR	7	B	-	-	-	-	<602	-	-	-
20	Signalling	YNL293W	MSB3	AB	SGLPVTDDSPSR	8	A	414.998	441.406	456.828	448.707	445.057	7.71089	11.4322	2.5687
20	Signalling	YOR101W	RAS1	AB	NYVNQNNNNEGNTK	9	A	2730.69	3459.38	2895.63	2576.36	2813.16	159.635	236.674	8.41311
20	Signalling	YJR086W	STE18	BB	ITASNACLTIINYTSNTK	10	B	-	-	-	-	<3010	-	-	-
20	Signalling	YPL051W	ARL3	AB	IQPTVGQNVATIPVDSK	11	B	-	-	-	-	<602	-	-	-
20	Signalling	YBR164C	ARL1	BB	LNVWDLGGQTSIRPYWR	12	B	-	-	-	-	<3010	-	-	-
20	Signalling	YEL022W	GEA2	AA	IQAYADDNYGLPVVR	13	A	1083.44	1125.08	1256.74	1093.03	1109.05	20.8189	30.8661	2.7831
20	Signalling	YOL105C	WSC3	BB	TSSPSSTLVPVSSSSSTLSTPK	14	B	-	-	-	-	<602	-	-	-
20	Signalling	YKL203C	TOR2	BB	CQDASSAVASTALK	15	B	-	-	-	-	<602	-	-	-
20	Signalling	YJR086W	STE18	BB	LQQPQEQQQQQQQLSLK	16	B	-	-	-	-	<3010	-	-	-
20	Signalling	YDR217C	RAD9	BC	IGDAVTFDGNEYVVVGLECR	17	C	-	-	-	-	-	-	-	-
20	Signalling	YEL022W	GEA2	AA	SSNIAASVFGNESNITADLIK	18	A	1890.02	1314.39	1304.01	1330.64	1322.52	13.3173	19.7443	1.49293
20	Signalling	YIL122W	POG1	BB	NPQPASSQRPVNFLIHTPK	19	B	-	-	-	-	<602	-	-	-
20	Signalling	YOR101W	RAS1	AB	TGEGFLLVYSVTSR	20	B	-	-	-	-	<30100	-	-	-
21	Signalling	YBL016W	FUS3	BB	VLHGSNVIHR	1	B	-	-	-	-	<602	-	-	-
21	Signalling	YBR103W	SIF2	AA	LDNIVSSTWNPLDESILAYGEK	2	A	2099.66	2233.43	1901.5	2059.95	2079.8	86.7379	128.598	6.18316
21	Signalling	YER027C	GAL83	AB	LQLPPGTHR	3	B	-	-	-	-	<3010	-	-	-
21	Signalling	YKL159C	RCN1	BC	FQINENEPLQLIILK	4	B	-	-	-	-	<602	-	-	-
21	Signalling	YBR103W	SIF2	AA	LLLSASDDGTLR	5	A	1435.76	1596.05	1527.28	2273.87	1561.66	80.1443	118.822	7.60868
21	Signalling	YOR208W	PTP2	BB	NSLLFNPQSFITSLEK	6	B	-	-	-	-	<602	-	-	-
21	Signalling	YNL271C	BNI1	AA	GGAENNTSASTLPGDR	7	A	1613.97	1686.22	1712.89	1809.55	1699.56	49.4595	73.3287	4.31458
21	Signalling	YJL134W	LCB3	BB	YECPLYIGEPK	8	B	-	-	-	-	<3010	-	-	-
21	Signalling	YHL020C	OPI1	BC	EQVHPLHK	9	C	-	-	-	-	-	-	-	-
21	Signalling	YER027C	GAL83	AB	VYVTGSFTGWR	10	A	2221.18	2266.71	2197.09	2395.8	2243.95	34.8074	51.6055	2.29977
21	Signalling	YCR033W	SNT1	AC	GEEFAGELENAER	11	A	939.138	906.231	1176.45	1284.75	1057.79	135.11	200.315	18.937
21	Signalling	YOR127W	RGA1	BB	SVPDLAGVQQEQAEK	12	B	-	-	-	-	<602	-	-	-
21	Signalling	YAL056W	GPB2	BB	FSETANAILLTPSEK	13	B	-	-	-	-	<3010	-	-	-
21	Signalling	YHL020C	OPI1	BC	LVTCLHLLK	14	B	-	-	-	-	<602	-	-	-
21	Signalling	YCL032W	STE50	BC	HNLADQDWR	15	B	-	-	-	-	<3010	-	-	-
21	Signalling	YAL056W	GPB2	BB	VAVSPFSSALEGEER	16	B	-	-	-	-	<602	-	-	-
21	Signalling	YOR208W	PTP2	BB	ILLLDLCAGPNTNSFLGNTNAK	17	B	-	-	-	-	<3010	-	-	-
21	Signalling	YOR127W	RGA1	BB	DGEEYLDGSNLYGSSLVAR	18	B	-	-	-	-	<602	-	-	-
21	Signalling	YNL255C	GIS2	BB	LCYNCNETGHISK	19	B	-	-	-	-	<30100	-	-	-
21	Signalling	YMR116C	ASC1	AA	YWLAAATATGIK	20	A	169590	153859	154023	167396	160710	6768.47	10034.9	6.24414
21	Signalling	YDR309C	GIC2	BC	SIWLDEDEEAEK	21	B	-	-	-	-	<602	-	-	-
21	Signalling	YJL134W	LCB3	BB	VFGVTLVYNLEPNCGWR	22	B	-	-	-	-	<3010	-	-	-
21	Signalling	YPL194W	DDC1	BC	LELVEVTDSNINDDILEGK	23	B	-	-	-	-	<602	-	-	-
21	Signalling	YDR264C	AKR1	AB	IADTEGFTPLHWGTVK	24	A	5511.33	5325.97	3868.1	5546	5418.65	110.016	163.109	3.01014
21	Signalling	YPL268W	PLC1	BC	EVLAEQLYFVGTR	25	B	-	-	-	-	<602	-	-	-
21	Signalling	YBL016W	FUS3	BB	IEPFDKPLFALR	26	B	-	-	-	-	<602	-	-	-
21	Signalling	YDR264C	AKR1	AB	TSLLWAAYQGDSLTVAELLK	27	B	-	-	-	-	<3010	-	-	-
21	Signalling	YPL268W	PLC1	BC	GLSVNEPFPSSFSSSYESANEQELR	28	C	-	-	-	-	-	-	-	-
21	Signalling	YNL255C	GIS2	BB	IGHLAEDCDSER	29	B	-	-	-	-	<602	-	-	-
21	Signalling	YDR477W	SNF1	AC	NLGAEWAKPSEEDLWTIK	30	A	2499.73	2340.23	2443.52	2841.94	2471.63	79.7509	118.239	4.78384
21	Signalling	YNL271C	BNI1	AA	STVSSAPYLEELTQK	31	A	462.32	504.89	534.183	644.47	519.536	35.9312	53.2715	10.2537
21	Signalling	YMR116C	ASC1	AA	ADDDSVTIISAGNDK	32	A	141841	137413	141021	140023	140522	909.012	1347.7	0.959067
21	Signalling	YDR477W	SNF1	AC	SSLADGAHIGNYQIVK	33	C	-	-	-	-	-	-	-	-
21	Signalling	YPL194W	DDC1	BC	SFTIAVNNTSTCPESLANR	34	C	-	-	-	-	-	-	-	-
21	Signalling	YDR309C	GIC2	BC	YTNSTDSSESSLDFLK	35	C	-	-	-	-	-	-	-	-
21	Signalling	YCL032W	STE50	BC	LLELNEKPVIIFK	36	C	-	-	-	-	-	-	-	-
21	Signalling	YLR332W	MID2	AC	TILSNHYTTVTYTPSATADSSNK	37	C	-	-	-	-	-	-	-	-
21	Signalling	YLR332W	MID2	AC	FYDEQGNELSPR	38	A	2177.36	1962.51	1953.52	2270.64	2069.93	111.917	165.929	8.01614
21	Signalling	YCR033W	SNT1	AC	VEGCIFPLPK	39	C	-	-	-	-	-	-	-	-
21	Signalling	YKL159C	RCN1	BC	HIQSHIQQDQQQR	40	C	-	-	-	-	-	-	-	-
22	Signalling	YDR179C	CSN9	BC	EECQIEDDGIIESHLIQLQNIFK	1	B	-	-	-	-	<3010	-	-	-
22	Signalling	YBR077C	SLM4	BB	GFLENTLKPYDLHSVDFK	2	B	-	-	-	-	<30100	-	-	-
22	Signalling	YOR368W	RAD17	AB	VEYSTYLIK	3	A	196.615	284.991	288.031	-	284.991	3.03984	4.50687	1.5814
22	Signalling	YDR372C	VPS74	BC	ADSGDTSSIHSSANNTK	4	B	-	-	-	-	<3010	-	-	-
22	Signalling	YKR014C	YPT52	AA	VGDDDLVIYLLGNK	5	A	6218.76	6923.88	6455.86	8092.97	6689.87	352.558	522.703	7.81335
22	Signalling	YGL121C	GPG1	AA	EVTATTLPSLLALLLEK	6	A	28151.8	28614.4	25226.3	48291.9	28383.1	1694.03	2511.57	8.84881
22	Signalling	YDR179C	CSN9	BC	LTLVTLSEIYNELSYELIK	7	C	-	-	-	-	-	-	-	-
22	Signalling	YKR014C	YPT52	AA	NANAALVVYDITQEDSLQK	8	A	6213.86	6855.97	6978.81	9086.95	6917.39	382.473	567.054	8.19752
22	Signalling	YBL051C	PIN4	BB	IPSGYSANHYQINSVNPLLR	9	B	-	-	-	-	<30100	-	-	-
22	Signalling	YOR368W	RAD17	AB	DDVLIFIDADGLSFVR	10	B	-	-	-	-	<30100	-	-	-
22	Signalling	YLR293C_YOR185C	GSP1_GSP2	AA	LVLVGDGGTGK	11	A	64738.4	68567.8	69704.2	84736.7	69136	2482.92	3681.17	5.32453
22	Signalling	YLR150W	STM1	AA	EAQADAAAEIAEDAAEAEDAGKPK	12	A	101960	84085.3	83715	87918.7	86002	2101.84	3116.19	3.62339
22	Signalling	YER177W	BMH1	AA	SEHQVELICSYR	13	A	160017	158839	169598	188132	164807	5379.46	7975.58	4.83934
22	Signalling	YLR150W	STM1	AA	TAQLSLQDYLNQQANNQFNK	14	A	69025.9	77176.3	83782.2	85174.4	80479.3	3999.04	5928.98	7.36709
22	Signalling	YBR077C	SLM4	BB	WSEDENDTEEQHSNSCYPVEIDSFK	15	B	-	-	-	-	<3010	-	-	-
22	Signalling	YBL051C	PIN4	BB	SLSHSGLDDGLEQGLNR	16	B	-	-	-	-	<3010	-	-	-
22	Signalling	YPL187W	MF(ALPHA)1	BC	EAEAWHWLQLKPGQPMYK	17	B	-	-	-	-	<3010	-	-	-
22	Signalling	YFL026W	STE2	BB	FYPGTLSSFQTDSINNDAK	18	B	-	-	-	-	<602	-	-	-
22	Signalling	YDR372C	VPS74	BC	NDEPLSISNWIDLLSGETWNLLK	19	C	-	-	-	-	-	-	-	-
22	Signalling	YGL054C	ERV14	AC	LGFHLLMFFFYLYR	20	C	-	-	-	-	-	-	-	-
22	Signalling	YER031C	YPT31	AB	SSSYENCNHWLSELR	21	B	-	-	-	-	<30100	-	-	-
22	Signalling	YGL054C	ERV14	AC	VQLLDATEIFR	22	A	20716.9	26951.5	27896.8	33527.6	27424.1	3288.03	4874.83	17.7757
22	Signalling	YER031C	YPT31	AB	AFEELINTIYQK	23	A	9390.13	10366.1	9243.52	11030.3	9878.09	561.265	832.132	8.42402
22	Signalling	YER177W	BMH1	AA	TVASSGQELSVEER	24	A	223441	207593	213720	238955	218581	7924.22	11748.5	5.37489
22	Signalling	YGL121C	GPG1	AA	TDDTLSMYPR	25	A	2469.31	3361.54	2322.34	5487.03	2915.43	519.601	770.361	26.4236
22	Signalling	YFL026W	STE2	BB	YLLSNYSSVTYALTGFPQFISR	26	B	-	-	-	-	<30100	-	-	-
22	Signalling	YNL098C	RAS2	AA	TNIDNSTGQAGQANAQSANTVNNR	27	A	22172.1	15447.8	15137.3	16554.9	16001.4	708.823	1050.9	6.56757
22	Signalling	YPL187W	MF(ALPHA)1	BC	EAEAEAWHWLQLKPGQPMYK	28	C	-	-	-	-	-	-	-	-
22	Signalling	YNL098C	RAS2	AA	NVNSSTTVVNAR	29	A	17288	17211.3	16618	17546.3	17249.7	167.483	248.31	1.43951
22	Signalling	YLR293C_YOR185C	GSP1_GSP2	AA	FDVWDTAGQEK	30	A	85236.8	93046.5	92534.6	113101	92790.6	3904.86	5789.34	6.23915
23	Proteolysis	YKL134C	37165	AC	YFQLNPSNSPNAK	1	A	982.688	601.002	616.639	928.309	772.474	163.654	242.633	31.4098
23	Proteolysis	YOR124C	UBP2	CC	ALSQAYDTLSIDESVDEDIIK	2	C	-	-	-	-	-	-	-	-
23	Proteolysis	YMR264W	CUE1	BC	GDEFSFPPGFEPSR	3	C	-	-	-	-	-	-	-	-
23	Proteolysis	YMR154C	RIM13	AA	TCPSGGIVIPDLEVSR	4	A	316.521	447.963	672.311	-	447.963	131.442	194.876	43.5028
23	Proteolysis	YFL005W	SEC4	AA	TVNEHANDEAQLLLVGNK	5	A	21437.4	12925.6	12384.6	18417.5	15671.6	3016.5	4472.26	28.5374
23	Proteolysis	YNL159C	ASI2	AB	IFGSGGTTLIAYK	6	B	-	-	-	-	<2580	-	-	-
23	Proteolysis	YIL097W	FYV10	AB	SSLINLQSGDFER	7	A	894.312	452.603	494.026	756.21	625.118	151.803	225.064	36.0034
23	Proteolysis	YLL029W	FRA1	AA	AGNIISNEPGYYK	8	A	6573.99	3670.54	4097.73	6286.14	5191.94	1238.13	1835.65	35.3557
23	Proteolysis	YOR124C	UBP2	CC	ELAYLAFAPSNVEVEFEVEGNK	9	C	-	-	-	-	-	-	-	-
23	Proteolysis	YIL097W	FYV10	AB	SIFNEPDVDFHLK	10	B	-	-	-	-	<25803	-	-	-
23	Proteolysis	YLR306W	UBC12	BC	DLDSLDLPPTVTLNVITSPDSADR	11	C	-	-	-	-	-	-	-	-
23	Proteolysis	YMR135C	GID8	AB	IQPNSSGGSQDEGFATIQTTPIEPTLPR	12	B	-	-	-	-	<25803	-	-	-
23	Proteolysis	YBR058C	UBP14	AB	STDSDISSTALEK	13	A	1345.51	645.615	687.117	1052.33	869.722	203.355	301.495	34.6657
23	Proteolysis	YDR002W	YRB1	CC	SWVYACTADIAEGEAEAFTFAIR	14	C	-	-	-	-	-	-	-	-
23	Proteolysis	YMR135C	GID8	AB	GLEFNNYYSSEFPYEPR	15	A	2361.21	1019.21	1219.16	995.497	1119.18	111.83	165.8	14.8143
23	Proteolysis	YDR002W	YRB1	CC	ICANHIIAPEYTLKPNVGSDR	16	C	-	-	-	-	-	-	-	-
23	Proteolysis	YPR066W	UBA3	BC	ILVLGAGGLGCEILK	17	B	-	-	-	-	<25803	-	-	-
23	Proteolysis	YKL134C	37165	AC	FSQVSLQQAQELLDK	18	C	-	-	-	-	-	-	-	-
23	Proteolysis	YIR022W	SEC11	AC	GYFPQLGYITIWISENK	19	C	-	-	-	-	-	-	-	-
23	Proteolysis	YPR066W	UBA3	BC	LTLESNYEICIPFIDGGTEGLK	20	C	-	-	-	-	-	-	-	-
23	Proteolysis	YOL064C	MET22	AA	VVGEESSSGLSDAFVSGILNEIK	21	A	10344.2	7131.16	6642.86	9273.12	8202.14	1315.13	1949.81	23.772
23	Proteolysis	YDR092W	UBC13	AA	IYHPNIDR	22	A	13657	4304.5	7738.6	12844.2	10291.4	2959.21	4387.32	42.631
23	Proteolysis	YIR022W	SEC11	AC	NTFNQVGDVVVYEVEGK	23	A	10424.4	5287.41	5610.49	8978.52	7294.51	1845.56	2736.22	37.5107
23	Proteolysis	YDL168W	SFA1	AC	APLDAACLLGCGVTTGFGAALK	24	A	18338.1	4558.19	8593.41	14809.1	11701.2	4872.35	7223.75	61.7349
23	Proteolysis	YDR330W	UBX5	BC	ENFVFLQYQYESR	25	C	-	-	-	-	-	-	-	-
23	Proteolysis	YOL019W	YOL019W	AB	STSTYSVIESESGLK	26	A	1344.07	640.752	1157.59	1087.93	1122.76	128.069	189.875	16.9114
23	Proteolysis	YDR092W	UBC13	AA	TNWSPALQIR	27	A	12002.8	6421.92	6818.05	10946.6	8882.35	2262.36	3354.18	37.7623
23	Proteolysis	YFL005W	SEC4	AA	VVTADQGEALAK	28	A	19718.2	10518.6	11101.1	17318.9	14210	3400.13	5041.03	35.4752
23	Proteolysis	YOL057W	YOL057W	BB	EPSGIIGEFESLVAIQNK	29	B	-	-	-	-	<25803	-	-	-
23	Proteolysis	YLR306W	UBC12	BC	IFHPNIDLK	30	B	-	-	-	-	<25803	-	-	-
23	Proteolysis	YDL168W	SFA1	AC	GDTVAVFGCGTVGLSVIQGAK	31	C	-	-	-	-	-	-	-	-
23	Proteolysis	YMR154C	RIM13	AA	LVTVDISQIPTSVDGK	32	A	681.577	277.611	330.657	453.079	391.868	87.7341	130.075	33.1935
23	Proteolysis	YOL019W	YOL019W	AB	TEISSSASLASSDYSQR	33	B	-	-	-	-	<25803	-	-	-
23	Proteolysis	YNL159C	ASI2	AB	ATNANTADSPFTAR	34	A	347.222	243.06	503.644	-	347.222	104.163	154.431	44.4762
23	Proteolysis	YOL064C	MET22	AA	GLGAFYSPSSDAESWTK	35	A	11002	7213.83	7926.43	12427	9464.22	1894.09	2808.18	29.6715
23	Proteolysis	YLL029W	FRA1	AA	LIFPENTPGFNIDAIAR	36	A	5730.47	2975.67	3424.89	5341.11	4383	1152.79	1709.13	38.9945
23	Proteolysis	YMR264W	CUE1	BC	YSLENTGSVEETVER	37	B	-	-	-	-	<25803	-	-	-
23	Proteolysis	YOL057W	YOL057W	BB	EQLFAELAILPENTR	38	B	-	-	-	-	<25803	-	-	-
23	Proteolysis	YDR330W	UBX5	BC	HEVLTETSGFPISYGGIGGR	39	B	-	-	-	-	<25803	-	-	-
23	Proteolysis	YBR058C	UBP14	AB	TSNELSLPGLIDR	40	B	-	-	-	-	<2580	-	-	-
25	Proteolysis	YEL012W	UBC8	AA	LHVELPDNYPYK	1	A	1605.89	1526.98	1889.69	1778.42	1692.15	125.721	186.394	11.0152
25	Proteolysis	YLR368W	MDM30	BC	IGYFYTDIETEDTLCALNQYEVDGK	2	C	-	-	-	-	-	-	-	-
25	Proteolysis	YEL012W	UBC8	AA	SPSIGFVNK	3	A	1198.96	993.455	1015.91	1371.94	1107.44	102.754	152.343	13.7564
25	Proteolysis	YDL090C	RAM1	AA	VLQSVLEIYDDEK	4	A	507.652	558.796	478.324	-	507.652	29.3279	43.4815	8.56522
25	Proteolysis	YLR097C	HRT3	AB	LLSTDEPSAVVK	5	A	433.533	273.206	348.691	213.54	310.948	67.5756	100.188	32.22
25	Proteolysis	YLR368W	MDM30	BC	LAEGLTPFQGDNDK	6	B	-	-	-	-	<644	-	-	-
25	Proteolysis	YFR010W	UBP6	AA	VYPITLSTDATSADLK	7	A	10262.8	9043.36	8651.62	11247.5	9653.09	805.592	1194.37	12.3729
25	Proteolysis	YKL210W	UBA1	AB	IIPAIATTTSLVTGLVNLELYK	8	B	-	-	-	-	<25803	-	-	-
25	Proteolysis	YPR122W	AXL1	AB	LSGILQDDLECLTPPNIFK	9	A	495.48	507.208	583.235	-	507.208	11.7281	17.388	3.42819
25	Proteolysis	YPR024W	YME1	AA	DNTTSGCGSDLQSATGTAR	10	A	1761.22	1415.68	1489.91	2317.03	1625.56	172.768	256.147	15.7574
25	Proteolysis	YOR138C	RUP1	AB	IPTEEVVAEALK	11	A	628.277	935.464	512.424	1160.69	781.87	211.52	313.6	40.1089
25	Proteolysis	YPR122W	AXL1	AB	YGSILGFSSQDGEGQEIEK	12	B	-	-	-	-	<2580	-	-	-
25	Proteolysis	YLR102C	APC9	BB	LFQLPSLPPWK	13	B	-	-	-	-	<25803	-	-	-
25	Proteolysis	YDR328C	SKP1	AC	VIEWAEHHR	14	C	-	-	-	-	-	-	-	-
25	Proteolysis	YMR063W	RIM9	BC	NHYYGLFGWCVR	15	C	-	-	-	-	-	-	-	-
25	Proteolysis	YGL116W	CDC20	BB	EIVATGGNPENAISVYNYETK	16	B	-	-	-	-	<644	-	-	-
25	Proteolysis	YBR082C	UBC4	A-	ELSDLER	17	A	29465.7	29973.9	31288.1	36416	30631	911.193	1350.94	4.41035
25	Proteolysis	YMR063W	RIM9	BC	IGYDSTDVDSSGHVLTLPSNSK	18	B	-	-	-	-	<644	-	-	-
25	Proteolysis	YNL015W	PBI2	AC	HNDVIENVEEDK	19	A	37805.8	20676.1	20557	49824.3	29241	8624.38	12786.5	43.7281
25	Proteolysis	YNL186W	UBP10	BC	SNNNDTSAAPENSSYIVIGK	20	B	-	-	-	-	<2580	-	-	-
25	Proteolysis	YNL172W	APC1	AC	SDVSGVTQVTSNTNTPGNSDR	21	A	260.345	177.863	255.517	-	255.517	4.82732	7.15699	2.80098
25	Proteolysis	YNL015W	PBI2	AC	FLDSVHHAGGSIVHEFDIIK	22	C	-	-	-	-	-	-	-	-
25	Proteolysis	YOR138C	RUP1	AB	NISTILESTLAYLQTIPDDANNEAAK	23	B	-	-	-	-	<25803	-	-	-
25	Proteolysis	YGL116W	CDC20	BB	ICCSQLSPDGTTLATVGGDENLK	24	B	-	-	-	-	<2580	-	-	-
25	Proteolysis	YPR024W	YME1	AA	STISSIDNSQPPPPSNTNDK	25	A	1321.03	483.333	1803.06	2252.2	1562.04	465.586	690.277	44.1906
25	Proteolysis	YFR010W	UBP6	AA	SVLPIVLLNTLR	26	A	782.869	1632.67	802.718	993.638	898.178	105.384	156.243	17.3955
25	Proteolysis	YDR328C	SKP1	AC	SAPVDSWDR	27	A	4081.04	3804.71	3618.94	4976.05	3942.88	231.052	342.558	8.68801
25	Proteolysis	YNL172W	APC1	AC	IWLIDLLPDVLDSIPFK	28	C	-	-	-	-	-	-	-	-
25	Proteolysis	YBR082C_YDR059C	UBC4_UBC5	A-	DQWSPALTLSK	29	A	43948.6	87324.9	62423.8	78010	70216.9	12450.5	18459.2	26.2888
25	Proteolysis	YLR102C	APC9	BB	LDDIINHETNALK	30	B	-	-	-	-	<644	-	-	-
25	Proteolysis	YGR132C	PHB1	AA	AEGEAESAEFISK	31	A	5322.72	4939.42	3301.42	6624.59	5131.07	842.586	1249.22	24.3462
25	Proteolysis	YLR064W	PER33	CC	SLFYISVTYAIVLYQFFK	32	C	-	-	-	-	-	-	-	-
25	Proteolysis	YLR064W	PER33	CC	ENLLPFLPLIPLNLK	33	C	-	-	-	-	-	-	-	-
25	Proteolysis	YNL186W	UBP10	BC	SAELSTELSTEPPSSSSEDDK	34	C	-	-	-	-	-	-	-	-
25	Proteolysis	YGR132C	PHB1	AA	VGDGLLLIR	35	A	92315.6	72815.4	73469	94501.4	82892.3	9750.11	14455.5	17.4389
25	Proteolysis	YOR261C	RPN8	AC	VTNSFALPFEEDEK	36	A	1875.41	1763.88	1626.77	2154.83	1819.65	124.32	184.316	10.1292
25	Proteolysis	YLR097C	HRT3	AB	WLSSIVVDK	37	B	-	-	-	-	<644	-	-	-
25	Proteolysis	YDL090C	RAM1	AA	TCLEVGEVDTR	38	A	499.12	615.145	801.456	-	615.145	116.025	172.019	27.964
25	Proteolysis	YOR261C	RPN8	AC	VTIAPLVLLSALDHYER	39	C	-	-	-	-	-	-	-	-
25	Proteolysis	YKL210W	UBA1	AB	GDIPGVVAFFGGLVAQEVLK	40	A	98767.3	75500.3	89655.8	116442	94211.5	11633.5	17247.8	18.3076
26	Proteolysis	YOL098C	YOL098C	AB	FSSAVITDYIYGNEDGSSLVSSLK	1	B	-	-	-	-	<602	-	-	-
26	Proteolysis	YGL094C	PAN2	BB	LLSAWPPVVFK	2	B	-	-	-	-	<602	-	-	-
26	Proteolysis	YOR003W	YSP3	AA	YGQDLEYLYEDAAGK	3	A	329.47	770.401	409.889	265.623	369.679	72.1331	106.945	28.929
26	Proteolysis	YDL126C	CDC48	AA	EVDIGIPDATGR	4	A	35672.1	35669.7	32200.2	37767.8	35670.9	1049.02	1555.28	4.36008
26	Proteolysis	YDR510W	SMT3	AA	VSDGSSEIFFK	5	A	43399.6	39898.3	38528.8	44052.4	41648.9	2077.09	3079.49	7.39391
26	Proteolysis	YER133W	GLC7	AA	TFTDCFNCLPIAAIIDEK	6	A	14717.9	15494.1	13356.9	15526.7	15106	404.417	599.588	3.96921
26	Proteolysis	YDR510W	SMT3	AA	FLYDGIR	7	A	38673.3	37204	38884.6	40521.8	38778.9	840.319	1245.86	3.21272
26	Proteolysis	YKR098C	UBP11	BB	TLSSPATAPPVHSLEVSSQIR	8	B	-	-	-	-	<602	-	-	-
26	Proteolysis	YPR181C	SEC23	AA	TDANNISESEIGIGATSTWK	9	A	8670.96	5872.83	5015.78	6495.81	6184.32	740.015	1097.15	17.7408
26	Proteolysis	YGR235C	MIC26	AA	IVPPENAIVISSEAK	10	A	2779.27	3182.2	1842.67	2593.9	2686.59	294.147	436.103	16.2326
26	Proteolysis	YKR098C	UBP11	BB	LEAGSEVAYYTSK	11	B	-	-	-	-	<2388	-	-	-
26	Proteolysis	YJL101C	GSH1	-	DIATPETDDSIYDR	12	A	Not Used. Protein re-targetted by another QconCAT
26	Proteolysis	YDL008W	APC11	BC	GLAINDAHVQK	13	B	-	-	-	-	<2492	-	-	-
26	Proteolysis	YER133W	GLC7	AA	GSKPGQQVDLEENEIR	14	A	19269	21210.7	17521.3	18357.8	18813.4	873.831	1295.54	6.88628
26	Proteolysis	YDL126C	CDC48	AA	LDQLIYVPLPDENAR	15	A	38776.7	40204	36387.9	38758.9	38767.8	722.564	1071.27	2.76331
26	Proteolysis	YPR191W	QCR2	AA	FIGDSVAAIGIPVNK	16	A	30760.1	34458.8	22501	28075.6	29417.9	3191.61	4731.89	16.0851
26	Proteolysis	YML111W	BUL2	AB	ELLFTNFISDQINNDIDSLAGLK	17	B	-	-	-	-	<3010	-	-	-
26	Proteolysis	YPL126W	NAN1	AB	FANNSLLSGIFLQEEENNESIVK	18	B	-	-	-	-	<597	-	-	-
26	Proteolysis	YPR191W	QCR2	AA	GLGNPLLYDGVER	19	A	28915.3	32969.1	21566.5	27327.8	28121.5	2820.69	4181.95	14.871
26	Proteolysis	YOR007C	SGT2	AA	VLPTNAIYYANR	20	A	21781	21746.3	20326.3	23413.3	21763.7	727.35	1078.37	4.95491
26	Proteolysis	YOR003W	YSP3	AA	FSTQGVLGDIGDDTPNK	21	A	435.194	576.095	390.5	150.299	412.847	92.7976	137.582	33.3251
26	Proteolysis	YPL126W	NAN1	AB	TVSEFTLDSEIQTVK	22	A	1759.1	1183.61	1765.63	2059.58	1762.37	150.242	222.748	12.6392
26	Proteolysis	YER021W	RPN3	AA	LEYPHTDVSSSLEAR	23	A	8503.83	9017.11	7975.03	9749.83	8760.47	521.04	772.493	8.81794
26	Proteolysis	YDL064W	UBC9	AA	EGTNWAGGVYPITVEYPNEYPSKPPK	24	A	5637.52	6254.65	5446.24	5937.3	5787.41	245.529	364.022	6.28989
26	Proteolysis	YGR235C	MIC26	AA	LSTASVQYYYDAK	25	A	2116.81	2342.56	2074.71	2966.65	2229.69	133.922	198.552	8.90494
26	Proteolysis	YOR007C	SGT2	AA	EAVSGILGK	26	A	17500.7	17120.4	15956.2	17968.1	17310.6	423.841	628.387	3.63007
26	Proteolysis	YOL031C	SIL1	AA	ASPGDYEFSSDFK	27	A	1523.23	1661.65	1118.85	1504.46	1513.84	78.5966	116.527	7.69745
26	Proteolysis	YOL098C	YOL098C	AB	IDDVYEPWNPLIK	29	A	2282.44	1941.83	1924.02	2507.72	2112.14	179.21	265.696	12.5795
26	Proteolysis	YHR028C	DAP2	AB	SVYDDSYNSVLLEGK	30	B	-	-	-	-	<2388	-	-	-
26	Proteolysis	YDL008W	APC11	BC	FPGDQCPLVIGLCHHNFHDHCIYR	31	C	-	-	-	-	-	-	-	-
26	Proteolysis	YOL031C	SIL1	AA	HDWQPILPGQELPGGLDIR	32	A	2156.5	1374.06	934.023	1129.4	1251.73	220.017	326.198	26.0598
26	Proteolysis	YFR012W	DCV1	BB	FDTSAQSDR	33	B	-	-	-	-	<622	-	-	-
26	Proteolysis	YFR012W	DCV1	BB	NWGLAQAAGVSYGTFGYCK	34	B	-	-	-	-	<3010	-	-	-
26	Proteolysis	YDL064W	UBC9	AA	WEAGIPGK	35	A	5528.35	5698.49	5114.57	5261.35	5394.85	206.894	306.741	5.6858
26	Proteolysis	YER021W	RPN3	AA	YAEEDQVQELLK	36	A	4407.07	4613.27	4512.15	5161.95	4562.71	103.095	152.849	3.34996
26	Proteolysis	YPR181C	SEC23	AA	FIDTEAGGSQAR	37	A	8437.4	8334.44	7196.48	8361.57	8348.01	51.4775	76.3206	0.914237
26	Proteolysis	YML111W	BUL2	AB	IDDTASQSPSYDSK	38	A	502.727	448.443	459.312	569.09	481.02	27.1423	40.2412	8.36581
26	Proteolysis	YGL094C	PAN2	BB	NNIYCGGDNTNWGIASIDLNR	39	B	-	-	-	-	<3010	-	-	-
26	Proteolysis	YHR028C	DAP2	AB	IDESEVGEFIIPYYVQDEK	40	A	2304.2	1744.26	1832.69	2261.19	2046.94	235.755	349.53	17.0758
27	Proteolysis	YBR125C	PTC4	CC	DEFLVLACDGIWDIYNNK	1	C	-	-	-	-	-	-	-	-
27	Proteolysis	YHR134W	WSS1	BC	LGSLHPEGISSIDR	2	C	-	-	-	-	-	-	-	-
27	Proteolysis	YLR108C	YLR108C	AC	FSDVLLENPDFK	3	A	673.851	761.444	687.74	-	687.74	13.8888	20.5916	2.9941
27	Proteolysis	YJL030W	MAD2	CC	EGGYTFTVLAYTDADAK	4	C	-	-	-	-	-	-	-	-
27	Proteolysis	YEL059C-A	SOM1	AB	ELVQWECQFK	5	B	-	-	-	-	<23888	-	-	-
27	Proteolysis	YML029W	USA1	AC	YDIEYDTNTPDVGQLNLLFIK	6	C	-	-	-	-	-	-	-	-
27	Proteolysis	YKL010C	UFD4	AA	IVQLVSIQDTPLENK	7	A	2979.36	4313.41	2996.34	2890.87	2987.85	52.7377	78.1889	2.61689
27	Proteolysis	YJL047C	RTT101	CC	YASFLSFYENIEAAVK	8	C	-	-	-	-	-	-	-	-
27	Proteolysis	YML053C	YML053C	BC	NIEICPLKPVSMHHTMNSR	9	B	-	-	-	-	<23888	-	-	-
27	Proteolysis	YEL037C	RAD23	AA	LAQSISCEESQIK	10	A	21386.6	27822.7	23398.9	24507.2	23953	1560.29	2313.29	9.65761
27	Proteolysis	YEL059C-A	SOM1	AB	DQALAPLATLDSQTNCR	11	A	2879.43	4994.12	2201.23	4152.4	3515.92	975.588	1446.41	41.1388
27	Proteolysis	YML013W	UBX2	AC	LNEFQVITNFPPEDLPDVVR	12	C	-	-	-	-	-	-	-	-
27	Proteolysis	YGR231C	PHB2	AB	AVVAQFNASQLITQR	13	B	-	-	-	-	<23888	-	-	-
27	Proteolysis	YDL013W	SLX5	BB	TLEDIPVCCLCGAELGVGIPDDFTGISQK	14	B	-	-	-	-	<2388	-	-	-
27	Proteolysis	YBL022C	PIM1	AA	DTDTETTVVEDANNPEDQESTSPATPK	15	A	4933.36	5913.99	5238.12	6001.61	5576.05	381.748	565.979	10.1502
27	Proteolysis	YGL003C	CDH1	AA	LASGGNDNVVHVYEGTSK	16	A	1100.71	1023.26	737.361	973.277	998.267	63.7186	94.4693	9.46332
27	Proteolysis	YBR290W	BSD2	BB	FESHLNHGLDEEK	17	B	-	-	-	-	<23888	-	-	-
27	Proteolysis	YDL013W	SLX5	BB	AASLPEGYSASFDTTPK	18	B	-	-	-	-	<597	-	-	-
27	Proteolysis	YBR290W	BSD2	BB	SIYDYIQVK	19	B	-	-	-	-	<2388	-	-	-
27	Proteolysis	YDR069C	DOA4	BC	FIILYTDANEYNVK	20	C	-	-	-	-	-	-	-	-
27	Proteolysis	YGR231C	PHB2	AB	VLSRPDVVQLPTIYR	21	A	12373.3	13338.9	13198	14127.2	13268.4	464.567	688.767	5.19102
27	Proteolysis	YML053C	YML053C	BC	NDHFEFDTHTFYQR	22	C	-	-	-	-	-	-	-	-
27	Proteolysis	YJL030W	MAD2	CC	TVTEFFEYSINSILYQR	23	C	-	-	-	-	-	-	-	-
27	Proteolysis	YHR134W	WSS1	BC	VTNLVEFYPR	24	B	-	-	-	-	<23888	-	-	-
27	Proteolysis	YBR125C	PTC4	CC	YETLSLNVFAVFDGHGGDDCSK	25	C	-	-	-	-	-	-	-	-
27	Proteolysis	YJL047C	RTT101	CC	ELGFETLTIFQYYDSK	26	C	-	-	-	-	-	-	-	-
27	Proteolysis	YHR027C	RPN1	AA	SDGSAATSGFEFSK	27	A	9169.33	10123.7	11434.3	13227.1	10779	1132.47	1679	15.5766
27	Proteolysis	YEL037C	RAD23	AA	LCELGFER	28	A	6539.65	8431.1	6918.92	7952.39	7435.66	706.374	1047.27	14.0844
27	Proteolysis	YMR275C	BUL1	BB	AWGPFVESELK	29	B	-	-	-	-	<2388	-	-	-
27	Proteolysis	YBL022C	PIM1	AA	VLFVCTANSLETIPRPLLDR	30	A	6854.83	6159.67	6071.98	9152.28	6507.25	391.422	580.322	8.91808
27	Proteolysis	YFR036W	CDC26	BC	AASVAHTR	31	C	-	-	-	-	-	-	-	-
27	Proteolysis	YHR027C	RPN1	AA	VGQAVETVGQAGRPK	32	A	10617.2	12117.4	10575.8	14062.3	11367.3	770.765	1142.74	10.0529
27	Proteolysis	YML013W	UBX2	AC	NTPEIFLIANVANK	33	A	3653.64	3990.85	3206.54	4628.32	3822.25	392.155	581.41	15.2112
27	Proteolysis	YML029W	USA1	AC	DSTLLHPSGEHVR	34	A	1632.82	1826.57	1816.89	1906.93	1821.73	45.0193	66.7456	3.66386
27	Proteolysis	YDR069C	DOA4	BC	YLTIAQLTAIAEAK	35	B	-	-	-	-	<23888	-	-	-
27	Proteolysis	YFR036W	CDC26	BC	APTTLQLSHDDVTSLIDDLNEQK	36	B	-	-	-	-	<23888	-	-	-
27	Proteolysis	YKL010C	UFD4	AA	FIVVLFPPEDER	37	A	4007.55	1817.97	1948.96	4446.75	2978.25	1094.79	1623.13	54.4995
27	Proteolysis	YLR108C	YLR108C	AC	NEVQFTCLFADALYFQLPK	38	C	-	-	-	-	-	-	-	-
27	Proteolysis	YGL003C	CDH1	AA	DTVGSESSIDR	39	A	311.336	326.611	468.747	577.012	397.679	78.7056	116.689	29.3425
27	Proteolysis	YMR275C	BUL1	BB	VIPFGFDANVVGER	40	B	-	-	-	-	<23888	-	-	-
28	Proteolysis	YMR035W	IMP2	AA	DDIILFK	1	A	1181.18	1102.53	1219.52	706.369	1141.86	58.4939	86.723	7.59489
28	Proteolysis	YCR066W	RAD18	AB	TGSSDSSGSVGHSNDGDGVEK	2	B	-	-	-	-	<622	-	-	-
28	Proteolysis	YGL227W	VID30	AA	GADADVSSAQQR	3	A	1482.6	1221.93	1268.79	853.162	1245.36	130.335	193.234	15.5163
28	Proteolysis	YHR166C	CDC23	AB	DGDGSGNEDINQSGHQR	4	A	894.051	681.824	868.373	785.697	827.035	54.1766	80.3223	9.71207
28	Proteolysis	YEL052W	AFG1	BC	FITFLDAVYDSGGK	5	B	-	-	-	-	<2492	-	-	-
28	Proteolysis	YOL133W	HRT1	AC	WTAVAFWSWDIAVDNCAICR	6	C	-	-	-	-	-	-	-	-
28	Proteolysis	YNL311C	SKP2	BC	SGQDSIIAGSYK	7	B	-	-	-	-	<2492	-	-	-
28	Proteolysis	YGR277C	CAB4	AB	VVLLPQESTFETWK	8	A	3812	3624.62	4234.37	2496.52	3718.31	304.875	452.008	12.1563
28	Proteolysis	YIR039C	YPS6	BC	SFDGEYSSDDQGYIFDCSK	9	C	-	-	-	-	-	-	-	-
28	Proteolysis	YDL097C	RPN6	AA	DSLALINDLLR	10	A	19035.8	23101.7	12087.9	-	19035.8	4065.93	6028.15	31.6675
28	Proteolysis	YBL006C	LDB7	AB	SSQVVFSATELQQLTQQSHATDK	11	B	-	-	-	-	<2492	-	-	-
28	Proteolysis	YLL042C	ATG10	BC	LLNHIELYLTYSK	12	C	-	-	-	-	-	-	-	-
28	Proteolysis	YMR035W	IMP2	AA	FPYPKPQVNLPR	13	A	3242.02	2154.03	3845.29	2979.51	3110.77	432.886	641.797	20.6315
28	Proteolysis	YDL097C	RPN6	AA	IIGLDTQQVEGK	14	A	16427.8	35173.5	17092.4	9930.98	16760.1	3580.72	5308.78	31.675
28	Proteolysis	YJL001W	PRE3	CC	DNLTAGIIVAGYDDK	15	C	-	-	-	-	-	-	-	-
28	Proteolysis	YDR177W	UBC1	AC	VYHPNISSVTGAICLDILK	16	C	-	-	-	-	-	-	-	-
28	Proteolysis	YLL042C	ATG10	BC	VYNEPLLLLR	17	B	-	-	-	-	<2492	-	-	-
28	Proteolysis	YBL006C	LDB7	AB	VSLADAAQVEYEVGHSLLGSYVPR	18	A	3774.3	3566.45	3520.84	-	3566.45	45.6091	67.62	1.896
28	Proteolysis	YMR067C	UBX4	AC	LLDDLEFGSK	19	A	4053.86	4649.77	4121.3	2481.7	4087.58	297.956	441.749	10.8071
28	Proteolysis	YFL025C	BST1	BC	IEASNEGIASEETLFQPFIR	20	C	-	-	-	-	-	-	-	-
28	Proteolysis	YBR273C	UBX7	AC	DSVEEAINDSIK	21	A	7497.68	10664.4	4560.07	-	7497.68	2937.61	4355.3	58.0887
28	Proteolysis	YHR166C	CDC23	AB	CVDVEELLEGIVTDETVK	22	B	-	-	-	-	<24924	-	-	-
28	Proteolysis	YOL082W	ATG19	BC	YNLTISTSFDNFLDLTPSEEK	23	C	-	-	-	-	-	-	-	-
28	Proteolysis	YIR039C	YPS6	BC	SLLATAAQSDDASSFSSSGGSSESTTK	24	B	-	-	-	-	<24924	-	-	-
28	Proteolysis	YGR277C	CAB4	AB	ECQSQLDIVIVPEFK	25	B	-	-	-	-	<24924	-	-	-
28	Proteolysis	YEL052W	AFG1	BC	GIISSLGDLYDSLVK	26	C	-	-	-	-	-	-	-	-
28	Proteolysis	YFR044C	DUG1	AC	GVTDDTGPLLSWINVVDAFK	27	C	-	-	-	-	-	-	-	-
28	Proteolysis	YGL227W	VID30	AA	NAQELLEPVLSER	28	A	28623.4	24601.6	25055.7	20528.5	24828.6	2010.94	2981.42	12.008
28	Proteolysis	YFR044C	DUG1	AC	AIQIPAVSSDESLR	29	A	38134.9	62988.6	64410.1	54775.9	58882.2	4817.11	7141.84	12.129
28	Proteolysis	YMR067C	UBX4	AC	LLNLPTGVNLELSK	30	C	-	-	-	-	-	-	-	-
28	Proteolysis	YLR127C	APC2	CC	TNEIFDICVLAYPDSK	31	C	-	-	-	-	-	-	-	-
28	Proteolysis	YOL082W	ATG19	BC	AGSEEEISPNSTSNVVVSR	32	B	-	-	-	-	<2492	-	-	-
28	Proteolysis	YFL025C	BST1	BC	DTQFAADSSFGEAK	33	B	-	-	-	-	<2492	-	-	-
28	Proteolysis	YCR066W	RAD18	AB	NLPNEDSTDADLSR	34	A	892.34	623.46	440.639	-	623.46	182.821	271.051	43.4752
28	Proteolysis	YBR273C	UBX7	AC	EGVVLAVYNTAR	35	C	-	-	-	-	-	-	-	-
28	Proteolysis	YOL133W	HRT1	AC	DACPLDNQPWQLAR	36	A	20112.1	20059.5	14698.6	11021.8	17379.1	2706.75	4013.03	23.0912
28	Proteolysis	YDR358W	GGA1	AC	STLPEPDLGLNLDVADYINSK	37	C	-	-	-	-	-	-	-	-
28	Proteolysis	YNL311C	SKP2	BC	IPLWYSVFNDGSR	38	C	-	-	-	-	-	-	-	-
28	Proteolysis	YJL001W	PRE3	CC	LPYAIAGSGSTFIYGYCDK	39	C	-	-	-	-	-	-	-	-
28	Proteolysis	YLR127C	APC2	CC	ITLQQLEGYLNTLADEGR	40	C	-	-	-	-	-	-	-	-
28	Proteolysis	YDR177W	UBC1	AC	GTFLGPPGTPYEGGK	41	A	48965.7	46498.2	43614.2	28658.2	45056.2	2675.76	3967.08	8.80474
28	Proteolysis	YDR358W	GGA1	AC	SSGIDLLDFDSQPGESK	42	A	4571.84	5439.85	1802	-	4571.84	868.009	1286.91	28.1486
29	Proteolysis	YNR026C	SEC12	BC	VNDQLEFLTSVDFDASTNADDYTK	1	C	-	-	-	-	-	-	-	-
29	Proteolysis	YDL132W	CDC53	AA	ALDNACGAFININEFALPAGSPK	2	A	2223.22	2413.44	1552.72	-	2223.22	190.219	282.019	12.6852
29	Proteolysis	YLR191W	PEX13	AA	NFAESEGSK	3	A	655.293	435.835	722.275	797.983	688.784	71.3446	105.776	15.3568
29	Proteolysis	YGR037C	ACB1	AA	EYIALVDQLIAK	4	A	15070.7	15963.7	18957.8	22442.7	17460.7	1943.58	2881.55	16.503
29	Proteolysis	YFL044C	OTU1	AB	INLQGEDASLGQTQLDELGINSGEK	5	B	-	-	-	-	<25803	-	-	-
29	Proteolysis	YNR026C	SEC12	BC	GELAVLASNDNSIALVK	6	B	-	-	-	-	<25803	-	-	-
29	Proteolysis	YML130C	ERO1	AB	NAVLIDLTANPER	7	A	3537.87	2792.37	3747.64	4033.47	3642.76	247.8	367.388	10.0854
29	Proteolysis	YHR024C	MAS2	AC	FYTPENTVAAFVGVPHEK	8	C	-	-	-	-	-	-	-	-
29	Proteolysis	YJL149W	DAS1	BB	EFENLEDLSLISIK	9	B	-	-	-	-	<2580	-	-	-
29	Proteolysis	YJL149W	DAS1	BB	YDGLIPQIINIQENK	10	B	-	-	-	-	<2580	-	-	-
29	Proteolysis	YDR400W	URH1	AC	CIVVPLNLTHK	11	A	541.27	936.143	1036.27	1297.38	986.205	180.62	267.787	27.1532
29	Proteolysis	YGR253C	PUP2	AB	LFQVEYSLEAIK	12	B	-	-	-	-	<25803	-	-	-
29	Proteolysis	YKR038C	KAE1	BC	SPTLDIDVICFTK	13	B	-	-	-	-	<2580	-	-	-
29	Proteolysis	YPL003W	ULA1	BC	LQNPWPELINYVDTFDLSK	14	C	-	-	-	-	-	-	-	-
29	Proteolysis	YNR051C	BRE5	AB	EAETEIKPIEPQVSDAK	15	A	1397.38	492.523	1666.69	1998.52	1532.04	300.572	445.628	29.0873
29	Proteolysis	YHR024C	MAS2	AC	GSFGDVENVLK	16	A	1665.52	1485.53	1687.44	2001.64	1676.48	100.953	149.673	8.92781
29	Proteolysis	YDL091C	UBX3	AB	YQVLLWYGDVTTSEGLQVSNALK	17	B	-	-	-	-	<2580	-	-	-
29	Proteolysis	YGL122C	NAB2	AB	FGALCSNPSCPFGHPTPANEDAK	18	A	1062.25	830.122	1325.24	1539.85	1193.74	238.802	354.048	29.6587
29	Proteolysis	YML130C	ERO1	AB	FIGVADYVSEETR	19	B	-	-	-	-	<2580	-	-	-
29	Proteolysis	YFL044C	OTU1	AB	NQPESDDVLTAALQLASNLK	20	A	2061.07	1874.49	1430.87	-	1874.49	186.587	276.634	14.7579
29	Proteolysis	YPL003W	ULA1	BC	VCVVGPATPLLQEVFK	21	B	-	-	-	-	<2580	-	-	-
29	Proteolysis	YER017C	AFG3	AA	GAILSGPPGTGK	22	A	2380.05	1696.76	2340.78	2858.78	2360.42	259.001	383.994	16.2681
29	Proteolysis	YKR038C	KAE1	BC	DYYIALGLEGSANK	23	C	-	-	-	-	-	-	-	-
29	Proteolysis	YDL132W	CDC53	AA	IFNESFPDDIPLAK	24	A	1567.55	1292.58	1682.12	2151.08	1624.84	194.77	288.766	17.772
29	Proteolysis	YAL058W	CNE1	AA	GCGQQIPGLINNAK	25	A	370.453	278.117	436.018	423.24	396.847	32.7826	48.6034	12.2474
29	Proteolysis	YGR253C	PUP2	AB	LGSTAIGIATK	26	A	7615.05	6347.33	8221.72	9446.29	7918.39	915.62	1357.5	17.1436
29	Proteolysis	YAL058W	CNE1	AA	LDNSLTCGGAFIK	27	A	401.71	253.928	403.746	565.458	402.728	74.9091	111.06	27.577
29	Proteolysis	YAL014C	SYN8	AB	CAPNDELISR	28	B	-	-	-	-	<2580	-	-	-
29	Proteolysis	YPL002C	SNF8	AC	ILEICSILGYSSISLLK	29	C	-	-	-	-	-	-	-	-
29	Proteolysis	YLR417W	VPS36	AB	DTLPTPICINCGVPADYELTK	30	B	-	-	-	-	<25803	-	-	-
29	Proteolysis	YNR051C	BRE5	AB	ITAADNFAVVDFETQK	31	B	-	-	-	-	<2580	-	-	-
29	Proteolysis	YGL004C	RPN14	AA	ATVTDIAIIDR	32	A	1225.59	774.922	1081.73	1140.64	1111.18	71.931	106.645	9.59745
29	Proteolysis	YGL122C	NAB2	AB	LAGIPNFNEDIK	33	B	-	-	-	-	<644	-	-	-
29	Proteolysis	YLR417W	VPS36	AB	LVDLIGDNPGSDLLR	34	A	476.756	238.222	262.518	292.529	277.524	27.1539	40.2584	14.5063
29	Proteolysis	YGL004C	RPN14	AA	FILGTTEGDIK	35	A	593.762	695.79	521.73	686.136	639.949	51.0141	75.6335	11.8187
29	Proteolysis	YER017C	AFG3	AA	GGALGGANDER	36	A	823.68	631.203	858.401	1179.52	841.041	113.599	168.422	20.0254
29	Proteolysis	YAL014C	SYN8	AB	LGYELDQLSDLVEER	37	A	740.025	722.658	1009.12	1107.75	874.575	143.234	212.358	24.2813
29	Proteolysis	YGR037C	ACB1	AA	AVNELPTKPSTDELLELYALYK	38	A	26240.8	26389.2	27665.8	-	26389.2	148.432	220.066	0.833924
29	Proteolysis	YLR191W	PEX13	AA	FNDSGTINSNEK	39	A	909.561	421.239	725.509	830.37	777.94	92.0258	136.437	17.5383
29	Proteolysis	YDR400W	URH1	AC	ELFLELFQFFAHTYK	40	C	-	-	-	-	-	-	-	-
29	Proteolysis	YDL091C	UBX3	AB	TEDQNSNTNEPTQSR	41	A	580.695	306.875	472.856	673.616	526.775	100.38	148.823	28.2517
29	Proteolysis	YPL002C	SNF8	AC	SVPNELTSDQTK	42	A	314.705	223.564	319.998	391.287	317.351	38.2913	56.7706	17.8889
30	Proteolysis	YHR111W	UBA4	AA	NYNVCEPDER	1	A	2771.32	2635.71	3348.77	2883.89	2827.61	124.093	183.98	6.50658
30	Proteolysis	YJR099W	YUH1	AB	FDDVTTDQFVLNVIK	2	B	-	-	-	-	<24924	-	-	-
30	Proteolysis	YLR128W	DCN1	BB	DIDTDEGIQYWK	3	B	-	-	-	-	<2492	-	-	-
30	Proteolysis	YMR119W	ASI1	BC	EFPAINIPDNVNEK	4	B	-	-	-	-	<2492	-	-	-
30	Proteolysis	YBL040C	ERD2	CC	ILGDLSHLTSILILIHNIK	5	C	-	-	-	-	-	-	-	-
30	Proteolysis	YGR098C	ESP1	BC	TANLEISNVLISNDSK	6	B	-	-	-	-	<24924	-	-	-
30	Proteolysis	YMR038C	CCS1	AC	TFLSAPLPTWQLIGR	7	A	4152.64	4944.35	7070.12	6730.99	5837.67	1062.88	1575.83	26.9942
30	Proteolysis	YMR038C	CCS1	AC	FDEPIECFNESDLGK	8	C	-	-	-	-	-	-	-	-
30	Proteolysis	YHR111W	UBA4	AA	GEINYELFCGAR	9	A	2416.24	2590.9	2612.35	-	2590.9	21.4521	31.8049	1.22756
30	Proteolysis	YDR430C	CYM1	AC	EGVSTVIGPGIEGK	10	A	868.637	1070.78	870.617	-	870.617	1.98018	2.93581	0.337211
30	Proteolysis	YMR022W	UBC7	AC	DYPLSPPK	11	C	-	-	-	-	-	-	-	-
30	Proteolysis	YDR036C	EHD3	CC	LNVIEACFNLSK	12	C	-	-	-	-	-	-	-	-
30	Proteolysis	YMR022W	UBC7	AC	DSPPGIVAGPK	13	A	2745.55	3110.61	2060.32	2771.14	2758.35	182.531	270.62	9.81095
30	Proteolysis	YBL041W	PRE7	CC	FFPYYVHTIIAGLDEDGK	14	C	-	-	-	-	-	-	-	-
30	Proteolysis	YBL040C	ERD2	CC	IAFFAGLLQTLLYSDFFYIYYTK	15	C	-	-	-	-	-	-	-	-
30	Proteolysis	YGL048C	RPT6	AC	VEGSGGGDSEVQR	16	A	10051.8	10390.6	13991.6	12408.3	11399.5	1178.27	1746.91	15.3245
30	Proteolysis	YNL230C	ELA1	BC	DVVTSISSVTANPVTK	17	B	-	-	-	-	<622	-	-	-
30	Proteolysis	YML088W	UFO1	BC	HSAGVTAICNSESWDTSR	18	B	-	-	-	-	<24924	-	-	-
30	Proteolysis	YMR304W	UBP15	AA	DFNCDQIPPFAFEVLSVPLK	19	A	1781.62	2723.56	1922.89	-	1922.89	141.27	209.447	10.8923
30	Proteolysis	YER116C	SLX8	BC	ALENTSEEDGDDDLSLFR	20	B	-	-	-	-	<24924	-	-	-
30	Proteolysis	YER125W	RSP5	AA	FDGEEGLDYGGVSR	21	A	3186.61	1485.07	1549.97	1177.87	1517.52	186.049	275.836	18.1767
30	Proteolysis	YML088W	UFO1	BC	LIDAYGGDLELSGDTDEENDIQLR	22	C	-	-	-	-	-	-	-	-
30	Proteolysis	YDR430C	CYM1	AC	ADFGLQLLYSILPGWTNK	23	C	-	-	-	-	-	-	-	-
30	Proteolysis	YKL171W	NNK1	BB	GNYELWSSPDAILTQNK	24	B	-	-	-	-	<2492	-	-	-
30	Proteolysis	YKL171W	NNK1	BB	TTDFSNLEPEPSK	25	B	-	-	-	-	<622	-	-	-
30	Proteolysis	YIL074C	SER33	AA	YINEGNSVGSVNFPEVSLK	26	A	25870.1	25999.6	27532.1	22495.2	25934.8	831.021	1232.07	4.75065
30	Proteolysis	YMR119W	ASI1	BC	LSEVDETFGTESDFDLSCAVCK	27	C	-	-	-	-	-	-	-	-
30	Proteolysis	YDR036C	EHD3	CC	SFCAGGDVATVAIFNFNK	28	C	-	-	-	-	-	-	-	-
30	Proteolysis	YER125W	RSP5	AA	GTAQAVESTLQSGTTAATNTATTSHR	29	A	2001.1	1954.15	2316.35	1445.94	1977.62	181.1	268.499	13.5768
30	Proteolysis	YMR304W	UBP15	AA	GGIEPVFATDNK	30	A	1871.43	1959.57	1911.75	1313.43	1891.59	44.0675	65.3345	3.45394
30	Proteolysis	YIL074C	SER33	AA	SSLPEDELIEK	31	A	28435.2	26094.9	29008.1	27539.7	27987.5	734.207	1088.54	3.88937
30	Proteolysis	YMR089C	YTA12	BB	ENAPSIVFIDEIDAIGK	32	B	-	-	-	-	<2492	-	-	-
30	Proteolysis	YER116C	SLX8	BC	HDSPEAVVEIIGER	33	C	-	-	-	-	-	-	-	-
30	Proteolysis	YMR089C	YTA12	BB	IPVLYVQEGNWAK	34	B	-	-	-	-	<2492	-	-	-
30	Proteolysis	YGL048C	RPT6	AC	HPELFESLGIAQPK	35	C	-	-	-	-	-	-	-	-
30	Proteolysis	YJR099W	YUH1	AB	AVVPIESNPEVFTNFAHK	36	A	1433.13	841.669	734.856	-	841.669	106.813	158.361	18.8151
30	Proteolysis	YGR098C	ESP1	BC	SINDESAAALLSELLGVLSEICIDYK	37	C	-	-	-	-	-	-	-	-
30	Proteolysis	YNL230C	ELA1	BC	SNVLLIFDDDELWLEFLR	38	C	-	-	-	-	-	-	-	-
30	Proteolysis	YBL041W	PRE7	CC	HIQVGDGLEILIVTK	39	C	-	-	-	-	-	-	-	-
30	Proteolysis	YLR128W	DCN1	BB	EIGTFTDEVSTVAHPPVYPK	40	B	-	-	-	-	<2492	-	-	-
31	Proteolysis	YHR132C	ECM14	AC	DLENLLELSYGLSK	1	A	8108.19	12682.3	10738.5	18429	11710.4	2287.06	3390.79	28.9554
31	Proteolysis	YMR139W	RIM11	AC	FNALQCLCSPYFDELK	2	C	-	-	-	-	-	-	-	-
31	Proteolysis	YHR132C	ECM14	AC	DVIAPLTDDYDVWTR	3	C	-	-	-	-	-	-	-	-
31	Proteolysis	YLR207W	HRD3	CC	DEWDIVFPYWESYNVR	4	C	-	-	-	-	-	-	-	-
31	Proteolysis	YMR115W	MGR3	AC	LLQHLLLAQEEILSK	5	C	-	-	-	-	-	-	-	-
31	Proteolysis	YIR009W	MSL1	AC	VNLFLLFATFGEVLK	6	C	-	-	-	-	-	-	-	-
31	Proteolysis	YLR163C	MAS1	AC	LSPEEVFEQVDK	7	A	4687.43	8519.01	13807.5	8955.96	8737.49	2134.27	3164.26	36.2148
31	Proteolysis	YNL281W	HCH1	AA	LTSLSTVSSDGK	8	A	29590.2	32630.1	49432.4	58577	41031.3	9921.12	14709.1	35.8484
31	Proteolysis	YGL240W	DOC1	BB	VYAGHSPSDAR	9	B	-	-	-	-	<2496	-	-	-
31	Proteolysis	YIL007C	NAS2	BC	NEDRPLPVLLLR	10	B	-	-	-	-	<2496	-	-	-
31	Proteolysis	YIR009W	MSL1	AC	DTHHTVAEPVTEAK	11	A	1228.28	1280.34	1643.07	2076.01	1461.7	207.396	307.486	21.0361
31	Proteolysis	YFR004W	RPN11	AB	LIDTGALINNLEPR	12	A	7160.91	6305.96	12870.6	12633.2	9897.04	2854.82	4232.56	42.7659
31	Proteolysis	YFR004W	RPN11	AB	ETVYISSIALLK	13	B	-	-	-	-	<24967	-	-	-
31	Proteolysis	YKL124W	SSH4	BC	LEEGDTVGFGYR	14	B	-	-	-	-	<24967	-	-	-
31	Proteolysis	YLL036C	PRP19	AA	TGTVTYDIDDSGK	15	A	1507.45	1800.98	1870.75	2200.93	1835.86	181.652	269.317	14.6698
31	Proteolysis	YLR163C	MAS1	AC	AALLLSLDGSTAIVEDIGR	16	C	-	-	-	-	-	-	-	-
31	Proteolysis	YMR115W	MGR3	AC	FFEALNVPGK	17	A	1017.68	1926.03	1093.91	1343.34	1218.63	162.831	241.413	19.8102
31	Proteolysis	YCL057W	PRD1	AA	VPENEAILLDTLK	18	A	3921.31	3471.68	2454.9	1596.01	2963.29	733.204	1087.05	36.6839
31	Proteolysis	YGL240W	DOC1	BB	VLDHLAPSELIKPVK	19	B	-	-	-	-	<24967	-	-	-
31	Proteolysis	YER094C	PUP3	AA	AIEPETFTQLVSSSLYER	20	A	11140.8	15375.2	15539.5	27583.9	15457.3	2199.35	3260.76	21.0953
31	Proteolysis	YLR207W	HRD3	CC	ISDFESGLLGK	21	C	-	-	-	-	-	-	-	-
31	Proteolysis	YFL009W	CDC4	BC	FLVSAAADGSIR	22	C	-	-	-	-	-	-	-	-
31	Proteolysis	YBL091C	MAP2	AA	ELNLENEGVEQQDQAK	23	A	4663.36	4484.88	4519.65	6083.98	4591.51	89.2421	132.31	2.88163
31	Proteolysis	YNL238W	KEX2	BC	LQELQPDVPPSSGR	24	C	-	-	-	-	-	-	-	-
31	Proteolysis	YOR339C	UBC11	BC	WSAVYNVETILLSLQSLLGEPNNR	25	C	-	-	-	-	-	-	-	-
31	Proteolysis	YCL057W	PRD1	AA	EQLEGVPDSILTQFETIK	26	A	18980.6	19065.2	33853.7	96650.6	26459.4	7436.56	11025.4	41.6692
31	Proteolysis	YKL002W	DID4	AA	AQLQAISLR	27	A	9041.07	11236	15952.4	16584	13594.2	2674.02	3964.5	29.1632
31	Proteolysis	YJR090C	GRR1	BC	TIESIVNLAPK	28	B	-	-	-	-	<24967	-	-	-
31	Proteolysis	YJR090C	GRR1	BC	CPLLVEVDITLSPNVTDSSLLK	29	C	-	-	-	-	-	-	-	-
31	Proteolysis	YIL007C	NAS2	BC	NNDDQAIQYTIPFAFISEVVPGSPSDK	30	C	-	-	-	-	-	-	-	-
31	Proteolysis	YKL002W	DID4	AA	NVTPQER	31	A	13347.2	15357.8	16822.5	5669.43	14352.5	1737.65	2576.23	17.9497
31	Proteolysis	YOR339C	UBC11	BC	SGNICLDILK	32	B	-	-	-	-	<2496	-	-	-
31	Proteolysis	YBL091C	MAP2	AA	GYVTAGGEVSHYAR	33	A	8581.28	9879.57	10317.8	13556.2	10098.7	868.251	1287.27	12.7469
31	Proteolysis	YNL238W	KEX2	BC	DVQYLSILSAVGLEK	34	B	-	-	-	-	<24967	-	-	-
31	Proteolysis	YKL124W	SSH4	BC	HSGILLDSSFASPGGFDDEIVLQER	35	C	-	-	-	-	-	-	-	-
31	Proteolysis	YFL009W	CDC4	BC	DGQSFLEILDFSK	36	B	-	-	-	-	<24967	-	-	-
31	Proteolysis	YPR103W	PRE2	AA	ATAGNWVASQTVK	37	A	11319.4	14579.9	14246.7	16387.9	14413.3	1070.6	1587.28	11.0126
31	Proteolysis	YNL281W	HCH1	AA	IELTQVSSITGDSNVSQR	38	A	9022.99	9000.87	9963.41	10876.4	9493.2	481.27	713.531	7.51624
31	Proteolysis	YMR139W	RIM11	AC	EDDQTVEFLADVLK	39	A	1635.93	1891.31	2207.8	-	1891.31	255.379	378.625	20.0192
31	Proteolysis	YER094C	PUP3	AA	FGPYFVGPVVAGINSK	40	A	13089.3	17346.9	16177.5	13486.4	14831.9	1544.14	2289.33	15.4352
31	Proteolysis	YPR103W	PRE2	AA	EGPTIYYVDSDGTR	41	A	6705.23	7830.11	8831.19	9616.05	8330.65	892.968	1323.91	15.8921
31	Proteolysis	YLL036C	PRP19	AA	DVGTLAYPTYTIPEFK	42	A	1520.02	2159.72	1857.72	2368.26	2008.72	255.273	378.467	18.8412
32	Proteolysis	YMR276W	DSK2	BB	WEVNVAPESTVLQFK	1	B	-	-	-	-	<2240	-	-	-
32	Proteolysis	YDR394W	RPT3	BC	YVILQSDLEEAYATQVK	2	C	-	-	-	-	-	-	-	-
32	Proteolysis	YOR157C	PUP1	AA	ATSTGTTIVGVK	3	A	2212.78	1869.75	2254.83	2080.62	2146.7	87.1018	129.137	6.01561
32	Proteolysis	YJL172W	CPS1	AA	TILGAPFCPR	4	A	2927.68	3046.37	2826.4	3298.8	2987.02	109.985	163.063	5.45905
32	Proteolysis	YBR114W	RAD16	AB	IEALVEELYK	5	A	502.488	431.878	343.348	523.856	467.183	45.989	68.1833	14.5946
32	Proteolysis	YKL054C	DEF1	AA	HDVPQDSNDNNNEELEAQGQQAQEK	6	A	11285.9	12573.4	14335.2	15675.3	13454.3	1524.65	2260.45	16.8009
32	Proteolysis	YDR313C	PIB1	AA	ISPNTTDNAIK	7	A	1591.22	1655.44	1665.9	2346.5	1660.67	37.3404	55.3608	3.33365
32	Proteolysis	YIL015W	BAR1	BB	YPVLLDSGTSLLNAPK	8	B	-	-	-	-	<2240	-	-	-
32	Proteolysis	YDL190C	UFD2	AA	LPLIPDQIGVENVDNADFLR	9	A	3417.3	3576.09	3923.27	4639.05	3749.68	252.987	375.079	10.003
32	Proteolysis	YDR394W	RPT3	BC	EYELLTLQEDYIK	10	B	-	-	-	-	<22403	-	-	-
32	Proteolysis	YDR353W	TRR1	AA	FGTEIITETVSK	11	A	30424.6	27075.7	30769.1	32492.5	30596.9	1033.93	1532.91	5.01002
32	Proteolysis	YJL024C	APS3	AB	IVASVDELNK	12	A	1909.67	1975.7	2002.78	2412.49	1989.24	46.5562	69.0242	3.46988
32	Proteolysis	YPL046C	ELC1	AB	AMIEGPFR	13	B	-	-	-	-	<22403	-	-	-
32	Proteolysis	YOL038W	PRE6	AA	LYQTEPSGIYSSWSAQTIGR	14	A	11014.4	11801.6	12058.9	12612.2	11930.3	405.302	600.901	5.03677
32	Proteolysis	YJL172W	CPS1	AA	FVGSIIDIDLLK	15	A	8606.29	12393.5	8351.55	15064.1	10499.9	2020.97	2996.28	28.5364
32	Proteolysis	YEL060C	PRB1	AC	ENVQQAQLQSVENLSAEDAFFISTK	16	C	-	-	-	-	-	-	-	-
32	Proteolysis	YPL046C	ELC1	AB	AVEYLNYNLK	17	A	919.341	843.819	849.313	1129.26	884.327	37.7609	55.9843	6.33073
32	Proteolysis	YDR313C	PIB1	AA	AENAQQHTNTSDAADDSVK	18	A	551.586	616.737	544.494	832.118	584.162	36.1216	53.5538	9.16763
32	Proteolysis	YOL038W	PRE6	AA	IDSHVVLSFSGLNADSR	19	A	15620.6	18151.7	18940.6	20946.6	18546.2	1397.43	2071.83	11.1712
32	Proteolysis	YKL054C	DEF1	AA	EQQHSYVPQQHLPNPEDDITYK	20	A	17416.3	3370.64	9151.91	9710.45	9431.18	3169.91	4699.7	49.8316
32	Proteolysis	YBR170C	NPL4	AB	SEIINEFIQAWR	21	B	-	-	-	-	<2240	-	-	-
32	Proteolysis	YOR157C	PUP1	AA	NNFLAENSHTQPK	22	A	2250.95	1899.06	2300.63	1968.64	2109.79	165.996	246.106	11.6649
32	Proteolysis	YER143W	DDI1	AC	TSSTLPPQPGAVPALAPR	23	C	-	-	-	-	-	-	-	-
32	Proteolysis	YKL041W	VPS24	AB	IVEQYTNEK	24	A	2536.94	2554.61	2392.33	2521.48	2529.21	16.5651	24.5594	0.971033
32	Proteolysis	YLR199C	PBA1	BB	VEFPQDLDVPQYSTAVITTK	25	B	-	-	-	-	<22403	-	-	-
32	Proteolysis	YDR349C	YPS7	BC	SGTSSSTEEPFPVLAVGK	26	B	-	-	-	-	<2240	-	-	-
32	Proteolysis	YOR275C	RIM20	BB	NNAIAPDISIDGLSALK	27	B	-	-	-	-	<2240	-	-	-
32	Proteolysis	YEL060C	PRB1	AC	AITVGASTLSDDR	28	A	425955	844866	639071	1.20583e+06	741969	209456	310539	41.8534
32	Proteolysis	YBR170C	NPL4	AB	DGVNVEIGSVGIDSK	29	A	20497.5	28720.9	29632.1	42617.4	29176.5	4567.3	6771.49	23.2087
32	Proteolysis	YJL024C	APS3	AB	LLLEQVYELISQR	30	B	-	-	-	-	<22403	-	-	-
32	Proteolysis	YKL041W	VPS24	AB	NVDQVPTVELAANEEEQEIPDEK	31	B	-	-	-	-	<560	-	-	-
32	Proteolysis	YDL190C	UFD2	AA	DIPAAFVTPEIVYR	32	A	1938.11	2778.99	2020.73	2776.8	2398.77	379.13	562.098	23.4328
32	Proteolysis	YIL015W	BAR1	BB	GYEGAPNEYYPNFPQILK	33	B	-	-	-	-	<2240	-	-	-
32	Proteolysis	YDR353W	TRR1	AA	TVPGSSLTSVPGFFAAGDVQDSK	34	A	30375.7	29085.4	31420.9	36543.9	30898.3	1167.73	1731.27	5.60313
32	Proteolysis	YBR114W	RAD16	AB	FGVEGPGLESFNNIQTLLK	35	B	-	-	-	-	<2240	-	-	-
32	Proteolysis	YMR276W	DSK2	BB	DDQTVESYHIQDGHSVHLVK	36	B	-	-	-	-	<2240	-	-	-
32	Proteolysis	YOR275C	RIM20	BB	ESLTTFQIPQGLTK	37	B	-	-	-	-	<2240	-	-	-
32	Proteolysis	YDR349C	YPS7	BC	DADIIESSSYSLWLAGDTSTYK	38	C	-	-	-	-	-	-	-	-
32	Proteolysis	YLR199C	PBA1	BB	NDTADETVYGFSFPIYSFGK	39	B	-	-	-	-	<22403	-	-	-
32	Proteolysis	YER143W	DDI1	AC	ISNSIQTDAATLSDEAFIEQFR	40	A	1416.32	3150.39	2918.83	3801.43	3034.61	441.3	654.271	21.5603
33	Proteolysis	YDR143C	SAN1	BC	AAQQDTDEVAANEAAFER	1	B	-	-	-	-	<2496	-	-	-
33	Proteolysis	YCL044C	MGR1	AA	AQVEAQNPIIK	2	A	1900.03	2153.1	1118.18	-	1900.03	253.072	375.204	19.7473
33	Proteolysis	YCR045C	RRT12	BC	LWGWNNDVTLPLGEIR	3	B	-	-	-	-	<2496	-	-	-
33	Proteolysis	YFR005C	SAD1	BB	WIEIDGINTTER	4	B	-	-	-	-	<2496	-	-	-
33	Proteolysis	YKR087C	OMA1	AC	ACFQPQESIK	5	A	2472.8	2423.61	2108.91	-	2423.61	49.1859	72.923	3.00885
33	Proteolysis	YLR119W	SRN2	BB	NIPLPEGINLLSSK	6	B	-	-	-	-	<2496	-	-	-
33	Proteolysis	YFR005C	SAD1	BB	SQEPNYAYLETVVR	7	B	-	-	-	-	<24967	-	-	-
33	Proteolysis	YDR118W	APC4	BB	LSYTSDLTAVEVLLK	8	B	-	-	-	-	<24967	-	-	-
33	Proteolysis	YPL120W	VPS30	BB	LGSIPESVVPWK	9	B	-	-	-	-	<2496	-	-	-
33	Proteolysis	YHR108W	GGA2	AA	IIEEEQEDDALVQDLLK	10	A	10585.6	10846.8	8820.93	-	10585.6	261.235	387.307	3.65881
33	Proteolysis	YHR113W	APE4	AC	WEPGNPIAITGAHTDSPALR	11	A	5085.63	4849.27	2739.21	-	4849.27	236.353	350.418	7.22619
33	Proteolysis	YDL122W	UBP1	BB	INVEDQLETSSDEEDVIPAPPINYAR	12	B	-	-	-	-	<24967	-	-	-
33	Proteolysis	YHR108W	GGA2	AA	DGISQEGTIENAPANPSK	13	A	9145.66	8916.43	8466.41	-	8916.43	229.233	339.861	3.81163
33	Proteolysis	YOR256C	TRE2	AB	NVLFGPTLIQEDK	14	B	-	-	-	-	<623	-	-	-
33	Proteolysis	YOR191W	ULS1	BC	TPALPSNLSSVESSLK	15	B	-	-	-	-	<2496	-	-	-
33	Proteolysis	YDL007W	RPT2	AA	GVILYGAPGTGK	16	A	10842.1	11121.3	9954.25	-	10842.1	279.241	414.002	3.81847
33	Proteolysis	YGL259W	YPS5	BC	SMSDGSDYASTDNYELTATFTGPR	17	C	-	-	-	-	-	-	-	-
33	Proteolysis	YDR143C	SAN1	BC	AEGPLCSICYDEYEDEVDSTK	18	C	-	-	-	-	-	-	-	-
33	Proteolysis	YPL154C	PEP4	AA	FDGILGLGYDTISVDK	19	A	386942	329266	231908	-	329266	57676.1	85510.7	25.9701
33	Proteolysis	YLR119W	SRN2	BB	SIDSADDLDQFIK	20	B	-	-	-	-	<2496	-	-	-
33	Proteolysis	YIL005W	EPS1	BC	FTIAAAEPPEGFPEPLNPTNFK	21	B	-	-	-	-	<24967	-	-	-
33	Proteolysis	YHR113W	APE4	AC	ETGGSADLEFQIK	22	C	-	-	-	-	-	-	-	-
33	Proteolysis	YBR173C	UMP1	AC	SQVSTDQDK	23	C	-	-	-	-	-	-	-	-
33	Proteolysis	YPL120W	VPS30	BB	GIEAADNCGPQIPK	24	B	-	-	-	-	<24967	-	-	-
33	Proteolysis	YCR045C	RRT12	BC	FEAFEGDSVNSAESSYTFNATAK	25	C	-	-	-	-	-	-	-	-
33	Proteolysis	YBR105C	VID24	BC	LPPQQLPTTPSADAGNISR	26	B	-	-	-	-	<24967	-	-	-
33	Proteolysis	YIL005W	EPS1	BC	SESQYLEGFDFLELIAGK	27	C	-	-	-	-	-	-	-	-
33	Proteolysis	YOR191W	ULS1	BC	NSSIIILSDEDESGAGINDIESPLK	28	C	-	-	-	-	-	-	-	-
33	Proteolysis	YDL007W	RPT2	AA	AVANQTSATFLR	29	A	10637.5	10719.1	7428.93	-	10637.5	81.6865	121.108	1.13851
33	Proteolysis	YOR256C	TRE2	AB	LSSGGVTVDDGNSDR	30	A	1098.23	1358.55	961.052	-	1098.23	137.174	203.374	18.5184
33	Proteolysis	YGL259W	YPS5	BC	FADIINIGTQDVSTVFK	31	B	-	-	-	-	<24967	-	-	-
33	Proteolysis	YNL223W	ATG4	BB	GEAVSDGFLSSLFGR	32	B	-	-	-	-	<2496	-	-	-
33	Proteolysis	YPL154C	PEP4	AA	YYSIYDLGNNAVGLAK	33	A	125821	139438	96046.1	-	125821	13617.4	20189.2	16.0459
33	Proteolysis	YCL044C	MGR1	AA	TPTSTDQPLPGPTPK	34	A	2527.87	2605.55	2204.24	-	2527.87	77.6765	115.163	4.55574
33	Proteolysis	YBR173C	UMP1	AC	NWETTQR	35	A	2370.9	3191.65	2249.01	-	2370.9	121.897	180.724	7.62258
33	Proteolysis	YBR105C	VID24	BC	DCTSLSPHLSGFLSIR	36	C	-	-	-	-	-	-	-	-
33	Proteolysis	YKR087C	OMA1	AC	YLALLFGGCSLFYYTHLDK	37	C	-	-	-	-	-	-	-	-
33	Proteolysis	YGL011C	SCL1	AA	ATNQTNINSLAVR	38	A	27618	26389.7	27356.2	-	27356.2	261.731	388.043	1.41848
33	Proteolysis	YDL122W	UBP1	BB	LNLAPWCCDINEINLDAR	39	B	-	-	-	-	<24967	-	-	-
33	Proteolysis	YNL223W	ATG4	BB	APDGPSPLSLNLLVR	40	B	-	-	-	-	<2496	-	-	-
33	Proteolysis	YGL011C	SCL1	AA	FFTLSAENIEER	41	A	7905.3	4155.22	6465.04	-	6465.04	1440.26	2135.33	33.0288
33	Proteolysis	YDR118W	APC4	BB	GENYENEEDDGTIAIPAYIR	42	B	-	-	-	-	<2496	-	-	-
34	Proteolysis	YER012W	PRE1	AA	EDYELSPQAVSSFVR	1	A	13813.4	12532.8	10285.2	13429.8	12981.3	640.331	949.355	7.31326
34	Proteolysis	YMR223W	UBP8	BC	CEDYIGNIDLINDAILAK	2	B	-	-	-	-	<23888	-	-	-
34	Proteolysis	YHR083W	SAM35	BB	LSGSIVTPLDVENSLLQK	3	B	-	-	-	-	<2388	-	-	-
34	Proteolysis	YML097C	VPS9	BB	LLWTVSEEIK	4	B	-	-	-	-	<597	-	-	-
34	Proteolysis	YER012W	PRE1	AA	NKPELYQIDYLGTK	5	A	12668.8	12442.4	9999.7	13617.9	12555.6	587.784	871.449	6.94072
34	Proteolysis	YOR197W	MCA1	AC	DVGQDGLQAAISYATGNR	6	C	-	-	-	-	-	-	-	-
34	Proteolysis	YMR223W	UBP8	BC	VPDIIYELIGIVSHK	7	C	-	-	-	-	-	-	-	-
34	Proteolysis	YNL239W	LAP3	AC	LGNVLGGDAVIYLNVDNETLSK	8	C	-	-	-	-	-	-	-	-
34	Proteolysis	YJR102C	VPS25	CC	LNQVITLYELSEGDETVNWEFHR	9	C	-	-	-	-	-	-	-	-
34	Proteolysis	YJR117W	STE24	AB	LPPVLEDEIDDETFHK	10	A	7670.14	8529.99	6417.8	8479.29	8074.71	429.927	637.41	7.8939
34	Proteolysis	YHR200W	RPN10	AA	VLSTFTAEFGK	11	A	14279	11784.1	9757.4	11802.9	11793.5	1022.76	1516.35	12.8575
34	Proteolysis	YOR249C	APC5	BC	FEIESINVLLLSDVGIR	12	C	-	-	-	-	-	-	-	-
34	Proteolysis	YBL078C	ATG8	BC	SDIPEIDK	13	B	-	-	-	-	<597	-	-	-
34	Proteolysis	YKL206C	ADD66	AB	YLVEFVGPLDRPEDGSDSLYK	14	A	9686.52	8205.28	3762.94	6623.32	7414.3	1531.6	2270.75	30.6266
34	Proteolysis	YNL123W	NMA111	AC	FPENIGLLVAETVLR	15	C	-	-	-	-	-	-	-	-
34	Proteolysis	YLR120C	YPS1	AB	YDNFPIVLK	16	A	382308	468460	200845	356293	369300	56083.1	83148.9	22.5152
34	Proteolysis	YBR201W	DER1	AC	LWTIGCLVLSGLTSLR	17	C	-	-	-	-	-	-	-	-
34	Proteolysis	YJR117W	STE24	AB	FSIFGDVYNLAQK	18	B	-	-	-	-	<2388	-	-	-
34	Proteolysis	YBL058W	SHP1	AA	GQADDDDEDQPR	19	A	6805.59	7200.31	6049.65	7440.02	7002.95	317.215	470.304	6.71579
34	Proteolysis	YEL019C	MMS21	BB	DLSNIYQQCYK	20	B	-	-	-	-	<2388	-	-	-
34	Proteolysis	YHR083W	SAM35	BB	GGGSSELTVEGTYK	21	B	-	-	-	-	<2388	-	-	-
34	Proteolysis	YNL123W	NMA111	AC	CNSGILTDNDGTVR	22	A	1664.75	1456.95	1717.8	1820.27	1691.27	77.7596	115.286	6.81654
34	Proteolysis	YOR249C	APC5	BC	ELGYESISDVYEK	23	B	-	-	-	-	<2388	-	-	-
34	Proteolysis	YLR389C	STE23	AB	INNFYETFGQVLR	24	A	5956.04	6218.07	3823.55	5696.04	5826.04	261.015	386.981	6.64226
34	Proteolysis	YLR120C	YPS1	AB	SAVLSSLFASQVLGK	25	B	-	-	-	-	<2388	-	-	-
34	Proteolysis	YBL078C	ATG8	BC	YLVPADLTVGQFVYVIR	26	C	-	-	-	-	-	-	-	-
34	Proteolysis	YBL058W	SHP1	AA	EGFQVADGPLYR	27	A	9198.05	7627.65	6515.17	9154.09	8390.87	785.201	1164.14	13.8739
34	Proteolysis	YML097C	VPS9	BB	FNELFSPIGEPTQEEALK	28	B	-	-	-	-	<2388	-	-	-
34	Proteolysis	YGR007W	ECT1	BB	YHIGTAVLTAAGK	29	B	-	-	-	-	<2388	-	-	-
34	Proteolysis	YGR135W	PRE9	AC	VTSTLLEQDTSTEK	30	A	6561.87	6534.39	5285.89	6572.35	6548.13	18.9798	28.1395	0.429733
34	Proteolysis	YJR102C	VPS25	CC	SLDSWASLILQWFEDSGK	31	C	-	-	-	-	-	-	-	-
34	Proteolysis	YLR389C	STE23	AB	YEPDLLTQYTDALVPENSR	32	B	-	-	-	-	<23888	-	-	-
34	Proteolysis	YOR197W	MCA1	AC	AALIGSLGSIFK	33	A	5800.25	6062.91	3939.59	5181.2	5490.73	440.856	653.614	11.904
34	Proteolysis	YHR200W	RPN10	AA	NSNPENTVGLISGAGANPR	34	A	10582.9	11312.5	9026.09	11024.6	10803.8	364.762	540.796	5.00561
34	Proteolysis	YEL019C	MMS21	BB	LLSTYESESNSFDEHIK	35	B	-	-	-	-	<23888	-	-	-
34	Proteolysis	YKL206C	ADD66	AB	YCSCLANEGDNSLDSQQFLQWIISQK	36	B	-	-	-	-	<23888	-	-	-
34	Proteolysis	YER098W	UBP9	CC	DIFESITENLSLTGIVSPTEFVK	37	C	-	-	-	-	-	-	-	-
34	Proteolysis	YBR201W	DER1	AC	IYGIDLCK	38	A	1002.26	1111.02	1112.41	1172.69	1111.71	30.8336	45.7139	4.11202
34	Proteolysis	YER098W	UBP9	CC	DEPFLDFPIEVQGDEETDIQK	39	C	-	-	-	-	-	-	-	-
34	Proteolysis	YNL239W	LAP3	AC	AVFFGSHTPK	40	A	23724.8	26880.7	18301.3	22492.1	23108.5	2194.29	3253.26	14.0782
34	Proteolysis	YGR007W	ECT1	BB	LFCGVHTDEDIQHNK	41	B	-	-	-	-	<23888	-	-	-
34	Proteolysis	YGR135W	PRE9	AC	IAVAVAGLTADAEILINTAR	42	C	-	-	-	-	-	-	-	-
35	Proteolysis	YJL197W	UBP12	BC	NNSGLGSSSTSEISEGCPENEVADLNLK	1	C	-	-	-	-	-	-	-	-
35	Proteolysis	YOR117W	RPT5	AB	DSYLILDTLPSEFDSR	2	A	7462.58	4981.29	3239.9	6380.25	5680.77	1240.64	1839.38	32.379
35	Proteolysis	YLR025W	SNF7	AA	IVNNNVNAAPISENK	3	A	7065.39	4462.32	7283.73	6377.81	6721.6	452.959	671.557	9.99103
35	Proteolysis	YOR156C	NFI1	BB	GPSTPLLPAVLQNLTNQTEAQR	4	B	-	-	-	-	<24967	-	-	-
35	Proteolysis	YOR219C	STE13	BC	DLNTGNIEPILPPEK	5	B	-	-	-	-	<623	-	-	-
35	Proteolysis	YOR219C	STE13	BC	SSLAFEQAVVSGLDVIVLQIEPR	6	C	-	-	-	-	-	-	-	-
35	Proteolysis	YIL046W	MET30	BC	VAPIACVCIGDSECFSGDEFGCVK	7	C	-	-	-	-	-	-	-	-
35	Proteolysis	YOR156C	NFI1	BB	ADIFPSESEGSSDYNPNHTSTPK	8	B	-	-	-	-	<2496	-	-	-
35	Proteolysis	YOL158C	ENB1	AC	VLSDYSSFTAFGVTFSSLK	9	C	-	-	-	-	-	-	-	-
35	Proteolysis	YLR024C	UBR2	BB	DSAIQENPQDDDGTR	10	B	-	-	-	-	<623	-	-	-
35	Proteolysis	YBL045C	COR1	AB	LAAQIFGSYNAFEPASR	11	A	13995.4	19107.4	13371.5	-	13995.4	623.889	924.978	6.60916
35	Proteolysis	YIL075C	RPN2	AA	EDAFSYPR	12	A	9081.73	5646.92	8911.95	5549.04	7279.43	1681.46	2492.93	34.2462
35	Proteolysis	YKL145W	RPT1	AA	IVPLTEGDIQVLK	13	A	1307.86	761.769	599.23	563.678	680.5	99.0458	146.845	21.579
35	Proteolysis	YIL046W	MET30	BC	SPSSSPDLATNDSGTR	14	B	-	-	-	-	<623	-	-	-
35	Proteolysis	YOR117W	RPT5	AB	APTIIFIDELDAIGTK	15	B	-	-	-	-	<24967	-	-	-
35	Proteolysis	YLR025W	SNF7	AA	DGEEEEDEEDEDEK	16	A	15090.4	8126.99	16263.2	15700.8	15395.6	586.398	869.394	5.64703
35	Proteolysis	YBR217W	ATG12	CC	SSPHTVQNR	17	C	-	-	-	-	-	-	-	-
35	Proteolysis	YCL008C	STP22	BC	ISVPEAVVNWLFK	18	C	-	-	-	-	-	-	-	-
35	Proteolysis	YOL068C	HST1	CC	DILECDLLICIGTSLK	19	C	-	-	-	-	-	-	-	-
35	Proteolysis	YNR007C	ATG3	AC	NSVLSVSIHPCK	20	C	-	-	-	-	-	-	-	-
35	Proteolysis	YOL068C	HST1	CC	ILVLTGAGVSTSLGIPDFR	21	C	-	-	-	-	-	-	-	-
35	Proteolysis	YDR409W	SIZ1	BC	SGLPLINNENSVPNPPNTATIPLQK	22	C	-	-	-	-	-	-	-	-
35	Proteolysis	YDR144C	MKC7	BC	HGTILFGAVDHGK	23	C	-	-	-	-	-	-	-	-
35	Proteolysis	YDR139C	RUB1	BC	EGIPPSQQR	24	C	-	-	-	-	-	-	-	-
35	Proteolysis	YDR409W	SIZ1	BC	WTAILEDDDDSDSDSNDGSR	25	B	-	-	-	-	<24967	-	-	-
35	Proteolysis	YIL075C	RPN2	AA	VATAVLSTTAR	26	A	7522.24	8857.87	7520.68	7593.34	7557.79	36.3296	53.8623	0.712673
35	Proteolysis	YDR139C	RUB1	BC	ESDLVYHIK	27	B	-	-	-	-	<24967	-	-	-
35	Proteolysis	YKL145W	RPT1	AA	FDDGAGGDNEVQR	28	A	10762.1	7544.99	11052.5	10932.5	10847.3	145.193	215.263	1.98448
35	Proteolysis	YIL031W	ULP2	BC	GSNAQLLSNYGDENNQSQDSVWDEGR	29	B	-	-	-	-	<24967	-	-	-
35	Proteolysis	YNR007C	ATG3	AC	WNEESSDISYR	30	A	2274.89	1555.42	2580.22	-	2274.89	305.326	452.677	19.8988
35	Proteolysis	YIL031W	ULP2	BC	DNNAQLTSEPPCSR	31	C	-	-	-	-	-	-	-	-
35	Proteolysis	YBR217W	ATG12	CC	FQPIGSIGQLKPSVCK	32	C	-	-	-	-	-	-	-	-
35	Proteolysis	YBL017C	PEP1	AC	SNCLFGHQTEFLR	33	C	-	-	-	-	-	-	-	-
35	Proteolysis	YJL197W	UBP12	BC	IYNWENPATLPNK	34	B	-	-	-	-	<2496	-	-	-
35	Proteolysis	YER151C	UBP3	AA	ALNLNSESLENSSVEK	35	A	2428.71	2250.78	2307.82	-	2307.82	57.0454	84.5754	3.66473
35	Proteolysis	YOL158C	ENB1	AC	LLATALTGDLSGLR	36	A	2795.59	1336.09	2237.05	-	2237.05	558.532	828.079	37.0165
35	Proteolysis	YDR144C	MKC7	BC	YGSSFENALDDTK	37	B	-	-	-	-	<2496	-	-	-
35	Proteolysis	YCL008C	STP22	BC	VQQFSSTSHVDDEDVNSIAVAK	38	B	-	-	-	-	<24967	-	-	-
35	Proteolysis	YBL045C	COR1	AB	LTISVTDTEVER	39	B	-	-	-	-	<24967	-	-	-
35	Proteolysis	YER151C	UBP3	AA	TSSPSPSPPAAK	40	A	366.263	276.009	615.805	632	491.034	132.869	196.991	40.1176
35	Proteolysis	YBL017C	PEP1	AC	NENSPISISDCGFAK	41	A	6009.15	4368.28	7598.14	6727.32	6368.24	794.497	1177.92	18.4968
35	Proteolysis	YLR024C	UBR2	BB	EQTTSYTPGILWPTK	42	B	-	-	-	-	<2496	-	-	-
36	Proteolysis	YHR043C	DOG2	AC	YVVFEDAPVGIK	1	A	7965.56	6194.23	7428.54	5943.29	6811.38	742.624	1101.01	16.1643
36	Proteolysis	YLR301W	HRI1	AA	NWDSGCVEETGAVYPFGADK	2	A	18246.1	15110.2	18534.3	-	18246.1	288.126	427.176	2.34119
36	Proteolysis	YMR297W	PRC1	AC	AWTDVLPWK	3	A	3362.02	3698.46	3936.01	2549.58	3530.24	286.997	425.502	12.0531
36	Proteolysis	YDL070W	BDF2	BB	NNINVGVGDDSGNVSAVSIDDGPHFR	4	B	-	-	-	-	<24967	-	-	-
36	Proteolysis	YFR050C	PRE4	AA	NFSLAIIDK	5	A	16816	14249.9	22164.8	16839.4	16827.7	1294.73	1919.57	11.4072
36	Proteolysis	YLR244C	MAP1	AC	SLCTSVNEVICHGVPDK	6	C	-	-	-	-	-	-	-	-
36	Proteolysis	YLR244C	MAP1	AC	GAYPSPLNYYNFPK	7	A	3100.19	9014.79	4724.94	6692.54	5708.74	1796.18	2663.01	46.648
36	Proteolysis	YFR050C	PRE4	AA	NTGLTFK	8	A	9479.27	8997.53	12002.2	10303.6	9891.45	653.049	968.21	9.78836
36	Proteolysis	YDL070W	BDF2	BB	SVSTTNDNIGESGNR	9	B	-	-	-	-	<623	-	-	-
36	Proteolysis	YER078C	ICP55	CC	IEDDIAIGEDTYTNLTVEAVK	10	C	-	-	-	-	-	-	-	-
36	Proteolysis	YMR100W	MUB1	BC	ETVANDGALER	11	B	-	-	-	-	<623	-	-	-
36	Proteolysis	YNR020C	ATP23	AC	AIISVSGNPNCQSK	12	C	-	-	-	-	-	-	-	-
36	Proteolysis	YEL071W	DLD3	AA	DLYSVSAAVTER	13	A	16046.5	14874.1	22038.9	30711.5	19042.7	3582.38	5311.23	27.8912
36	Proteolysis	YML005W	TRM12	BC	SSIEDLNHPLAVEINNIAGVK	14	B	-	-	-	-	<24967	-	-	-
36	Proteolysis	YER078C	ICP55	CC	SGVYGVQEIFNADESASINDLSK	15	C	-	-	-	-	-	-	-	-
36	Proteolysis	YIR011C	STS1	BC	IILLADNSSVWK	16	B	-	-	-	-	<2496	-	-	-
36	Proteolysis	YMR297W	PRC1	AC	DCEGGNLCYPTLQDIDDYLNQDYVK	17	C	-	-	-	-	-	-	-	-
36	Proteolysis	YCL050C	APA1	AB	LLCALDNEESDK	18	B	-	-	-	-	<623	-	-	-
36	Proteolysis	YGL172W	NUP49	AC	SLIDEDLLDTQTFSVLLQQLLTPGSK	19	C	-	-	-	-	-	-	-	-
36	Proteolysis	YHR043C	DOG2	AC	SVLFDAGADYVVCDLTQVSVVK	20	C	-	-	-	-	-	-	-	-
36	Proteolysis	YOR080W	DIA2	BC	IELIFVNSLVPIFDGNNSVGR	21	C	-	-	-	-	-	-	-	-
36	Proteolysis	YJR126C	VPS70	BB	DFGSFTGPSSSIDK	22	B	-	-	-	-	<2496	-	-	-
36	Proteolysis	YDR059C	UBC5	C-	IYHPNINSSGNICLDILK	23	C	-	-	-	-	-	-	-	-
36	Proteolysis	YOR080W	DIA2	BC	TDLVGNLPIEILPIIFQR	24	B	-	-	-	-	<24967	-	-	-
36	Proteolysis	YBR082C_YDR059C	UBC4_UBC5	-	DQWSPALTLSK	25	A	Not Used. Protein re-targetted by another QconCAT
36	Proteolysis	YML048W	GSF2	AA	LGIANPISFNPYK	26	A	1552.93	639.958	528.852	682.553	661.255	76.8502	113.938	17.2306
36	Proteolysis	YGL172W	NUP49	AC	ADTIDHDELIDSIPR	27	A	1348.99	3337.56	4954.71	-	3337.56	1617.15	2397.58	71.8364
36	Proteolysis	YEL071W	DLD3	AA	LNAAGLIGDAPKPVVK	28	A	14060.5	20402.4	19151.8	25068.6	19777.1	2958.37	4386.08	22.1776
36	Proteolysis	YMR077C	VPS20	BB	SLVGTSNYEDDLDK	29	B	-	-	-	-	<24967	-	-	-
36	Proteolysis	YJR126C	VPS70	BB	ANPLLQDVIYEAAK	30	B	-	-	-	-	<2496	-	-	-
36	Proteolysis	YCL050C	APA1	AB	EHFLPTFNTEPLQDAK	31	A	11117.3	9656.56	11150.4	-	11117.3	33.1276	49.1149	0.44179
36	Proteolysis	YML048W	GSF2	AA	AAAPGIQLVAGEGFQSPLEDR	32	A	5471.15	7685.58	12119	9209.32	8447.45	1869.08	2771.1	32.804
36	Proteolysis	YMR100W	MUB1	BC	STLQNVELVESLSFR	33	C	-	-	-	-	-	-	-	-
36	Proteolysis	YOR057W	SGT1	BC	IDWYQSSTSVTISLFTVNLPESK	34	C	-	-	-	-	-	-	-	-
36	Proteolysis	YDR306C	YDR306C	BC	LSGGITNEFVIDTK	35	C	-	-	-	-	-	-	-	-
36	Proteolysis	YLR301W	HRI1	AA	LLFQVGPHPNER	36	A	22845	23529.6	31518.8	-	23529.6	684.627	1015.03	4.31383
36	Proteolysis	YIR011C	STS1	BC	FLDICTELVIK	37	C	-	-	-	-	-	-	-	-
36	Proteolysis	YNR020C	ATP23	AC	TGIGLTPEEK	38	A	661.522	398.762	784.285	805.155	722.904	71.8163	106.475	14.7288
36	Proteolysis	YMR077C	VPS20	BB	ELDALESELNPEK	39	B	-	-	-	-	<2496	-	-	-
36	Proteolysis	YML005W	TRM12	BC	NVIVELDAINESIALIR	40	C	-	-	-	-	-	-	-	-
36	Proteolysis	YOR057W	SGT1	BC	LDIDEEADEEAGSADSFFQK	41	B	-	-	-	-	<24967	-	-	-
36	Proteolysis	YDR306C	YDR306C	BC	FLDLGLVSETVK	42	B	-	-	-	-	<2496	-	-	-
37	Proteolysis	YNL212W	VID27	BC	TDDEDDSLEFVAAIK	1	B	-	-	-	-	<23035	-	-	-
37	Proteolysis	YKL034W	TUL1	AC	CEYLIFLQLEPWNQYTR	2	C	-	-	-	-	-	-	-	-
37	Proteolysis	YNL212W	VID27	BC	YNFSSIGTTESGYIAIGSEK	3	C	-	-	-	-	-	-	-	-
37	Proteolysis	YKL034W	TUL1	AC	DVQDAYNNANFK	4	A	685.146	581.451	518.43	617.391	599.421	49.4803	73.3595	12.2384
37	Proteolysis	YBR139W	YBR139W	AB	AFSLFEDDTTFANLDK	5	B	-	-	-	-	<23035	-	-	-
37	Proteolysis	YGL087C	MMS2	AA	IYSLSIDCGPNYPDSPPK	6	A	17138.2	7342.89	15009.4	15827.7	15418.6	1064.4	1578.08	10.2349
37	Proteolysis	YDR457W	TOM1	AC	GESGVDAGGVTR	7	A	2106.88	1962.78	2291.95	2421.11	2199.41	157.118	232.943	10.5911
37	Proteolysis	YPL072W	UBP16	BC	YPYWQISDTAIK	8	B	-	-	-	-	<2303	-	-	-
37	Proteolysis	YPL084W	BRO1	BC	NTPPQPSLLDIDDTK	9	B	-	-	-	-	<2303	-	-	-
37	Proteolysis	YER144C	UBP5	BC	LGVDEQWSCPK	10	B	-	-	-	-	<2303	-	-	-
37	Proteolysis	YGR133W	PEX4	BB	GIIESLNPIDETDLSK	11	B	-	-	-	-	<575	-	-	-
37	Proteolysis	YJR052W	RAD7	AB	DVLGGVSTANLNNLAK	12	A	1239.28	1302.64	1428.72	1530.81	1365.68	94.7176	140.428	10.2827
37	Proteolysis	YOL013C	HRD1	BC	DVVWDILALYQSGTSLWK	13	C	-	-	-	-	-	-	-	-
37	Proteolysis	YNL008C	ASI3	BB	GFATCVSCDSEVK	14	B	-	-	-	-	<2303	-	-	-
37	Proteolysis	YNL008C	ASI3	BB	NPQGVLVDVVIER	15	B	-	-	-	-	<23035	-	-	-
37	Proteolysis	YGR048W	UFD1	BC	VTHGGVLEFIAEEGR	16	B	-	-	-	-	<575	-	-	-
37	Proteolysis	YBR139W	YBR139W	AB	GGYHPVLSSEECEK	17	A	6858.52	5243.99	4850.68	5417.58	5330.78	283.448	420.24	7.88327
37	Proteolysis	YOR362C	PRE10	AA	CNDGVVFAVEK	18	A	8270.88	6970.72	7519.66	6960.23	7245.19	279.713	414.702	5.72383
37	Proteolysis	YCL039W	GID7	AA	YLASATSESSR	19	A	828.2	578.675	633.098	543.064	605.887	45.0172	66.7424	11.0157
37	Proteolysis	YCL052C	PBN1	BC	LEVGVFFVDASDESDVDIGGIR	20	C	-	-	-	-	-	-	-	-
37	Proteolysis	YLR352W	YLR352W	BB	IEVADFQELTSIGLGR	21	B	-	-	-	-	<23035	-	-	-
37	Proteolysis	YNL079C	TPM1	AA	NQQLEEDLEESDTK	22	A	19760	18494.4	18527.3	19516.7	19022	511.163	757.85	3.98407
37	Proteolysis	YBR101C	FES1	AB	LWEPLLDVLVQTK	23	A	15047.2	9728.93	19339.1	8430.24	12388.1	3308.47	4905.14	39.5957
37	Proteolysis	YIL017C	VID28	AB	ISNSLVGDQLAK	24	A	536.828	392.92	474.127	343.537	433.524	65.2953	96.8067	22.3302
37	Proteolysis	YDR457W	TOM1	AC	WLIAEGVELTDDSQGESEEDDR	25	C	-	-	-	-	-	-	-	-
37	Proteolysis	YPL084W	BRO1	BC	ISAGSDLPQGPGIPPR	26	C	-	-	-	-	-	-	-	-
37	Proteolysis	YOL013C	HRD1	BC	SAYEFLITNSDEK	27	B	-	-	-	-	<575	-	-	-
37	Proteolysis	YER144C	UBP5	BC	NNVFVQYPYSLDLTPYWAR	28	C	-	-	-	-	-	-	-	-
37	Proteolysis	YPL176C	TRE1	BC	IPSIPISANQGDK	29	B	-	-	-	-	<575	-	-	-
37	Proteolysis	YGL087C	MMS2	AA	INLPCVNPTTGEVQTDFHTLR	30	A	6804.59	5836.05	6319.88	5898.33	6109.11	241.913	358.661	5.87092
37	Proteolysis	YPL176C	TRE1	BC	ECPDTVNFDEVFLGTTLWENTK	31	C	-	-	-	-	-	-	-	-
37	Proteolysis	YBR101C	FES1	AB	DGVIESTIECLSDESNLNIIDR	32	B	-	-	-	-	<23035	-	-	-
37	Proteolysis	YNL079C	TPM1	AA	LEAGLSDSK	33	A	9220.15	7877.43	7556.95	8626.82	8252.13	534.936	793.096	9.61081
37	Proteolysis	YCL039W	GID7	AA	NCNVVASNPADK	34	A	671.505	528.967	611.749	607.19	609.47	32.1572	47.6763	7.82258
37	Proteolysis	YGR048W	UFD1	BC	SICVIETDLVTDFAPPVGYVEPDYK	35	C	-	-	-	-	-	-	-	-
37	Proteolysis	YPL072W	UBP16	BC	ITLSEYTLAESGTITENR	36	C	-	-	-	-	-	-	-	-
37	Proteolysis	YGR133W	PEX4	BB	EPVCDSPLDVDIGNIIR	37	B	-	-	-	-	<2303	-	-	-
37	Proteolysis	YOR362C	PRE10	AA	GDLLQEAIDFAQK	38	A	5603.46	4712.16	5436.67	4855.22	5145.95	362.256	537.081	10.437
37	Proteolysis	YLR352W	YLR352W	BB	GAISLGDTPLPIITPTLPR	39	B	-	-	-	-	<575	-	-	-
37	Proteolysis	YCL052C	PBN1	BC	FQSSPLLLFGEDDLELPEYSLR	40	B	-	-	-	-	<23035	-	-	-
37	Proteolysis	YIL017C	VID28	AB	IDEVVTIIELLK	41	B	-	-	-	-	<23035	-	-	-
37	Proteolysis	YJR052W	RAD7	AB	VVEDEEIDEIGTGSGTETER	42	B	-	-	-	-	<2303	-	-	-
38	Proteolysis	YMR314W	PRE5	AC	DESLTVDNLSIAIVGK	1	C	-	-	-	-	-	-	-	-
38	Proteolysis	YDR334W	SWR1	BB	LALGLNDDSSVGENTR	2	B	-	-	-	-	<2303	-	-	-
38	Proteolysis	YGL203C	KEX1	AB	ISVSLPSSEEYK	3	B	-	-	-	-	<2303	-	-	-
38	Proteolysis	YLR380W	CSR1	AA	YLGGENDNDLDHYTPPDGSLDVHLK	4	A	1978.83	2814.28	2398.59	2657.63	2528.11	207.847	308.154	12.1891
38	Proteolysis	YOL128C	YGK3	BB	VQSLELEILQNIR	5	B	-	-	-	-	<23035	-	-	-
38	Proteolysis	YLR380W	CSR1	AA	LQSSDHTQDSSEAAEAAHLYEK	6	A	1739.33	1773.7	1707.46	1945.24	1756.52	33.1204	49.1043	2.79555
38	Proteolysis	YOL067C	RTG1	BB	IQELLSIIPK	7	B	-	-	-	-	<575	-	-	-
38	Proteolysis	YBR281C	DUG2	BB	DEITTAWDVEPLLVR	8	B	-	-	-	-	<2303	-	-	-
38	Proteolysis	YOL067C	RTG1	BB	DYYGNSGSNDTLSESTPGALGLSSK	9	B	-	-	-	-	<23035	-	-	-
38	Proteolysis	YOL128C	YGK3	BB	NSQELQDSLNDQK	10	B	-	-	-	-	<575	-	-	-
38	Proteolysis	YDR531W	CAB1	AC	FYDLLYENFPQIK	11	A	1498.65	1517.12	1439.34	1235.59	1469	38.889	57.6569	3.92492
38	Proteolysis	YML092C	PRE8	AC	WNDELELEDAIHIALLTLK	12	C	-	-	-	-	-	-	-	-
38	Proteolysis	YKL090W	CUE2	BC	SVESTISDLLNYETLQK	13	C	-	-	-	-	-	-	-	-
38	Proteolysis	YKL090W	CUE2	BC	VLNISSLLIEDDK	14	B	-	-	-	-	<23035	-	-	-
38	Proteolysis	YGR003W	CUL3	BC	LGLSEESFEESWETVK	15	C	-	-	-	-	-	-	-	-
38	Proteolysis	YKL157W	APE2	AA	GFDQSLAQSLDTITSK	16	A	8272.5	7319.71	7330.55	6835.52	7325.13	247.516	366.967	5.0097
38	Proteolysis	YGL258W-A	YGL258W-A	BC	IIITVQSVAILDGK	17	C	-	-	-	-	-	-	-	-
38	Proteolysis	YGL203C	KEX1	AB	STDDSEEFSGYVK	18	A	1302.6	1429.87	1435.2	1533.61	1432.54	51.8677	76.8991	5.36804
38	Proteolysis	YNR032C-A	HUB1	AB	CLAEDSVGDFK	19	B	-	-	-	-	<2303	-	-	-
38	Proteolysis	YDL147W	RPN5	AC	EYLEVAQYLQEIYQTDAIK	20	C	-	-	-	-	-	-	-	-
38	Proteolysis	YBL067C	UBP13	AC	IAASDINSDSEPSK	21	A	445.392	369.204	443.608	-	443.608	15.4971	22.976	5.16895
38	Proteolysis	YKL157W	APE2	AA	TFGIQYPLPK	22	A	2029.85	1495.85	1553.29	1524.72	1539	28.716	42.5744	2.76636
38	Proteolysis	YOR257W	CDC31	AA	ELGETLTDEELR	23	A	2468.22	2386.02	2202.62	2371.99	2379.01	48.1164	71.3374	2.99862
38	Proteolysis	YOR257W	CDC31	AA	AFQLFDDDHTGK	24	A	3245.52	3020.24	2913.22	2406.29	2966.73	166.151	246.335	8.30325
38	Proteolysis	YPL096W	PNG1	AB	DGHAEGENIYTDYLVK	25	A	1199.85	1083.78	1049.3	1035.96	1066.54	23.9097	35.4485	3.32369
38	Proteolysis	YPL096W	PNG1	AB	YSLNDDEIYQLACR	26	B	-	-	-	-	<2303	-	-	-
38	Proteolysis	YBL057C	PTH2	AA	TQIAAGSATVLGLGPAPK	27	A	2318.66	2810.78	2488.64	-	2488.64	169.984	252.018	10.1267
38	Proteolysis	YBR281C	DUG2	BB	TSGAEHIISSAGDGISK	28	B	-	-	-	-	<2303	-	-	-
38	Proteolysis	YBL067C	UBP13	AC	DEPFLDFPIEVQGDEETDIQEILK	29	C	-	-	-	-	-	-	-	-
38	Proteolysis	YHR171W	ATG7	AC	NFLSVLQYDVPDLIDFK	30	C	-	-	-	-	-	-	-	-
38	Proteolysis	YML092C	PRE8	AC	LGQIDYALTAVK	31	A	8851.77	7615.91	7021.9	6605.6	7318.91	505.156	748.945	10.233
38	Proteolysis	YHR171W	ATG7	AC	LETPAYEHCPACSPK	32	A	625.659	506.577	460.763	434.553	483.67	36.0118	53.3911	11.0387
38	Proteolysis	YDR531W	CAB1	AC	AIYPYLLVNIGSGVSILK	33	C	-	-	-	-	-	-	-	-
38	Proteolysis	YNR032C-A	HUB1	AB	VLSLQIGTQPNK	34	A	20455.4	24644.5	33400.7	24403.3	24523.9	2094.56	3105.4	12.6627
38	Proteolysis	YPR108W	RPN7	AB	VPNYEVSEK	35	A	26479.9	27394.4	30479.7	25275	26937.1	1059.65	1571.04	5.83224
38	Proteolysis	YGL258W-A	YGL258W-A	BC	YAEELCTHPMR	36	B	-	-	-	-	<2303	-	-	-
38	Proteolysis	YPR108W	RPN7	AB	LGFFYNDQLYVK	37	B	-	-	-	-	<23035	-	-	-
38	Proteolysis	YMR314W	PRE5	AC	SGAHLLEFQPSGNVTELYGTAIGAR	38	A	9730.33	8932.03	9018.15	7406.06	8975.09	399.148	591.778	6.59355
38	Proteolysis	YBL057C	PTH2	AA	AISLGVNAAVIHDAGR	39	A	3855.58	3882.86	4490.25	3142.01	3869.22	317.336	470.482	12.1596
38	Proteolysis	YDR334W	SWR1	BB	VQEEQLSVVDVPVPSLLR	40	B	-	-	-	-	<2303	-	-	-
38	Proteolysis	YGR003W	CUL3	BC	AIDIELLTPIESLEK	41	B	-	-	-	-	<23035	-	-	-
38	Proteolysis	YDL147W	RPN5	AC	TYEPVLNEDDLAFGGEANK	42	A	6908.94	6411.63	5939.27	5667.88	6175.45	371.872	551.338	8.9279
40	Proteolysis	YDR427W	RPN9	CC	DHGDGILLIDSEIAR	1	C	-	-	-	-	-	-	-	-
40	Proteolysis	YFR006W	YFR006W	CC	ISTAFFIAGEELEGNK	2	C	-	-	-	-	-	-	-	-
40	Proteolysis	YGR232W	NAS6	AA	LIELLCGLGK	3	A	5967.18	3594.91	6184.26	3799.65	4883.41	1186.13	1758.56	36.0109
40	Proteolysis	YIL156W	UBP7	AB	GTFTEDDAEQSSPVWTAPNLEPNDQLK	4	B	-	-	-	-	<2496	-	-	-
40	Proteolysis	YIL108W	YIL108W	AB	SDGGNAVGVVAFDVR	5	B	-	-	-	-	<24967	-	-	-
40	Proteolysis	YHR204W	MNL1	BB	AVYLGDDYDGSLLR	6	B	-	-	-	-	<2496	-	-	-
40	Proteolysis	YOR298C-A	MBF1	AC	GDNEGQR	7	C	-	-	-	-	-	-	-	-
40	Proteolysis	YDR331W	GPI8	BC	DHAIDLYGDSVEVDYR	8	C	-	-	-	-	-	-	-	-
40	Proteolysis	YFL049W	SWP82	BC	FESQYPIVTEQPSAEIR	9	B	-	-	-	-	<2496	-	-	-
40	Proteolysis	YKL213C	DOA1	AB	YGPLEEYQECEEAAYR	10	B	-	-	-	-	<24967	-	-	-
40	Proteolysis	YDL100C	GET3	AC	EYNPITDGK	11	A	21702.5	40847.7	21824.3	18418.3	21763.4	1702.97	2524.83	11.6013
40	Proteolysis	YDR427W	RPN9	CC	GSIDQVNELVTISWVQPR	12	C	-	-	-	-	-	-	-	-
40	Proteolysis	YDR131C	YDR131C	BB	DDFPSGEEGGFDR	13	B	-	-	-	-	<2496	-	-	-
40	Proteolysis	YBR128C	ATG14	BC	TAPPPTVTGPHDR	14	B	-	-	-	-	<2496	-	-	-
40	Proteolysis	YMR171C	EAR1	BB	LPPPSYEDYGK	15	B	-	-	-	-	<2496	-	-	-
40	Proteolysis	YGR267C	FOL2	AA	TILTELGEDVNR	16	A	5222.99	4233.69	7284.64	5534.44	5378.72	650.377	964.249	17.9271
40	Proteolysis	YBR128C	ATG14	BC	LQDNFQIPFAIAFQPLISLK	17	C	-	-	-	-	-	-	-	-
40	Proteolysis	YOR259C	RPT4	AC	TGEFDFEAAVK	18	A	10673.5	5560.02	7869.51	6930.26	7399.88	1154.74	1712.02	23.1358
40	Proteolysis	YKL213C	DOA1	AB	GNSDLELLPIVADAINTK	19	A	2500.64	2120.78	3509.21	4330.4	3004.93	694.216	1029.24	34.2519
40	Proteolysis	YKL022C	CDC16	CC	NALELNVTLSLDASHPLIDK	20	C	-	-	-	-	-	-	-	-
40	Proteolysis	YDL104C	QRI7	AB	SAAPNVLANLK	21	A	514.251	315.491	410.263	-	410.263	94.7716	140.508	34.2484
40	Proteolysis	YFR006W	YFR006W	CC	HSILIDAGAEWR	22	C	-	-	-	-	-	-	-	-
40	Proteolysis	YOR298C-A	MBF1	AC	INEKPTVVNDYEAAR	23	A	71040.1	53908.2	59381.4	44772.2	56644.8	7304.61	10829.8	19.1188
40	Proteolysis	YKL040C	NFU1	CC	EFHAVQEEEGEGGYK	24	C	-	-	-	-	-	-	-	-
40	Proteolysis	YGR184C	UBR1	BB	LLNLENEFESSATIIK	25	B	-	-	-	-	<24967	-	-	-
40	Proteolysis	YGR184C	UBR1	BB	LSNPELTVFPDSLEDAVDIDK	26	B	-	-	-	-	<24967	-	-	-
40	Proteolysis	YDR331W	GPI8	BC	STSVLDVDIDSNECFFTSFK	27	B	-	-	-	-	<2496	-	-	-
40	Proteolysis	YHR204W	MNL1	BB	WNFSPPEFPPLSPLER	28	B	-	-	-	-	<24967	-	-	-
40	Proteolysis	YDL100C	GET3	AC	YLDQIDELYEDFHVVK	29	C	-	-	-	-	-	-	-	-
40	Proteolysis	YDL104C	QRI7	AB	DTLDSIDEGGIIPTK	30	B	-	-	-	-	<2496	-	-	-
40	Proteolysis	YNL045W	LAP2	AB	VPIPAYLIGIASGDLSSAPIGPR	31	B	-	-	-	-	<24967	-	-	-
40	Proteolysis	YNL045W	LAP2	AB	ALLDIYQDNIVK	32	A	24969.7	14933.8	37340.8	24221.7	24595.7	5017.97	7439.64	30.2477
40	Proteolysis	YKL040C	NFU1	CC	LQGACTSCSSSEVTLK	33	C	-	-	-	-	-	-	-	-
40	Proteolysis	YIL108W	YIL108W	AB	TNSTGASPPIFPK	34	A	5543.16	1889.05	4410.89	5540.48	4975.68	566.135	839.352	16.8691
40	Proteolysis	YGR267C	FOL2	AA	DGFSWPSVGTR	35	A	5255.94	5349.43	9362.33	4202.72	5302.69	573.358	850.06	16.0307
40	Proteolysis	YIL156W	UBP7	AB	LALLPEVIPTPAFR	36	A	1730.1	1002.81	1566.58	1257.25	1411.91	236.422	350.519	24.8258
40	Proteolysis	YDR131C	YDR131C	BB	ELEYIDIFDASTLR	37	B	-	-	-	-	<24967	-	-	-
40	Proteolysis	YFL049W	SWP82	BC	SAFVEFGASVIAGGQR	38	C	-	-	-	-	-	-	-	-
40	Proteolysis	YOR259C	RPT4	AC	AVAATIGANFIFSPASGIVDK	39	C	-	-	-	-	-	-	-	-
40	Proteolysis	YGR232W	NAS6	AA	YGAEYDLVDNK	40	A	10160.7	7521.23	11494.1	7943.38	9052.06	1319.76	1956.67	21.6157
40	Proteolysis	YMR171C	EAR1	BB	IFETDGPLNSDENVSK	41	B	-	-	-	-	<2496	-	-	-
40	Proteolysis	YKL022C	CDC16	CC	NLLTPQEEWDLFDSLDFK	42	C	-	-	-	-	-	-	-	-
41	AA Metabolism	YBL013W	FMT1	BB	LQFEGFAVER	1	B	-	-	-	-	<301	-	-	-
41	AA Metabolism	YGL256W	ADH4	BB	TQPNPNIANVTAGLK	2	B	-	-	-	-	<3010	-	-	-
41	AA Metabolism	YDR321W	ASP1	AB	VCDIEYEQLCNVDSK	3	A	6223.3	6463.59	6802.52	-	6463.59	240.29	356.254	5.51171
41	AA Metabolism	YNL040W	YNL040W	AA	IGEETVDEVSTSK	4	A	254.372	297.681	246.165	403.887	276.026	25.7578	38.1886	13.8351
41	AA Metabolism	YOR168W	GLN4	AB	DINPESEVVYK	5	A	5811.47	5310.97	4685.66	5838.71	5561.22	263.868	391.21	7.03461
41	AA Metabolism	YGR204W	ADE3	AA	LLTPVPSDIDISR	6	A	29269	20258.3	19118.8	25955.1	23106.7	3418.15	5067.75	21.9319
41	AA Metabolism	YGL105W	ARC1	AA	APAGGAADAAAK	7	A	10770.2	8940	7849.68	9640.95	9290.47	895.632	1327.86	14.2927
41	AA Metabolism	YOR136W	IDH2	AA	YTVSFIEGDGIGPEISK	8	A	83455.9	40273.7	33066.4	50854	45563.9	8893.81	13186	28.9395
41	AA Metabolism	YBL036C	YBL036C	AC	SGLNNEAEIFEVIDFFLSEECK	9	C	-	-	-	-	-	-	-	-
41	AA Metabolism	YBL013W	FMT1	BB	ALLEGDTYTGVTIQTLHPDR	10	B	-	-	-	-	<3010	-	-	-
41	AA Metabolism	YGL256W	ADH4	BB	GIDLINESLVAAYK	11	B	-	-	-	-	<3010	-	-	-
41	AA Metabolism	YJR024C	MDE1	BC	HGIFVWGPTIDK	12	B	-	-	-	-	<30100	-	-	-
41	AA Metabolism	YJR024C	MDE1	BC	NAGAIIHTHSQNAVICSLLFGDEFR	13	C	-	-	-	-	-	-	-	-
41	AA Metabolism	YMR062C	ARG7	AB	TALYGQDANWGR	14	A	11483.4	5330.85	6001.37	10329.7	8165.54	2499.42	3705.65	45.3815
41	AA Metabolism	YGL105W	ARC1	AA	EQSAQAAQWESVLK	15	A	22991.4	19818.6	16927.1	20425.2	20121.9	1586.42	2352.02	11.6889
41	AA Metabolism	YKL194C	MST1	BB	LNPGDGAFYGPK	16	B	-	-	-	-	<301	-	-	-
41	AA Metabolism	YLR382C	NAM2	BB	IIDTVPFTSTDGVLTK	17	B	-	-	-	-	<301	-	-	-
41	AA Metabolism	YOR168W	GLN4	AB	ITYSSDYFDELYR	18	B	-	-	-	-	<3010	-	-	-
41	AA Metabolism	YNL040W	YNL040W	AA	NLLSCSETQISEK	19	A	1180.89	844.753	665.506	890.487	867.62	112.49	166.778	19.2225
41	AA Metabolism	YFR030W	MET10	AA	VIAPDAAFDDVLDK	20	A	2154.7	1108.9	1218.88	1226.52	1222.7	58.8099	87.1915	7.13107
41	AA Metabolism	YLR134W	PDC5	BB	LLETPIDLSLKPNDAEAEAEVVR	21	B	-	-	-	-	<301	-	-	-
41	AA Metabolism	YMR062C	ARG7	AB	INVSFIATDNSEPR	22	B	-	-	-	-	<3010	-	-	-
41	AA Metabolism	YDR428C	BNA7	BB	VFLLDGIYSLK	23	B	-	-	-	-	<301	-	-	-
41	AA Metabolism	YLR382C	NAM2	BB	NWIGESVGAELVFK	24	B	-	-	-	-	<30100	-	-	-
[truncated: 2,312 more rows]

## Sheet: qconcatsummary
Group	CopyCAT	A-	AA	AB	AC	B-	BB	BC	CC	Total
[truncated: 93 more rows]

## Sheet: RNA
Transcript	FPKM	cpc
[truncated: 6,581 more rows]

[truncated: 1 more sheets: LabelFree]
