# Supplementary material for: Direct and Absolute Quantification of over 1800 Yeast Proteins via Selected Reaction Monitoring
Source: Mol Cell Proteomics. 2016 Jan 10;15(4):1309–22. doi: 10.1074/mcp.M115.054288 (PMC4824857; doi:10.1074/mcp.M115.054288)
Supplement: Supplemental Data [file 10.1074_M115.054288_mcp.M115.054288-5.txt]

>CopyCat001|Chaperone-1
MAGREGVNDNEEGFFSARTEIFSTGVDGQAGVDIKAIDLVDEACAVLRLG
APTPEELGLVETVKIYDQFGADAVKTGIEAFAEALLVIPKEIYDQYGLEA
ARIYEQEFGTTKFELTGIPPAPRLEFIETEITRIPSDATQDEIKTTPSFV
AFTDTERITPSYVAFTDDERLLPGAGATEIELISRLVTGVNPASAHSTAV
RDWIGEFSLFKFGWDEHSLAKSATIIENDEGQRDILGDQVEKTNALNEVA
ISTCALKTFTTCADNQTTVQFPVYQGERVTPSFVAFTPEERVVNEPTAAA
LAYGLEKSAYNLLSTGLEAQKGLVLDHGGRAEETISWLDSNTTASKDGDD
LIYTLPLSFKGGAEQVIAEVERLPIGDLATQFFADRFFHVDVPPGAPRNY
LETTVEKCPPQITFIAKSNVLVVGPSGSGKLAILTCPFEPPKPKSFILQD
KSIHDTVSNVTINKSPLLLTSSEKLTGNVLLPVEQSEARITPKPEEKSQI
FSTAAAGQTSVEIRDVSGEGVQQSLLKNNTQVTFEDQQKVTAQLEKGVND
NEEGFFSARLAAALEHHHHHH
>CopyCat002|Chaperone-2
MAGREGVNDNEEGFFSARLNISNVDDRSLEDETTVTLYSKAAVEEGILPG
GGTALVKLDIIPGEILKPGCFKAVVSSASEAAEVLLRLQNSSTKFDINDW
EIGTIKNNVFQAKVFFASAGHGALFDYPKHAQGNFTTGIDGDKALSTWEE
TLTSFKLASAAALDALTKNTINEASFKSQAGDEVNDDDVGTKHEISASLE
ELYKNQAAINPHNTVFDAKDVSVEEDISELLRDAVVTVPAYFNDSQRIEN
FISQCKASEALKPDSQKGVETLAEAVAATLGPKIDNSAAGIYQIAGKEAL
QILNLTENTLTKFPENHFTSEENLKTANEVNASDYKLNDAVEYVSGRENI
EGTISKALTDALEVIKGGSPFLATKIGLIQLSNDQHLRVDFSAPPLVPTN
STTKSNELDDLLASLGDKSQIFSTAASGQTSVEVKTFTTVSDNQTTVQFP
VYQGERATAGDTHLGGEDFDSRVTPSFVAFTPQERIIALSNIIASQLKAV
VHAHSILTDEDQKAYESLTDELVRVIPGDVVITILRGVNDNEEGFFSARL
AAALEHHHHHH
>CopyCat003|Chaperone-3
MAGREGVNDNEEGFFSARDIDIEYHQNKATESQIIKAEEWLYDEGFDSIK
VSCSTCHGTGTTVHIRTANEVNASDYKTLSPLTIAKNDVDVIANPDGERI
PDLENTLKVLSAAWHGSKLLVPASASLYIPGKLGSADLVEEIDSDGSKYW
YNLAKAQVDIPEDRVGVEVEFGGKEILGDQVEKSNPCLIGEPGIGKGQQG
YPRITPKPEQKIVNDVTAAGVSYGIFKIIDDDVPTILQGAKVLEDDSVSK
IVLDNFLQSNNKFTSTFYELFPKIANEGWPILDNPHGRTVSQAGNEGQKL
AAEDYIGSAVKVITLPDYPGVDADNIKIVNDVTAAAVSYGVFKTTPSFVG
FTDTERNWSSGNLIPTVKGEIIISNDGHTILKFINEVLSTSVDTLGKIID
AGAQVVLTTKIENPTAGYRHAIAFASIAPRHHPLYSREEFDDQLKIFFAS
AGHGALFDYPKATDSEIKIALEILSKFGPGLVASQWVVCEKEADYFGDAD
KGVNDNEEGFFSARLAAALEHHHHHH
>CopyCat004|Transcription_Factor-1
MAGREGVNDNEEGFFSARSIINHPEDSARIELLLNTQDKSLEVANALVDI
VNKTGVPYSDVEAYKLSLDSFLEVIKGAATILTAVWPLSERDNFGELKVL
LDESQKVALGAPNSGASISPIKIFDDLLAENNNFKEYIAEEQLSTLPSRF
YLNEILPDEESKSLASVLPVAASHTKSILGPLSFIEKYNTVIESLITFKI
DTSACQCEIDQKALEIANALVDVVSKILTTTTEEPSLEERELILDTDGAK
LIASGTLPSGIFNRFTSPQHIVHKSASSPSSDNILYPLPRAPVALDNILR
NTNELTDEHRCGITPLQVRSLDTNTEFIIQTREQTPFNDIQSAVKSTTPS
AVYYLDVVLSKTALEVLVFCKISSDGEIPPKVFSFPALLDRFISTSQSVV
EPKSGSNHSDCARLSAISVDETFDIIRCTEIEPISGKTEAGLDNYVSSHR
LHNEEEVIKTTTSLFPESNNIDRSNVEWEHSLRVEQHTLHKTNEGSSACA
KEAIGLVIVAGLHRLLTTGGGSLPTNNPKFPQANFGDDIKATNDACQRII
NNISDSADKGVNDNEEGFFSARLAAALEHHHHHH
>CopyCat005|Transcription_Factor-2
MAGREGVNDNEEGFFSARSEEEVTFTGKSAPIYEIINKHGPYSVFRGISD
DSSLYPIRNIAILIDDTIILKTASPTPLSTPIYRSQAILYLDLKLQNLNT
QINKILDLYGPGGKSISPDEKHIYENIDGYKSASDDAKPCYKSLITDEDT
PTAIARIATLEEPGYESRSLYALIQEHQQLRVSVSLSEQVFNEGERLCCE
AVGLITVAGLHRTGYETPVKNFSTTATAATGESKFSADEDYTLAIAVKHG
DNCSYDIRNCTVPSPLNSFDRIYPDDEQILNRSQENPALSFEIACSRNSS
NQNYDIDSGARSASVNINQDLLRSGSTYGEELSPKVNTFDLEILGTELKS
LESHIAQLETNLKNSSGDENTGGGVQEKSTEEILFIPQLLTRYHTSLGLP
SLVNAKSSAPDVLTSATNSKLNDINEIKFLLDFEATPNFKESITNSPTSE
VPIETKISPLSASASGPLTLQKSGNNWQDSSVSLPAKILANANENSAPTP
KIESGIVNIKSPENADIAESEINTRFANLYYYGDGSEPKSLPQQHVTNIE
NRNLYVSNNSSGLSVHSKGVNDNEEGFFSARLAAALEHHHHHH
>CopyCat006|Transcription_Factor-3
MAGREGVNDNEEGFFSARLPESVTTEEEVELRLLSSIEQACDICRSLDVV
SPGSLAEFEGSKVFNVFNSAISEEGRAFELSVLTGTQVLLLVVSETGLVY
TFSTPKFLDSDSPPQNSRNIENPYLDTKDILGFLSREPQLLQANQGSNTN
KGSIDSLQSDISVRSGIIPSDNQSHPRSNLNADNTTANKLLDLQSLQLKE
SSNNNEIGGYLRSIALNNELQKLIHPFLPILHERFSVSTSTPTPTITKGL
NEDLSSHIYEKNQLINEEPELPKSQQSSDDGTKNINTNDSQEAPILKVDS
NSDNNSSNKYNNYDNSGSSFLTRNTIDFERDSSDTSTVTRFEPIVTQQEG
RTTPSGTTVTTLVPTKTITIAPELADLLSGEPLAKIICALNPQTPKGASE
TPLQKNPELASLEQIRNDLIEAAKTGSDLPLIITSANKIGTSSLSPSSPK
LLESEFSDTKTSSLNEITPSKECATCGDTWTSQWRTLDNITQILGTRLEN
VALENFVSIGWKSLSYSPTATGLSGVVKIPTVEQVSAWVLRTECPDLPCA
TLVKISATSSSEESSNKLINFEVQDTEPKKGVNDNEEGFFSARLAAALEH
HHHHH
>CopyCat007|Transcription_Factor-4
MAGRSPEGNTLCNACGLFQKLDHLGVVAYNRENAFDEIISILKDISTFTD
DGNKGLANICTELEKGLPLCNACGLFLKESLPTSEKSGLTPNESNIRNYH
LENEVARHQHSTELPSSVKNLIGITIENIDSKSLPPLLLPNVSLLEKEVI
STGERIENNTAGLKVNILTPLSAAKVTNEEDLFLFNRESSAIADELDWLK
FLTAAEIKEAITAELLKSASEYVVNHNEGRLQVLEETIESLSKCTDGPCA
VEQPTKLNVLSQQSGPVSARLYQPNPSFVPRHNFATSPDSFLDGRLGYPS
NIDDSKNIAIPDDVIEGTGSRAQLPPSAPASLQKALSLPGTISHPSLPKC
SLLENLLNSVNLEKATTVEAACRGVNDNEEGFFSAREGVNDNEEGFFSAR
NILSPISVSYVDASRIFYPQGIELVIERVENLSLLLVILKANDEAAHVNG
LGIADLDVLLGLNGRCSFDGCEKYACETCIRLHLQYLERIEPLPSLNDDD
IEKNLYAVHGPGISVKTWSSSLDNLEKTTSEGIHGFVDDLEPKLSCEAVG
LIKENTNPNSTLLSSKAPATGTISPDSTKEIWDLYSSAQKLAAALEHHHH
HH
>CopyCat008|Transcription_Factor-5
MAGREGVNDNEEGFFSARIFYPQGIDIVIEREQILDHLYPLFVKDLADLD
GLEPATKDSQSFLDDTVKSNAPTADTDIATNLGKDVALSTSPFRTESPLV
TADEIKLVIWNPDQFTKLYEMEVQRNADSQPARPRNIDIDLGPAKAVDYI
LYLQNNERSSNNDSIFNPIISEKSVIILQDIETVRATPGEVEESLRAAIL
ACAAEYIQKIYSSVATPQALNDELKSSTYTSQTSSPIGPRSPSVAHNENV
PDDSKYSLPPPNQLSSPQRCVTSNAICEYLEPSKSNNDLLLQNNISFPKN
IIEGSTYLRGVPVHSASSDAVIDREYASANSELVNEQIREQDSVDTYSNI
PVGRDSALGDQSVIYSKESHSNPSFTPKGAPALCILTAAARELTGTVRTT
DSNPSEVPNQIRLIPSILEAKWPPLGYEAVSAEQKNSNNAQFVNDGEKIA
FLNDAATITDFERVVETIFPPETLRSVLSEITISPIIRDNINSLSLVKEL
FGSTPNIELLKSIAAASPTVTATTRSILNLPQGEADLKCGIDATLEQPKL
LSEQNASQLASANEKIFNCLFSSERGVNDNEEGFFSARLAAALEHHHHHH

>CopyCat009|Transcription_Factor-6
MAGREGVNDNEEGFFSARAISSGDTLHDSNSANAANLSNSNDKNLVILLD
LQGNAKNLTYGTENVNDVVSSLINKALSILDDFFNDGACNEINVILDKIF
LVFGKITLAPPNEESRGQAEEHAGFVENSQVDLAEQEKGSTETSSPLPDG
VINPYADRTNVLGFDDGTFDNKHASDTDLKISVESLLNPVEETIDCEKPH
SQTKGQGTYSNTSLNITFEEKTVLPGLQQSLSDLWSTLSQPPSYGARNPE
EQIAVNKAVSNFYQLTSTLAFERGYSISPQIAYTAYLPNLEKIFQLEDSS
LAESSSSSKSTTIIQTVSPPSPPLDVHATPLASRTYAETSESFPRLNQPD
FVEIQLTLFYLSLKSLQENSFPISLYKGPTDSEESSLKTSTSDEATQPNE
PSEAEPVKSSTLHGPLYHRSGEICFVSNEFYSLTGFNKGLGSLVPLNKTS
SQELSILQAEFEKASSSICSYEVEPGRSYYCSEELVFAIAALGSLISYKF
GILIPEGDSDILSLEYLRITEGFSFTTDGKILESEVLALFEEKNSISHSL
DLWNHPKGLLPTSEGGSVDSNNDEIYGLPKYLDAVSSFNSSSVKGIFSDS
NPLTSQANRVQLLDSGDSFYHPVFKSSVVIESTKLAESGVGSYWGARSSQ
LPISALTSTDTDKAILATQTDTFAKLTPYIYPVLQEIDTSKCPVIGCEKN
HPIEEIPYLERGVNDNEEGFFSARLAAALEHHHHHH
>CopyCat010|Signalling-1
MAGREGVNDNEEGFFSARSPLAILIPTSAQPTDVLSARTLPEHGQPLVLA
PIKLPPSLSEVEQEKSSLLYTYDENDDFFKCVVVGDGAVGKYQDEDGDFV
VLGSDEDWNVAKVVTQSVVSQANQQASTIFTTRESLGSPAVQDASISSGN
RWGDIGALANAKDNSAPPPYEESESRKPSTSLEEEGPPIGLPSIPVLRNI
GDNELGGLISKDQASYYEDAFEDLPEYIEEELKHSTLTLSDSEDSDAKTS
YNLYDLNYPKEIPLTAEDINWIDKNTASTFATYDLPTRAILVYLSETASI
QDEIVREWYSIGLEAANLEGNVQTLKLALFSTNETIDDVSTASIKVVVSN
SYEGDVESIEKLVVATCLWLAAKNPLDIEPPTDSAGKGVDYPSSYAVDKS
ALYSDTSSTVISISTSKGTEGLNETLSTFEKDCPSGQLARSNIITFLFEL
SVVTRYNPQLSELYAQPKGEYTFLKPWWDEISAGAKIIDTVDNEVQIDLI
IKLPVIASDDLKEIQQWHKELDFYLLAELFNREDDGSLSNFLLPYISLDI
IIKDNLFVVYISDGAQLPSQKLDSSDELLLFGNIDTIASISKADEGIFTP
GVGGGGIGIVKNVFDEAIVAALEPPVIKFGEQLGDGSYSSVVLATARGVN
DNEEGFFSARLAAALEHHHHHH
>CopyCat011|Signalling-2
MAGREGVNDNEEGFFSARFGQDYSIESPVSKATNSSLEAYKTITFDIPSQ
YKNVLDNQETQNITDVNINIDTTKIQQPSEPNSGVANTGANTANKTIPVE
QNNSTIINQLVRTASSSSSIETTVTKYGALDDFINSFTDSASAGKTWFNE
LTISKVLLLGAGESGKDSSVTADVNPIENILFKGFEVYCVILKVVEGLEN
DASGVELYDETLSDTESVRVQYAFTPGFPLIIREYIPLIYQNLLEIGRYT
IWTENLVLNTGVTISPLDSTKITANSDDSERSQLSESYSSSSTVYSGGES
TADKISFAAETLELAVSIETGDVVLFKSFVGTAEYVSPELLNDSFTDYRD
VINTICSENTLKSQTELGDLSDTLLSKSVQSDALESLQVEVEVQKTNSPQ
PTSLTSDNDTSSVTTAKYPYPPETYDNIFSQLSAIVDGPPPRFAQFEDQL
ITADDRNLSLSVPLNPYEHRTVEPDAVDLLEKTFDEHNAPNSNSNKCLTP
EEQNLEALAKLINEDDSALLLTGSSDGVIKIAWVCERGSSAALGLQRNIL
HFSWHPRVLNSDVAINALLSREEPVILYSSELSAPDTRLQYPLFDIEYLR
SIHSAQVIHRAVASSGQELSVEERYPLAATGLSYISTVEKGVNDNEEGFF
SARLAAALEHHHHHH
>CopyCat012|Signalling-3
MAGREGVNDNEEGFFSARYCCQVFDFLTLAAIIDGKSDEDESLCEILSQR
CSDSQDAGQPSRNQVEVQVGLVGDAQVGKINNNEIPEEVSSFWLKVPEVS
TPQLQDEQTLIQEKFDAGSDFVIPSGDWTVKGQFPEVYVPTVFENYVADV
EVDGRSSVSQVSDTPVPSTSSRADCIEESASALKTGENVNDVFLGIGEKF
TADQQTGAENLRTNTGSDENVSASGGVRTAEEQNSASNERLNDDSDTTII
LDNNNYNFPDSPRATYDYEASFGPSTLLDCFKYHGGTTVTLTEQGASDSL
RGPEAIILTGTFDDWKSGHSSPRATIDIDTSVPVISSYATPTIPLSKNSL
DDLILFLTVYHGKAQETGEVELEITGSRALDYINASVAGGSDFLNDYVLK
SDGDAESSNTVLIQLRTLVEEETNNVICERAHCEENLEFFEKVQAEDWLN
VSLYKWIAEVLHFCQGVPIILVGCKDVLNDSFLAIDEEINTKHLGGQQHR
YASTTVVPVSTLKTTGITETEFNIGSSKGLNFTTESVNDCTYKNADGLSG
TTTIIENNVGVNEEKVISGIGIGIISAVVPLYQAEAAQKDLPSLGSNAAF
ANVKSSAQIFGYLPEALNTPFKIDNSTDEVNQPIAVQFDEIDTVDDLKLD
WGYFAVFDGHAGIQASKTAGGFPDDINYIFLGDYVDRGVNDNEEGFFSAR
LAAALEHHHHHH
>CopyCat013|Signalling-4
MAGREGVNDNEEGFFSARTTNPNPVASFEGHRALPIPTQSLGEYAERTTI
DIDTSVPIISSYTTPTVSLSKAADYEGSAGCDDESTITTLEARNTILLVG
SAPNFPHGIADDIEGLGKFVTEVTLEDALPKIIEELLAGIRTSLLYVFTL
GKTNEEGLYPVVFTQKFFPAALPADGTIDLVITDARSSPVNVTHDESLPL
GTIESNSTKYSIISTDTLPDEVYFKLSPISSNSNPSSLTSSNYEKGYFPE
VYEPTVFENYIHDIFVDSKSNALPLTEDDGDERVSPDDSQDNSPSLGIKH
YASVHPLASPHFNPQSSEKLFDGSGEEIKFGIQVNHSLPQISIDKNNIFN
DLNLTDELSDTEINNALQRLLLIGNSGVGKLAVPGGTYTSDFVEFEIKGG
IGAVFAELNQGENITKNPPETTSLINDVQNLLNSISKGITEPEIIAPVTA
HAGFDKSFQLYIFNQEEESNVTETDKSSGEENLDELLNELDRVSLSNENY
LKFSDDTYTNDYISTIGVDFKLCELLGYDNVFPLIINIKASVESFGLEDE
KYFNHVESFSGYYKNIIENYLLNVAVEAQCRLSHQAILQYIPESGLSTLE
ISKHLATCSADHTARVALTAGPVATEVKALPSPVVNDNEQKLQCIDNEAD
AIQICTKFPEQYHPTVFENYVTDCRITSSDSPPIVSSNKGVNDNEEGFFS
ARLAAALEHHHHHH
>CopyCat015|Signalling-6
MAGREGVNDNEEGFFSARDLLNDDLFIESDESTKALTAVSLEEIESSENA
STPRAENLSDNIPPKDIPTWHQIEIDIPRASTVAAANSTATETSRVQLEA
LYDELDILQRFESELNASYDQSDDGGFQGRAATVVATSDCLLWALDRIVA
LDYPWGPNNRITGQAIGIEEILDSVFSKETTATESGNESKLPNQTLGEIW
ALCDRYPGHAIEIARSSLVNSLTNDDISIVSDIPGTTRNDEEDADLYHSC
LGSAALALIEGKSSELSGNAIVDFIKLLGPAVDVLKSSGINTIQINAARG
SHVLQPEVLHSKFPPYSPLLPPFGLSYTPVERVQDFLDECTTGEYPVKLN
ELTTDLQESQTKIYLYSEPTVKIYVEFDENVVIRINLWDTAGQEDYDRVT
VGSIVYKNSSSSFTYPQLPQLQKLQEANSDYVSQEEIDELVQRLSTSSAS
SALSAPSTEIRVDATDESATSLEKSEATPQPATSASPKSDLYEADNLSDL
VEPSSAESLAKIVVVGDGAVGKSPNSSSGGTTNIAQKSPSPQGNTLPLIG
KELLPFDVVINVAEEANDLRDVSIEDAILNSIDNKSALQQNQADTEAFED
DYNDAINIRNNTSGETNLASVSPLKGADCCVLVYDVTNASSFENIKGVND
NEEGFFSARLAAALEHHHHHH
>CopyCat016|Signalling-7
MAGREGVNDNEEGFFSARIGTNTTPEIPSWATSEGKENALDTTGIFRLSH
PNIVSFKNLLESSATASPSPTRIYPDLPNDKHIPYVTQGQSFDDEISLGG
FSKTSTNSSNTIISELATQEKSTNEIGSIPVVIAKYLPQNPDIIAGASSD
GAIYIFDRVTLDYSEKSADNWVDSLSVIQKVFEDIPIEEAEKFNSLHAIP
LDATPQIELAKNAQAALVVFDVTNEGSFYKNLLLQNASEISKIEDVGAVS
HPKGPGFNTQFSDDIWIELKSLSHSGLDDGLEQGLNRNTTPYQNNVYNDA
IRAHPWFSEVVWERILSNLPESSLTDLPAVTKAPAVQNLCERLNLPNFEI
LNDNSRGIRPSPLENSLHRSVDLESSATSLGSNRAIENYPESNCPTLIVY
YRDIDQAETFGQDLLNLGFLKVISVEEGIEVSSKVGAVAEGDNRLSGQPE
SYVNRLAAINPVLTPRIPSGYSANHYQINSVNPLLRLVVLGAGGVGKLFY
CIEAFTLLYLRDVTVILDLSSYKIESEPLCLENCLLLKVVYPPYFHPDVV
DLLSKGIYLTHGSHLGGRVTSLSSYLTDANNENESQNESEDKNVGYYIDD
AGELIAAEFTKGNAGGSNDDFTAPISATAKDITHEASSIPIDLQERGVND
NEEGFFSARLAAALEHHHHHH
>CopyCat017|Signalling-8
MAGREGVNDNEEGFFSARYVPDQNEPIPRWSEDFQIPVEKAGQGASGSVY
LAERIVDEDGEPFEDNFGKSTDILLINLAALPSIPKWTSDFQDFAFVNEL
PVSSLKTVPPTAVNSTLNSTHGTETASPKENSVDDFFSNWQKPSSNSSSK
DLPYDSIGSNSCDCWDKLLDAQWPEEITSVQDGCQVTDRATIWSQCQAQV
YQRTESDLHSWLDAIFAKENPSQVQLGPWDEDEIDIQVKDSFQSSGSRLP
WLDEITISKNIIENYLLNIAVEAQCRCGECGNFYPTWCSVNLGVFLCGRA
DAGGAVAAIPENTKTFPDNIHFHKANSYYEATLADELKNVEQNLGELVPV
QIIKTSGPIDLASLEALLGATGGVKVCFDCGNKYLPGVYESDLEGANVDQ
GVLVLCIKLSTTSQNASLPPNPPVESSSKTTSNTSVTSSATSIGAANTKI
LATGPQEGAIEFIPNDTLASILSKTSNTEISNANPNTDEFSFKSVIVYLT
EIASIQDEIVRIDFQIDGNIFELLSDTFEVLAPKSQNLLVCGNAGDSRNS
TSSPNSTGSDAKLNIPTPITENESKSAPPIPEDTLPLISQIGRIALGSPI
VNVLEDVYRYASSSSTDIENDDEKFIDENEAYLNFTEGAQQTAEFSSPEK
LIQIWVESYWQDSETTLKSTINESLPPPPAPPTFFSPTSSGNIKTLTLLE
SSLYLDIETIEFTRGVNDNEEGFFSARLAAALEHHHHHH
>CopyCat018|Signalling-9
MAGREGVNDNEEGFFSARLNPDTDLELIKDSVDCPSILPTDRHVFNDLIW
PDLTAERVVLLGDSSVGKANSSLSQEIDLSQLSTTSKVLTQLTALALKTG
NEDVGNNNPSNSIPKLDIGNNLNVYDITTKLLEFEEAEISEFLNNVPLLT
KIFLETNPVLYENCNALYLSSVKYIGDHPDCSGTVIQPEYNTSNPKGHEQ
TLHLLLQQFPRELTANIDSNPTEAPDFSKGLSDDNIGLLDYAFVKNWPDL
GTLLNPISILQAINVKAVELDVDSIPLVEIFVEDTGSKVFSSILPELYQP
LTEESSLQPSSSRSAPDNEGDSLSFESRALGGSETISDGPSQLTFKVTAT
APGCGVIDVLPNSVSRSPETYVPDDTTTFLALIFKLNATSVINEEGQSKN
DDSSSTTATNSGNDVASARTSSASSASLEGTPKDICILGILDLCQLEEDE
NITNKVAVDNLLETGLLPIFELDEIQDVKLGVGFIAKCTIFPWDVIPFKC
LSCFAWQTQQRFAEAAEDTTVAIKDANIALIVFELGDVSSLQCAKIQLLV
NTEPNPITFDLTNEKIEGADSNELTSDIVEATFAKEIGHGAYGIVCSART
KPFYEVELPESEAPSGFLARDGETSPSSIETKAPEDELPTESDDDLVKWG
VDSDLGVGPVKITEVIFDSEPVSISFLKEAIIEGNLLIVKGVNDNEEGFF
SARLAAALEHHHHHH
>CopyCat019|Signalling-10
MAGREGVNDNEEGFFSARSTTIGGNVAANPPRIGQGASGGVYTAYEIGTN
VSVAIKFEILVPVPSEAQRIHGSAYPGGETPAQQHEKIDSFIQPVIYGYA
KDFTSSGGSDAAVVPEDIGRVLGAEEFPVQGEVVKISPVPLTQFEAVSNA
EYGWSDKTLGIVGTAIAVLVTSYYIYQKSSSYENCNHWLTELRLVSEFAL
YYVQKFTTDEFNIESKVLQETLDFSLVTPTPHHNDDYKTGEYTGLPEEWE
KLHETSHNDDGKCLICEESISSTFTGEKIGTNSALSIDLESLPCTISRWN
WIEENCTGPYDVTIKLLNNHSNLSKASASSSLSSTATSSTSATRYLDFAI
PILESSPKAGPPLVAEETIKGLCDSFSTNAHYAKDAINADEFVNAVYGST
GWKLWTYETGILNDVLLPEDIPEDIPFRTLNETPLPLCTESRYFQWQLLQ
GLAFCHENKAFGIPVNTFSSEVVTLWYRAVTSNEVTASSSKSPEVYVPED
TTTFLGVIGKYDTILNDEFVNRSENIHEDQGIPKLNLHCVIEDDESEQIS
LNRYCLENSSLETLPLSEIVSTVKHFALNVPLEDGIDDDSYINLFKTSIP
QEDIPEIVNERSHITLGSSILDGLDDEDDEHNQVLNKIPTTLTSPPGTEK
SDDNSATSYYELETIIFDSELNREVCLASTWSSNAYERGVNDNEEGFFSA
RLAAALEHHHHHH
>CopyCat020|Signalling-11B
MAGREGVNDNEEGFFSARVLPISALTGEGVKINFEPILEVPETSSPSKIN
ASELASPRASGANELSTTLTSLARTYGELLGNSTSEADLPINDNTDNKLQ
IGEVVTTKPTIGFNVETLSYKSSEVATATAAASNNRSGLPVTDDSPSRNY
VNQNNNNEGNTKITASNACLTIINYTSNTKIQPTVGQNVATIPVDSKLNV
WDLGGQTSIRPYWRIQAYADDNYGLPVVRTSSPSSTLVPVSSSSSTLSTP
KCQDASSAVASTALKLQQPQEQQQQQQQLSLKIGDAVTFDGNEYVVVGLE
CRSSNIAASVFGNESNITADLIKNPQPASSQRPVNFLIHTPKTGEGFLLV
YSVTSRGVNDNEEGFFSARLAAALEHHHHHH
>CopyCat021|Signalling-12
MAGREGVNDNEEGFFSARVLHGSNVIHRLDNIVSSTWNPLDESILAYGEK
LQLPPGTHRFQINENEPLQLIILKLLLSASDDGTLRNSLLFNPQSFITSL
EKGGAENNTSASTLPGDRYECPLYIGEPKEQVHPLHKVYVTGSFTGWRGE
EFAGELENAERSVPDLAGVQQEQAEKFSETANAILLTPSEKLVTCLHLLK
HNLADQDWRVAVSPFSSALEGEERILLLDLCAGPNTNSFLGNTNAKDGEE
YLDGSNLYGSSLVARLCYNCNETGHISKYWLAAATATGIKSIWLDEDEEA
EKVFGVTLVYNLEPNCGWRLELVEVTDSNINDDILEGKIADTEGFTPLHW
GTVKEVLAEQLYFVGTRIEPFDKPLFALRTSLLWAAYQGDSLTVAELLKG
LSVNEPFPSSFSSSYESANEQELRIGHLAEDCDSERNLGAEWAKPSEEDL
WTIKSTVSSAPYLEELTQKADDDSVTIISAGNDKSSLADGAHIGNYQIVK
SFTIAVNNTSTCPESLANRYTNSTDSSESSLDFLKLLELNEKPVIIFKTI
LSNHYTTVTYTPSATADSRYTNSTDSSESSLDFLKLLELNEKPVIIFKTI
LSNHYTTVTYTPSATADSSNKFYDEQGNELSPRVEGCIFPLPKHIQSHIQ
QDQQQRGVNDNEEGFFSARLAAALEHHHHHH
>CopyCat022|Signalling-13
MAGREGVNDNEEGFFSAREECQIEDDGIIEHLIQLQNIFKGFLENTLKPY
DLHSVDFKVEYSTYLIKADSGDTSSIHSSANNTKVGDDDLVIYLLGNKEV
TATTLPSLLALLLEKLTLVTLSEIYNELSYELIKNANAALVVYDITQEDS
LQKIPSGYSANHYQINSVNPLLRDDVLIFIDADGLSFVRLVLVGDGGTGK
EAQADAAAEIAEDAAEAEDAGKPKSEHQVELICSYRTAQLSLQDYLNQQA
NNQFNKWSEDENDTEEQHSNSCYPVEIDSFKSLSHSGLDDGLEQGLNREA
EAWHWLQLKPGQPMYKFYPGTLSSFQTDSINNDAKNDEPLSISNWIDLLS
GETWNLLKLGFHLLMFFFYLYRSSSYENCNHWLSELRVQLLDATEIFRAF
EELINTIYQKTVASSGQELSVEERTDDTLSMYPRYLLSNYSSVTYALTGF
PQFISRTNIDNSTGQAGQANAQSANTVNNREAEAEAWHWLQLKPGQPMYK
NVNSSTTVVNARFDVWDTAGQEGVNDNEEGFFSARLAAALEHHHHHH
>CopyCat023|Proteolysis-1
MAGREGVNDNEEGFFSARYFQLNPSNSPNAKALSQAYDTLSIDESVDEDI
IKGDEFSFPPGFEPSRTCPSGGIVIPDLEVSRTVNEHANDEAQLLLVGNK
IFGSGGTTLIAYKSSLINLQSGDFERAGNIISNEPGYYKELAYLAFAPSN
VEVEFEVEGNKSIFNEPDVDFHLKDLDSLDLPPTVTLNVITSPDSADRIQ
PNSSGGSQDEGFATIQTTPIEPTLPRSTDSDISSTALEKSWVYACTADIA
EGEAEAFTFAIRGLEFNNYYSSEFPYEPRICANHIIAPEYTLKPNVGSDR
ILVLGAGGLGCEILKFSQVSLQQAQELLDKGYFPQLGYITIWISENKLTL
ESNYEICIPFIDGGTEGLKVVGEESSSGLSDAFVSGILNEIKIYHPNIDR
NTFNQVGDVVVYEVEGKAPLDAACLLGCGVTTGFGAALKENFVFLQYQYE
SRSTSTYSVIESESGLKTNWSPALQIRVVTADQGEALAKEPSGIIGEFES
LVAIQNKIFHPNIDLKGDTVAVFGCGTVGLSVIQGAKLVTVDISQIPTSV
DGKTEISSSASLASSDYSQRATNANTADSPFTARGLGAFYSPSSDAESWT
KLIFPENTPGFNIDAIARYSLENTGSVEETVEREQLFAELAILPENTRHE
VLTETSGFPISYGGIGGRTSNELSLPGLIDRGVNDNEEGFFSARLAAALE
HHHHHH
>CopyCat025|Proteolysis-3
MAGREGVNDNEEGFFSARLHVELPDNYPYKIGYFYTDIETEDTLCALNQY
EVDGKSPSIGFVNKVLQSVLEIYDDEKLLSTDEPSAVVKLAEGLTPFQGD
NDKVYPITLSTDATSADLKIIPAIATTTSLVTGLVNLELYKLSGILQDDL
ECLTPPNIFKDNTTSGCGSDLQSATGTARIPTEEVVAEALKYGSILGFSS
QDGEGQEIEKLFQLPSLPPWKVIEWAEHHRNHYYGLFGWCVREIVATGGN
PENAISVYNYETKELSDLERIGYDSTDVDSSGHVLTLPSNSKHNDVIENV
EEDKSNNNDTSAAPENSSYIVIGKSDVSGVTQVTSNTNTPGNSDRFLDSV
HHAGGSIVHEFDIIKNISTILESTLAYLQTIPDDANNEAAKICCSQLSPD
GTTLATVGGDENLKSTISSIDNSQPPPPSNTNDKSVLPIVLLNTLRSAPV
DSWDRIWLIDLLPDVLDSIPFKDQWSPALTLSKLDDIINHETNALKAEGE
AESAEFISKSLFYISVTYAIVLYQFFKENLLPFLPLIPLNLKSAELSTEL
STEPPSSSSEDDKVGDGLLLIRVTNSFALPFEEDEKWLSSIVVDKTCLEV
GEVDTRVTIAPLVLLSALDHYERGDIPGVVAFFGGLVAQEVLKGVNDNEE
GFFSARLAAALEHHHHHH
>CopyCat026|Proteolysis-4
MAGREGVNDNEEGFFSARFSSAVITDYIYGNEDGSSLVSSLKLLSAWPPV
VFKYGQDLEYLYEDAAGKEVDIGIPDATGRVSDGSSEIFFKTFTDCFNCL
PIAAIIDEKFLYDGIRTLSSPATAPPVHSLEVSSQIRTDANNISESEIGI
GATSTWKIVPPENAIVISSEAKLEAGSEVAYYTSKDIATPETDDSIYDRG
LAINDAHVQKGSKPGQQVDLEENEIRLDQLIYVPLPDENARFIGDSVAAI
GIPVNKELLFTNFISDQINNDIDSLAGLKFANNSLLSGIFLQEEENNESI
VKGLGNPLLYDGVERVLPTNAIYYANRFSTQGVLGDIGDDTPNKTVSEFT
LDSEIQTVKLEYPHTDVSSSLEAREGTNWAGGVYPITVEYPNEYPSKPPK
LSTASVQYYYDAKEAVSGILGKASPGDYEFSSDFKSLFLPDEVINRIDDV
YEPWNPLIKSVYDDSYNSVLLEGKFPGDQCPLVIGLCHHNFHDHCIYRHD
WQPILPGQELPGGLDIRFDTSAQSDRNWGLAQAAGVSYGTFGYCKWEAGI
PGKYAEEDQVQELLKFIDTEAGGSQARIDDTASQSPSYDSKNNIYCGGDN
TNWGIASIDLNRIDESEVGEFIIPYYVQDEKGVNDNEEGFFSARLAAALE
HHHHHH
>CopyCat027|Proteolysis-5
MAGREGVNDNEEGFFSARDEFLVLACDGIWDIYNNKLGSLHPEGISSIDR
FSDVLLENPDFKEGGYTFTVLAYTDADAKELVQWECQFKYDIEYDTNTPD
VGQLNLLFIKIVQLVSIQDTPLENKYASFLSFYENIEAAVKNIEICPLKP
VSMHHTMNSRLAQSISCEESQIKDQALAPLATLDSQTNCRLNEFQVITNF
PPEDLPDVVRAVVAQFNASQLITQRTLEDIPVCCLCGAELGVGIPDDFTG
ISQKDTDTETTVVEDANNPEDQESTSPATPKLASGGNDNVVHVYEGTSKF
ESHLNHGLDEEKAASLPEGYSASFDTTPKSIYDYIQVKFIILYTDANEYN
VKVLSRPDVVQLPTIYRNDHFEFDTHTFYQRTVTEFFEYSINSILYQRVT
NLVEFYPRYETLSLNVFAVFDGHGGDDCSKELGFETLTIFQYYDSKSDGS
AATSGFEFSKLCELGFERAWGPFVESELKVLFVCTANSLETIPRPLLDRA
ASVAHTRVGQAVETVGQAGRPKNTPEIFLIANVANKDSTLLHPSGEHVRY
LTIAQLTAIAEAKAPTTLQLSHDDVTSLIDDLNEQKFIVVLFPPEDERNE
VQFTCLFADALYFQLPKDTVGSESSIDRVIPFGFDANVVGERGVNDNEEG
FFSARLAAALEHHHHHH
>CopyCat028|Proteolysis-6
MAGREGVNDNEEGFFSARDDIILFKTGSSDSSGSVGHSNDGDGVEKGADA
DVSSAQQRDGDGSGNEDINQSGHQRFITFLDAVYDSGGKWTAVAFWSWDI
AVDNCAICRSGQDSIIAGSYKVVLLPQESTFETWKSFDGEYSSDDQGYIF
DCSKDSLALINDLLRSSQVVFSATELQQLTQQSHATDKLLNHIELYLTYS
KFPYPKPQVNLPRIIGLDTQQVEGKDNLTAGIIVAGYDDKVYHPNISSVT
GAICLDILKVYNEPLLLLRVSLADAAQVEYEVGHSLLGSYVPRLLDDLEF
GSKIEASNEGIASEETLFQPFIRDSVEEAINDSIKCVDVEELLEGIVTDE
TVKYNLTISTSFDNFLDLTPSEEKSLLATAAQSDDASSFSSSGGSSESTT
KECQSQLDIVIVPEFKGIISSLGDLYDSLVKGVTDDTGPLLSWINVVDAF
KNAQELLEPVLSERAIQIPAVSSDESLRLLNLPTGVNLELSKTNEIFDIC
VLAYPDSKAGSEEEISPNSTSNVVVSRDTQFAADSSFGEAKNLPNEDSTD
ADLSREGVVLAVYNTARDACPLDNQPWQLARSTLPEPDLGLNLDVADYIN
SKIPLWYSVFNDGSRLPYAIAGSGSTFIYGYCDKITLQQLEGYLNTLADE
GRGTFLGPPGTPYEGGKSSGIDLLDFDSQPGESKGVNDNEEGFFSARLAA
ALEHHHHHH
>CopyCat029|Proteolysis-7
MAGREGVNDNEEGFFSARVNDQLEFLTSVDFDASTNADDYTKALDNACGA
FININEFALPAGSPKNFAESEGSKEYIALVDQLIAKINLQGEDASLGQTQ
LDELGINSGEKGELAVLASNDNSIALVKNAVLIDLTANPERFYTPENTVA
AFVGVPHEKEFENLEDLSLISIKYDGLIPQIINIQENKCIVVPLNLTHKL
FQVEYSLEAIKSPTLDIDVICFTKLQNPWPELINYVDTFDLSKEAETEIK
PIEPQVSDAKGSFGDVENVLKYQVLLWYGDVTTSEGLQVSNALKFGALCS
NPSCPFGHPTPANEDAKFIGVADYVSEETRNQPESDDVLTAALQLASNLK
VCVVGPATPLLQEVFKGAILSGPPGTGKDYYIALGLEGSANKIFNESFPD
DIPLAKGCGQQIPGLINNAKLGSTAIGIATKLDNSLTCGGAFIKCAPNDE
LISRILEICSILGYSSISLLKDTLPTPICINCGVPADYELTKITAADNFA
VVDFETQKATVTDIAIIDRLAGIPNFNEDIKLVDLIGDNPGSDLLRFILG
TTEGDIKGGALGGANDERLGYELDQLSDLVEERAVNELPTKPSTDELLEL
YALYKFNDSGTINSNEKELFLELFQFFAHTYKTEDQNSNTNEPTQSRSVP
NELTSDQTKGVNDNEEGFFSARLAAALEHHHHHH
>CopyCat030|Proteolysis-8
MAGREGVNDNEEGFFSARNYNVCEPDERFDDVTTDQFVLNVIKDIDTDEG
IQYWKEFPAINIPDNVNEKILGDLSHLTSILILIHNIKTANLEISNVLIS
NDSKTFLSAPLPTWQLIGRFDEPIECFNESDLGKGEINYELFCGAREGVS
TVIGPGIEGKDYPLSPPKLNVIEACFNLSKDSPPGIVAGPKFFPYYVHTI
IAGLDEDGKIAFFAGLLQTLLYSDFFYIYYTKVEGSGGGDSEVQRDVVTS
ISSVTANPVTKHSAGVTAICNSESWDTSRDFNCDQIPPFAFEVLSVPLKA
LENTSEEDGDDDLSLFRFDGEEGLDYGGVSRLIDAYGGDLELSGDTDEEN
DIQLRADFGLQLLYSILPGWTNKGNYELWSSPDAILTQNKTTDFSNLEPE
PSKYINEGNSVGSVNFPEVSLKLSEVDETFGTESDFDLSCAVCKSFCAGG
DVATVAIFNFNKGTAQAVESTLQSGTTAATNTATTSHRGGIEPVFATDNK
SSLPEDELIEKENAPSIVFIDEIDAIGKHDSPEAVVEIIGERIPVLYVQE
GNWAKHPELFESLGIAQPKAVVPIESNPEVFTNFAHKSINDESAAALLSE
LLGVLSEICIDYKSNVLLIFDDDELWLEFLRHIQVGDGLEILIVTKEIGT
FTDEVSTVAHPPVYPKGVNDNEEGFFSARLAAALEHHHHHH
>CopyCat031|Proteolysis-9
MAGREGVNDNEEGFFSARDLENLLELSYGLSKFNALQCLCSPYFDELKDV
IAPLTDDYDVWTRDEWDIVFPYWESYNVRLLQHLLLAQEEILSKVNLFLL
FATFGEVLKLSPEEVFEQVDKLTSLSTVSSDGKVYAGHSPSDARNEDRPL
PVLLLRDTHHTVAEPVTEAKLIDTGALINNLEPRETVYISSIALLKLEEG
DTVGFGYRTGTVTYDIDDSGKAALLLSLDGSTAIVEDIGRFFEALNVPGK
VPENEAILLDTLKVLDHLAPSELIKPVKAIEPETFTQLVSSSLYERISDF
ESGLLGKFLVSAAADGSIRELNLENEGVEQQDQAKLQELQPDVPPSSGRW
SAVYNVETILLSLQSLLGEPNNREQLEGVPDSILTQFETIKAQLQAISLR
TIESIVNLAPKCPLLVEVDITLSPNVTDSSLLKNNDDQAIQYTIPFAFIS
EVVPGSPSDKNVTPQERSGNICLDILKGYVTAGGEVSHYARDVQYLSILS
AVGLEKHSGILLDSSFASPGGFDDEIVLQERDGQSFLEILDFSKATAGNW
VASQTVKIELTQVSSITGDSNVSQREDDQTVEFLADVLKFGPYFVGPVVA
GINSKEGPTIYYVDSDGTRDVGTLAYPTYTIPEFKGVNDNEEGFFSARLA
AALEHHHHHH
>CopyCat032|Proteolysis-10
MAGREGVNDNEEGFFSARWEVNVAPESTVLQFKYVILQSDLEEAYATQVK
ATSTGTTIVGVKTILGAPFCPRIEALVEELYKHDVPQDSNDNNNEELEAQ
GQQAQEKISPNTTDNAIKYPVLLDSGTSLLNAPKLPLIPDQIGVENVDNA
DFLREYELLTLQEDYIKFGTEIITETVSKIVASVDELNKAMIEGPFRLYQ
TEPSGIYSSWSAQTIGRFVGSIIDIDLLKENVQQAQLQSVENLSAEDAFF
ISTKAVEYLNYNLKAENAQQHTNTSDAADDSVKIDSHVVLSFSGLNADSR
EQQHSYVPQQHLPNPEDDITYKSEIINEFIQAWRNNFLAENSHTQPKTSS
TLPPQPGAVPALAPRIVEQYTNEKVEFPQDLDVPQYSTAVITTKSGTSSS
TEEPFPVLAVGKNNAIAPDISIDGLSALKAITVGASTLSDDRDGVNVEIG
SVGIDSKLLLEQVYELISQRNVDQVPTVELAANEEEQEIPDEKDIPAAFV
TPEIVYRGYEGAPNEYYPNFPQILKTVPGSSLTSVPGFFAAGDVQDSKFG
VEGPGLESFNNIQTLLKDDQTVESYHIQDGHSVHLVKESLTTFQIPQGLT
KDADIIESSSYSLWLAGDTSTYKNDTADETVYGFSFPIYSFGKISNSIQT
DAATLSDEAFIEQFRGVNDNEEGFFSARLAAALEHHHHHH
>CopyCat033|Proteolysis-11
MAGREGVNDNEEGFFSARAAQQDTDEVAANEAAFERAQVEAQNPIIKLWG
WNNDVTLPLGEIRWIEIDGINTTERACFQPQESIKNIPLPEGINLLSSKS
QEPNYAYLETVVRLSYTSDLTAVEVLLKLGSIPESVVPWKIIEEEQEDDA
LVQDLLKWEPGNPIAITGAHTDSPALRINVEDQLETSSDEEDVIPAPPIN
YARDGISQEGTIENAPANPSKNVLFGPTLIQEDKTPALPSNLSSVESSLK
GVILYGAPGTGKSMSDGSDYASTDNYELTATFTGPRAEGPLCSICYDEYE
DEVDSTKFDGILGLGYDTISVDKSIDSADDLDQFIKFTIAAAEPPEGFPE
PLNPTNFKETGGSADLEFQIKSQVSTDQDKGIEAADNCGPQIPKFEAFEG
DSVNSAESSYTFNATAKLPPQQLPTTPSADAGNISRSESQYLEGFDFLEL
IAGKNSSIIILSDEDESGAGINDIESPLKAVANQTSATFLRLSSGGVTVD
DGNSDRFADIINIGTQDVSTVFKGEAVSDGFLSSLFGRYYSIYDLGNNAV
GLAKTPTSTDQPLPGPTPKNWETTQRDCTSLSPHLSGFLSIRYLALLFGG
CSLFYYTHLDKATNQTNINSLAVRLNLAPWCCDINEINLDARAPDGPSPL
SLNLLVRFFTLSAENIEERGENYENEEDDGTIAIPAYIRGVNDNEEGFFS
ARLAAALEHHHHHH
>CopyCat034|Proteolysis-12
MAGREGVNDNEEGFFSAREDYELSPQAVSSFVRCEDYIGNIDLINDAILA
KLSGSIVTPLDVENSLLQKLLWTVSEEIKNKPELYQIDYLGTKDVGQDGL
QAAISYATGNRVPDIIYELIGIVSHKLGNVLGGDAVIYLNVDNETLSKLN
QVITLYELSEGDETVNWEFHRLPPVLEDEIDDETFHKVLSTFTAEFGKFE
IESINVLLLSDVGIRSDIPEIDKYLVEFVGPLDRPEDGSDSLYKFPENIG
LLVAETVLRYDNFPIVLKLWTIGCLVLSGLTSLRFSIFGDVYNLAQKGQA
DDDDEDQPRDLSNIYQQCYKGGGSSELTVEGTYKCNSGILTDNDGTVREL
GYESISDVYEKINNFYETFGQVLRSAVLSSLFASQVLGKYLVPADLTVGQ
FVYVIREGFQVADGPLYRFNELFSPIGEPTQEEALKYHIGTAVLTAAGKV
TSTLLEQDTSTEKSLDSWASLILQWFEDSGKYEPDLLTQYTDALVPENSR
AALIGSLGSIFKNSNPENTVGLISGAGANPRLLSTYESESNSFDEHIKYC
SCLANEGDNSLDSQQFLQWIISQKDIFESITENLSLTGIVSPTEFVKIYG
IDLCKDEPFLDFPIEVQGDEETDIQKAVFFGSHTPKLFCGVHTDEDIQHN
KIAVAVAGLTADAEILINTARGVNDNEEGFFSARLAAALEHHHHHH
>CopyCat035|Proteolysis-13
MAGREGVNDNEEGFFSARNNSGLGSSSTSEISEGCPENEVADLNLKDSYL
ILDTLPSEFDSRIVNNNVNAAPISENKGPSTPLLPAVLQNLTNQTEAQRD
LNTGNIEPILPPEKSSLAFEQAVVSGLDVIVLQIEPRVAPIACVCIGDSE
CFSGDEFGCVKADIFPSESEGSSDYNPNHTSTPKVLSDYSSFTAFGVTFS
SLKDSAIQENPQDDDGTRLAAQIFGSYNAFEPASREDAFSYPRIVPLTEG
DIQVLKSPSSSPDLATNDSGTRAPTIIFIDELDAIGTKDGEEEEDEEDED
EKSSPHTVQNRISVPEAVVNWLFKDILECDLLICIGTSLKNSVLSVSIHP
CKILVLTGAGVSTSLGIPDFRSGLPLINNENSVPNPPNTATIPLQKHGTI
LFGAVDHGKEGIPPSQQRWTAILEDDDDSDSDSNDGSRVATAVLSTTARE
SDLVYHIKFDDGAGGDNEVQRGSNAQLLSNYGDENNQSQDSVWDEGRWNE
ESSDISYRDNNAQLTSEPPCSRFQPIGSIGQLKPSVCKSNCLFGHQTEFL
RIYNWENPATLPNKALNLNSESLENSSVEKLLATALTGDLSGLRYGSSFE
NALDDTKVQQFSSTSHVDDEDVNSIAVAKLTISVTDTEVERTSSPSPSPP
AAKNENSPISISDCGFAKEQTTSYTPGILWPTKGVNDNEEGFFSARLAAA
LEHHHHHH
>CopyCat036|Proteolysis-14
MAGREGVNDNEEGFFSARYVVFEDAPVGIKNWDSGCVEETGAVYPFGADK
AWTDVLPWKNNINVGVGDDSGNVSAVSIDDGPHFRNFSLAIIDKSLCTSV
NEVICHGVPDKGAYPSPLNYYNFPKNTGLTFKSVSTTNDNIGESGNRIED
DIAIGEDTYTNLTVEAVKETVANDGALERAIISVSGNPNCQSKDLYSVSA
AVTERSSIEDLNHPLAVEINNIAGVKSGVYGVQEIFNADESASINDLSKI
ILLADNSSVWKDCEGGNLCYPTLQDIDDYLNQDYVKLLCALDNEESDKSL
IDEDLLDTQTFSVLLQQLLTPGSKSVLFDAGADYVVCDLTQVSVVKIELI
FVNSLVPIFDGNNSVGRDFGSFTGPSSSIDKIYHPNINSSGNICLDILKT
DLVGNLPIEILPIIFQRDQWSPALTLSKLGIANPISFNPYKADTIDHDEL
IDSIPRLNAAGLIGDAPKPVVKSLVGTSNYEDDLDKANPLLQDVIYEAAK
EHFLPTFNTEPLQDAKAAAPGIQLVAGEGFQSPLEDRSTLQNVELVESLS
FRIDWYQSSTSVTISLFTVNLPESKLSGGITNEFVIDTKLLFQVGPHPNE
RFLDICTELVIKTGIGLTPEEKELDALESELNPEKNVIVELDAINESIAL
IRLDIDEEADEEAGSADSFFQKFLDLGLVSETVKGVNDNEEGFFSARLAA
ALEHHHHHH
>CopyCat037|Proteolysis-15
MAGREGVNDNEEGFFSARTDDEDDSLEFVAAIKCEYLIFLQLEPWNQYTR
YNFSSIGTTESGYIAIGSEKDVQDAYNNANFKAFSLFEDDTTFANLDKIY
SLSIDCGPNYPDSPPKGESGVDAGGVTRYPYWQISDTAIKNTPPQPSLLD
IDDTKLGVDEQWSCPKGIIESLNPIDETDLSKDVLGGVSTANLNNLAKDV
VWDILALYQSGTSLWKGFATCVSCDSEVKNPQGVLVDVVIERVTHGGVLE
FIAEEGRGGYHPVLSSEECEKCNDGVVFAVEKYLASATSESSRLEVGVFF
VDASDESDVDIGGIRIEVADFQELTSIGLGRNQQLEEDLEESDTlKLWEP
LLDVLVQTKISNSLVGDQLAKWLIAEGVELTDDSQGESEEDDRISAGSDL
PQGPGIPPRSAYEFLITNSDEKNNVFVQYPYSLDLTPYWARIPSIPISAN
QGDKINLPCVNPTTGEVQTDFHTLRECPDTVNFDEVFLGTTLWENTKDGV
IESTIECLSDESNLNIIDRLEAGLSDSKNCNVVASNPADKSICVIETDLV
TDFAPPVGYVEPDYKITLSEYTLAESGTITENREPVCDSPLDVDIGNIIR
GDLLQEAIDFAQKGAISLGDTPLPIITPTLPRFQSSPLLLFGEDDLELPE
YSLRIDEVVTIIELLKVVEDEEIDEIGTGSGTETERGVNDNEEGFFSARL
AAALEHHHHHH
>CopyCat038|Proteolysis-16
MAGREGVNDNEEGFFSARDESLTVDNLSIAIVGKLALGLNDDSSVGENTR
ISVSLPSSEEYKYLGGENDNDLDHYTPPDGSLDVHLKVQSLELEILQNIR
LQSSDHTQDSSEAAEAAHLYEKIQELLSIIPKDEITTAWDVEPLLVRDYY
GNSGSNDTLSESTPGALGLSSKNSQELQDSLNDQKFYDLLYENFPQIKWN
DELELEDAIHIALLTLKSVESTISDLLNYETLQKVLNISSLLIEDDKLGL
SEESFEESWETVKGFDQSLAQSLDTITSKIIITVQSVAILDGKSTDDSEE
FSGYVKCLAEDSVGDFKEYLEVAQYLQEIYQTDAIKIAASDINSDSEPSK
TFGIQYPLPKELGETLTDEELRAFQLFDDDHTGKDGHAEGENIYTDYLVK
YSLNDDEIYQLACRTQIAAGSATVLGLGPAPKTSGAEHIISSAGDGISKD
EPFLDFPIEVQGDEETDIQEILKNFLSVLQYDVPDLIDFKLGQIDYALTA
VKLETPAYEHCPACSPKAIYPYLLVNIGSGVSILKVLSLQIGTQPNKVPN
YEVSEKYAEELCTHPMRLGFFYNDQLYVKSGAHLLEFQPSGNVTELYGTA
IGARAISLGVNAAVIHDAGRVQEEQLSVVDVPVPSLLRAIDIELLTPIES
LEKTYEPVLNEDDLAFGGEANKGVNDNEEGFFSARLAAALEHHHHHH
>CopyCat040|Proteolysis-18
MAGREGVNDNEEGFFSARDHGDGILLIDSEIARISTAFFIAGEELEGNKL
IELLCGLGKGTFTEDDAEQSSPVWTAPNLEPNDQLKSDGGNAVGVVAFDV
RAVYLGDDYDGSLLRGDNEGQRDHAIDLYGDSVEVDYRFESQYPIVTEQP
SAEIRYGPLEEYQECEEAAYREYNPITDGKGSIDQVNELVTISWVQPRDD
FPSGEEGGFDRTAPPPTVTGPHDRLPPPSYEDYGKTILTELGEDVNRLQD
NFQIPFAIAFQPLISLKTGEFDFEAAVKGNSDLELLPIVADAINTKNALE
LNVTLSLDASHPLIDKSAAPNVLANLKHSILIDAGAEWRINEKPTVVNDY
EAAREFHAVQEEEGEGGYKLLNLENEFESSATIIKLSNPELTVFPDSLED
AVDIDKSTSVLDVDIDSNECFFTSFKWNFSPPEFPPLSPLERYLDQIDEL
YEDFHVVKDTLDSIDEGGIIPTKVPIPAYLIGIASGDLSSAPIGPRALLD
IYQDNIVKLQGACTSCSSSEVTLKTNSTGASPPIFPKDGFSWPSVGTRLA
LLPEVIPTPAFRELEYIDIFDASTLRSAFVEFGASVIAGGQRAVAATIGA
NFIFSPASGIVDKYGAEYDLVDNKIFETDGPLNSDENVSKNLLTPQEEWD
LFDSLDFKGVNDNEEGFFSARLAAALEHHHHHH
>CopyCat041|Amino_Acid_Metabolism-1
MAGREGVNDNEEGFFSARLQFEGFAVERTQPNPNIANVTAGLKVCDIEYE
QLCNVDSKIGEETVDEVSTSKDINPESEVVYKLLTPVPSDIDISRAPAGG
AADAAAKYTVSFIEGDGIGPEISKSGLNNEAEIFEVIDFFLSEECKALLE
GDTYTGVTIQTLHPDRGIDLINESLVAAYKHGIFVWGPTIDKNAGAIIHT
HSQNAVICSLLFGDEFRTALYGQDANWGREQSAQAAQWESVLKLNPGDGA
FYGPKIIDTVPFTSTDGVLTKITYSSDYFDELYRNLLSCSETQISEKVIA
PDAAFDDVLDKLLETPIDLSLKPNDAEAEAEVVRINVSFIATDNSEPRVF
LLDGIYSLKNWIGESVGAELVFKVLILDGGQGTELENRIQQGTDLAEVAP
ILCAGVTVYKVSQASVVVDSKLPLVGGHEGAGVVVKVSIGTDAVYAAEKL
GDVRPLNIDDVDSIIKAIDSSQTAGYHVDLTIQDLLDAIPDISKEYPDLT
LETELIDNSVLKNPVILADACASRIVVLPGDHVGQEITAEAIKELYEEFL
KTVFVPLTVGGGIKTVLPLVESVPEASILAKNFQLIDSTLRNTAFGLYEP
CHGSAPDLPKYILVSGITPTPLGEGKDIAEIASAVDKNYSYLIIVGDEEV
QLQKELLVEYPEYDCFTREFGENYVQELIEKGVNDNEEGFFSARLAAALE
HHHHHH
>CopyCat042|Amino_Acid_Metabolism-2
MAGREGVNDNEEGFFSARESQGIDVEYLTQLLDNWSTGPYKYINEGNSVG
SVNFPEVALKFADAVNNALSGFSNYSFEKDNVVPWSEKVLGIDGGPGKNN
FGQISDVSIVDAQENEICGKSFLSYCGGLPAPEDSDNPLGYKAPSGTSQA
IVYSTIKGLPESAVQAGQETRSVAELVIAEIISLAREFWILHGLITKGYD
AGENTYQAPPADRFVLSDDAHGVAQVGVCYDKNFHAEVSTPQVLSAKFIY
PEEQSLGKVVGLSSLPEIYEKIYTISETPEALPILLEDASRAISLDVTDD
SALDKLYIAQEEIPDADLKLVYNLSPSFNWSAHGFDDKSLNIDDVDSIIK
YTDQPEGPIYPLDVLRANVALIDCGVKEVIDTILALVKEVAVANNWPLDV
RYTNEFLIHAADVEGLCGGIDELLVSKELSIVLAPFSGGQGKGNVVFLDT
ILDEARVPANFISEGLDQTRVAQQVVDEVVLVNTDEICAAVKFPLTLGGD
HSIAIGTVSAVLDKGATTEEDDALADQLRATDVIVPEEGELRNLPTGLGE
PCFDKAQYNEIQGWDHLSLLPTFGAKDQTNDQVTVDSATATLKTATYDGE
EGILAAKLTDDSSPIPYPEQPPIKLLGAPSEGGSSVFEVTYFKIPFVSAW
ADSGDIGGEFSKLGSQVVLYGNDFDEAKEGVAAITGVDTRIHDVLGYSVS
EYVAHREALQESPQFLQVGGGINDTNCLEWLKGVNDNEEGFFSARLAAAL
EHHHHHH
>CopyCat043|Amino_Acid_Metabolism-3
MAGREGVNDNEEGFFSARAPHNSGTELSLDELAKLTLSVGATPTSNSLKL
IEGAEENIYEILKYTSQHEWIAVHQDKGAVELAHAVVDATKIIFGTQSDA
FQEDRELAAQSLSLAPQILVEKTSNNEFYPAEQLTLEDVNENVLKYCANE
EEVNEIARNIDIVSAFQSYGEYISKTCNVLVAIEQQSPDIAQGVHEEKLA
VLSGGFIQFAGFIKSQNPAIIVDACTSRTWESIPPKVFEEEGAFIEALER
GTGVVTCVPSNSPDDYITTKYGTVVIADEVYQENIFPGTKVGGEIPEWFS
YPEVVKGVDFYGPYDAQELVESYKSSGLVPDAVVLVATVRDGSLAWLRPD
TKIGLGYTLPELPNPITKLGDDYQPPATEGLSGNESLVEKFIQDQENSFL
IEKDLPTPNFVINEEKFTTLLQILQLVVTSKFGINVETSTTEPYTYYIPK
LTLVSPDLHKILLIGGGEVGLTRDIFTGEEVEIPPVTKAGLLPAGVIDVQ
GTFHELECVDIKHLAEVQAIAAIGQGRATDIFIEVAGSIVQKNHIALFDT
AYQGFATGDLDKHINSTARWFGGAHIGPDRIYVIGGGEVYSQIFSITDHW
LITKTGVVVGPDSNPTLSFTSGSEGIPKLPFLYSSQGPQAVRWCNINYDE
TPIKILVAYGLPVSPDEKTGVFEPEFTADGKLVETLPSSYPSRWAGNSNE
LNAAYAADGYSRGVNDNEEGFFSARLAAALEHHHHHH
>CopyCat044|Amino_Acid_Metabolism-4
MAGREGVNDNEEGFFSARAAIEDGWVPGKNFAEFNSVYAKEQLQAHILEL
VAKALIPLGLGDDQDADGFQTAYSEWEPKWPFLDSNTEIVTSFENFELKV
SVGCESANDLIKLFEQLGGEIFIDFTEEKVAVVAGYGDVGKDLALACGNN
ERANNFVYVSGQIPYTPDNKPVQGSISEKFFILNNAGGIPSGERDIGGSS
STTDFTNEIINKLPLVITVDLNLQDYSAIPALKFPLIGGHEGAGVVVKAT
NDVEPSTYDSKVQSEYLGIPEEGPFKGYDSTGIAIDGDEADSTFIYKDSP
VSNILSQFHIDNKVLSNLAATATGLITTVKDSLPLLLAAVEEGKLSEGSD
VDVDELIKLCCGIENIVDLKDIFQEVYEAQYKNSNLDYTILQPGSLELNK
GYQFAAALEGALKGNIDAFIAGCGTGGTITGVAKAYDAVVFSAGAGGKVI
ELGGTVVSLSDSKEQFSDGVGYSWIDGLKFTVTLIPGDGVGKVTDVAPPI
NVSTTFRGCIISETGITSEQVADISSAKDFPEDLVRLIEFVYSRSVGNTI
SPEAIIRNVSGQDVAAALEANAKTGFYDDLYAFVHNPSKVHSLVLPHICS
NCGKSQAANSVDEALAAVKDLDVILVAPKEYQGFQKAPEQFDEVVAAIGN
KSTIIGGFLANLYEKEGVEELIGNTPLVKNNILATSFHPELAENDIRGTV
VFLDNILEETKGVNDNEEGFFSARLAAALEHHHHHH
>CopyCat045|Amino_Acid_Metabolism-5
MAGREGVNDNEEGFFSARENDDNEFYIVTNAGCAERFGLTTPGLGWVLWR
DFSPLNVGSDWKHLGELLGIPHDLVWRTADGTVPPDDAPEYAIGSGYLNP
QKVGIPDANILKVCGLQSTEAAECALDSDADLLGIICVPNRSTITYNLVL
LAEAERFVPLNQTQEFTGDKNVAAIILEPIQGEAGIVVPPADYFPKVSET
TTSGSLGFRVIELGGIVVSLSDSKLVEPFGVLECARFIDLLSNEEIGSLV
SKDSHSAEFYPDIDEKNSSGTPKSAITATPLFAEDAYSNLLDKASTAIAG
ISGQKAGFPPGVVNVIPGYGSVVGKWVEATDLEPEAQESNKGALPIIPEF
VESRELASGLSFPVGFKLSDSTDNLDSIPVKVAAFGFYAGFAGAALGVRA
WGGDVGNDETKHTGLLLLDDTILEKVGGSVLEASGQSNLKLAPPLVISEE
DLQTGVETIAKNFVEVETPILSSKDTDVPAGDIGVGGRGLPFGITVPLLT
TATGEKEVSVTKPLDVFLAASNLARGSTSATTAGYSVGLTVNDLIEAVPS
LAEKAHVDLEGLTLDKVGTIVGGQTSCKLPGCFEIVSSIHESIENDSAPK
GGYTGEDGFEISIANEKYFPSADNTGQLSSLQILNKLVPQAILDLIPPKG
FNIDSLVVCNTEVKLVGPTAEVIGAVSGGVDSTVASKNSGFEIIQGLLGK
FYSQPSALEVQGTSDSRVNQGAEEDVRGVNDNEEGFFSARLAAALEHHHH
HH
>CopyCat047|Amino_Acid_Metabolism-7
MAGREGVNDNEEGFFSAREFTGISAPYEAPKDLVWGTPVPLEKVIEETPA
PNLPEKNYNALFICGTDEYGTATETKDAENWTPVEGGFQYAKGTITDVIS
TIDKVLAVASDNPPIIAFATKIAGVLGATGSVGQRGLGSSGAAVVAGVIL
GNEVAQLGFSKDVQEAGSTEPIVKNPDEQSGFVNPPLYKLGQEFADDDGE
LVSAADIVPIVQEKAPIVAYAELIAARYLGGHSDLLIGLASANEECWPLL
RETLPLYGVPIAVKCIAIIPQFELSTADSRYGFGAEVGISTSKEIIQALT
IVPSQIKINPLINWTFEQVKATDGGAHGVINVSVSEAAIEASTRWGVGVS
EDVGDSSVRYGYGCAVVSYSADVSKFIEIFVDVPLEVAEQRECDIVFSGL
DADYAGAIEKCLPWSDIPINDEINPIKVVGLSTLPEIYEKLSGAQVVDNL
KEYIPNVIEPSFGLGRGSFPSDYYAFYNQCKVYGESEFWFASIKFIPNDS
PDLLILKIHGISEPENVFIQIEPRYSAADVACWGALRSAEDASEFVGVGS
IAAGGRISPGDGATFPKGFPGLIPPNSTLVFDVELLKAADETAAAFYPSK
ILIDVAGPQSVLENIPESYLKLASNLANVGDAKSIGDYHSTQPVKEYVPS
VIEPSFGIGRYAVENAPDDVSIQCLVQSRIPVLGHADGICSIYLDEDADL
IKSPSVDGDSEPHKGVNDNEEGFFSARLAAALEHHHHHH
>CopyCat048|Amino_Acid_Metabolism-8
MAGREGVNDNEEGFFSAREPAELVLTIAAVLASEEEFETVKEIGWNNEDI
HVPLLPGEQCGALTKINEAFEIATSGRPGPVLVDLPKAPYNISSLASEYA
LKFHVSISNPEFLAKNAVGAGYLSPIKTHFAILPNICPQCGKVVQTQIAV
EGDATTNLGKVLVLDGGQGTELENRAAGLVDIATVLSTSAYLIESKIIAE
YVWIDGTGNLRDFVLPQQIIDRTTEVVSEVSKELIEADSIIRGQDAAGIA
TCGSRESNVDVDLAIDLQFGNCKYASDLYAQQPVESADGTWNKLGANYAP
CVLPQLQAASRIAFLDLQDGTSVNPLRLAISEAFDYAKEGSAPHGGFGLG
FERVLIVDDSIVRGGEGEVSVFVSRVFLCNSGTEANEAALKELIDACGFN
PRANANTGILLNDLLLPEEGKCVSTDEYQDVGIDIASPCNYGGRELTALD
YVDDQYVGGLDANFLLIRVVPVNCLQDGSLDLVDLKYLIGCIGPWGAHIC
RFAGGDFTTTCEGYIPQTGRALLYVICCPVGPYYKHGINHEYPPTKEYID
FTAGIAVTALGHANPKGIPLESPADTNFVFINLKESGVPFLGVCLGLQVA
AIEFARGGYPAPQGPYYCGVGAGKSSAGAVVVANAKEFNINLFAVDTTTI
SLALDETTTKNLDDSDDVVKGLGVGTPSEALLYVITSPVGPYYKAGTAAA
AAAAALEDAKSQGWFVGPTVIKLLTAGGEGINELLKGVNDNEEGFFSARL
AAALEHHHHHH
>CopyCat049|Amino_Acid_Metabolism-9
MAGREGVNDNEEGFFSARLQNTDLNELTDETQSILAQIKYGCSVTDACIG
WESTEQVLELLAEGVREGFEVTFLNVDDQGLIDLKEQCQGALFGAVQSPT
TKLATAVILQALEEGTARLVSGGTDNHLIVIDLSGTQVDGARGGVEAQQA
ENEEKANADANEDNNVDEKEQFSDGVGYSWIDGLRDVLLIALSGITTRLA
ADDIVIIIACGGSSNTIKLCNESSEVAALSGEISKVVVTEGSLDGPVILE
QKISVGLESQSILGKDALAYLASPAVVAASAVLGKELGGNPDVDVAYQYL
SFFKVGGFVLEASGQSNLKLVWIETPTNPTLKELASGLSFPIGFKIAVVF
VDGAYENILKNILNVSGGTWEENKFGSGFAPLDEALSRCCDLASQESEFQ
DIIEVIRGSFLDWALSNLEIAHSRAPYGGELVVSAFSGSHQDAIKENAGD
NEVEDTGLLRENVVAVNYPGLKDTPVIEVADNFIFPEKIAPAGYLVTGSW
SQKHSDLVDLPLPKALSLPAPADTNRGYTDLCAALIAVAVNADELQVWKE
SHPVGILRDVDYIVVSDSEGILGIGDQGIGGVRSFLPSINYPQILAPYAP
EVNYNDKAGTVWINSSNDEDVTVPFGGFKVSLDFIETNPAARITVDDDTI
PLKYAVENAPDDVGIQCLVQSRAAALVYPGSETFIVWGHVGLDEVSPIGK
SLTIGLIPGDGIGKEQVVTPWDVEGGVDEQGRSGTLAPPLVAGFGEAARG
GPLAIEHSIFPEKGVNDNEEGFFSARLAAALEHHHHHH
>CopyCat050|Amino_Acid_Metabolism-10
MAGREGVNDNEEGFFSARAPIYGTQNVYEVLDKTCNVLVAIEQQSPDIAQ
GLHYEKYASDFEEIAVLGQGAFGQVVKEPTILQPLLVPLYDEKLYEAVQA
LGLDLCPALGVAIPVGKNASVEIVDEIISDYKDWDVLATAGNTNAWESTL
RGWYSISDETFYPESKTFLFTSESVGEGHPDKTTIDNVTETGDDIIVEER
EYWSYTFEDSLDLLGKTVSQADFPGLEGVAKNVFPQLSDLQKDSSVPIIN
SLCDKAIGVLPQLIIDRSANPSNDIPLSRAVVAGAGTGGTISGISKANFQ
FQEIFQNEPIVSERWGGNWEINAGDGAFYGPKVVWGTCAGLIFLSAQLEN
ESALVKIFSGDSNVIAGSLVLNPRYIPGEPEFLPFVNELPKVLDQLLLPY
TTKLSVAESLLNIFAADVKDYVSEVIIEELKLPVFDAPESLIKIGESVPL
ELITEKCLAENDYGIKFHPLQAICDLLTIIENFNISLDEVNKSVDTLLIP
GPIILSGAVQKVSVGLENSDVLCNVFQRLVSEVGVGIVASGVAKDVASWI
VDFPLFSPVIIEDKIWELLISGGSAGLAFNASIFPADTVKANVDTDAIIP
KEAEILVVTGDNFGCGSSRLIDLTQFPAFVTPLGKLGLFSYPVLQAADIL
LYKGLAGLWQGQSGTFIRAGEPEWESPWGKSPSVIPESILEPYNIKSTLI
EPTSGNTGIGLALIGAIKDVTLYSAWDEQGLPTKGFEGGVVSLKGVNDNE
EGFFSARLAAALEHHHHHH
>CopyCat051|Nitrogen_Metabolism-1
MAGREGVNDNEEGFFSAREPSTSVQFLSNLANKLTGELILTYDDFIELIS
SSKIFGDSIDSVIDRGLYSGLGPQLIGVAPEKGIPNSGGLLVLGSANVDE
CLRAIPDIIESPLGKVSIWGPTCDGLDCIAKGFDSPSSSISQPREIITAE
EFTTAGRSSMVYIPTTKISLDNTALYADIDTTPQFEPSKLVVLPECFNSP
YSTDQFRFGNESSSSLSSSSFIKAGGVLGVIVAFIAWYNAYAGIATREYF
QLLNSALTEKVLVIGGGDGGVLRVAVAQLCSSADLTKGLYWDLSGQTYKE
LNPDVQILPPPDGVLVYRSEGILNTIEEVVEKGTIAPGYDADLVVFDTAS
KALDSSEGEFISENNDQSRGFLLDSGVEEFPPIGKHKPHLKPYAYRFGAY
DLLKIQDAQVTTEGIRFTLEDQVVLITGGSQGLGKAGGVLGVVVAFIAWY
NAYAGVATKVLSLLAELGVNFDCASKEITDQPSCWTTFDQWIKILADAVR
SGDDWIPDSPQDLASKLIEGPSDAIPCKIYTGGDNNEYIYIGRGVNDNEE
GFFSARLAAALEHHHHHH
>CopyCat052|Nitrogen_Metabolism-2
MAGREGVNDNEEGFFSAREWIPILNNSVESKESESSENTGEGTWVELVGK
AYGETEFIFNSCKSLDNPNSTNNDVKVIPHIINAVILISVISVANSALYA
APRNPFLVLADDALPNITQADRSNDDQIPPLFKYIFLGDFVDRHTTDVIE
FYEEGTAASSLNIATEKISYFTGPDTSPPQIDGQETSIKGNFPQFITVEG
CLKDLLNALDRIAVFWGDLIGLGIITEEECKLGSLDYAGGLCVHLTSGHG
GLVYALILGKGQDHVWSGLSGADANELAFKYNVVYIIDEVQTGVGATGKT
AQDDSQPFFEYVKGWSYASFESNIPVFDISQGKDFITLGSSTYRFVCGPE
ASTTALVEPNEDKAVNEGVAGVQLDVSETANKISDAQNLFSFDLTAEEVD
KTILQQNIDLFRATVIWDSFTCDGSVVLRLNLFDDVELYLTLIKSVSTAS
LEFVSKNSTPSDASSTKVYETVTYSPHPDDSANKHIPEETVFREAEEQLI
ASKPFYYKGFAETEFALSIIKLIWGQGDGSTLPVVDTAAGKYSFVNAYVS
KLVVIPEATLGGYPKGVNDNEEGFFSARLAAALEHHHHHH
>CopyCat053|Nitrogen_Metabolism-3
MAGREGVNDNEEGFFSARAFQGLGIAFVLPNVLGIIGNIYVGGTFRESFE
EYGTIISPDEEISRSLLDQDASDATKAPEFVSVNPNARNINTNVYVDNSS
IEESEVVPLPETKDSPLWIVPKTICTLIASPAIESRVNNAHLAAERVHDA
EHIAIVEATYKVIIIGAGIAGLKDYYLWGVDEDSQREQGLPLAGSQGIYQ
LKLIDSALFVVCLDDVAFAADQQDELTRGSQDDDESSLDSLNESVELLGN
LGKVTEEAEALGLDEDQIGEFAYDYVEVRLPELLQDAVLKIVTLANSTNE
FVEIVRASVPIPDDFVKYSGSDTFFIISRAFVAYICGIAPNLPGFIGDVG
APKIPGVHLRVLDELHIPTAVEENEGSKTGADLGAGAGGSVKNSTSSANN
ITQIEQDSAIKYYNPQIHSSAFVLPTWADKIVVLISGSGSNLQALIDAQK
YTNIDTFGLNPGLIKNIAYEGRLTIADLAFVPWNNVVDRFLQDIGASDVH
KAIPSLSSSIPYSVPNSNKTSAEVAYLVVVAKIIVCHLTKLFLISAVQFM
PDATAMGFGEIIDQATGKGVNDNEEGFFSARLAAALEHHHHHH
>CopyCat054|Kinases-1
MAGREGVNDNEEGFFSARETSWYIERPSNDILDESEFKDSPPFETYHDSK
ESGADIEPPVQTSLLDDCQTLKALPSIHVPTIDSSPLSEAKLPVGETHVL
GVQDKYSALTSNNEECTAVVARIAQLEPEAYEKEYIAPEIISDCTYDYKI
VNPDASLGSDELKLGEGASGSVSVVERTLADTGALLVYKELLSGLFDNFS
QDYQALLSGYLPNKVFNPPPNEYTVANPKDTQSEAPSAITDSAEKALYET
DNPVELLEKGVLTCLIPGAGGYDAIAVITKWTAVQCLESDYFKEGIAVDH
IEHANISDSKDSITSSSTTTPPSSQQKFAAGELCEDSKSLNVLLQNSIVS
APLWDSKIIDFGSSCEEARFPDYILPIPRSNSAASVALQAVVNADRISPL
LSDSNASSQQRVGPINHVYAVEIPLEKTISEDLLIATDDWDQEKENVEDY
EDAVVVSKYLVLDILGQGTFGQVVKAPELLFGAKDLELPDINDETDCDIV
PLDFKVIVLAGTAGTGKVPFIDSYFTGVGDLFSALLLDRAPAWAAFDGKL
VGVLTLSDILKISFNNSDNLQLKDVVSLIIEKSPNPVSLTQLAQYYDDST
KTLEDASQFADFIKVYVVATHGIFTGDCLEELEKGVNDNEEGFFSARLAA
ALEHHHHHH
>CopyCat055|Kinases-2
MAGREGVNDNEEGFFSARAVGINTDDQAPVAIKEAPPQFAWPSKESGDFL
AIDLGGTNLRESGNYLAIDLGGTNLRYPYNAQPTANDEQNAKDTLPLGFT
FSYPASQNKVIEEATTTNVDSILEKPTPTSTKAAVEGVCFQARGTDDEAV
ETNNELYEQLLELIRLQDDFSYETFETDLGGTGCCLLSAKLFSESGGELE
VQTLVNDLLNKASLPPDFHSTSTNDSESSSPKGAAYVLGAGQVVYFGSVG
KNSSNSVGSLGWVLESGKVLNEEWALYLQRTVAVCTGEFDCVADGTFGGE
YKLPIVDADKVVNLEHSDEDIELLAQEIFFLAELKSSISSEISQTSTGNY
DSESAENSREASIQLSDNFVFDDENKDIYGWTQTSLDDYPIKLFFESFGN
SSEETLTTLDSVVNDKLLLLGAPGSGKWFLDNEPLCTKLTDFGLAAGTVS
NERGSETTSQYSASSEKLVAGGAAQNTARDSNSNSYASVQSILNDSFDER
VQQQQLQQAQAQQQANRNFDVLQPGSSVATSLCEAEAQPKHNNNPYLNSP
SDILGTGTGIASTRLFDAVVGAVLLYKALFPGANEIDQIWKLGAGSFGCV
TLAKIPNLLLEDGHLNRLQGPFSDAAKLGNSPSDLNSTVIKTTAQASALD
ELLKSFNEDYLDKPYELAIKLSYQSNYFNVPDQTNAIVPRGVNDNEEGFF
SARLAAALEHHHHHH
>CopyCat056|Kinases-3
MAGREGVNDNEEGFFSARLGSSPSQDVLNRATEDSGFYGLTSLLESREIE
TCQVVGAASPNEASLRYLTTDDFRVIDEVVSGDILIKKPIFSGDSEIDQI
FKVAGIVGQLCEGSENVKASSNIQPPSNINTNVPSASKAPEVLLGGKLPN
LFDFNDFELQILGEFADKGGDLAILSGKNNITETGQGSGEDIAKCHYGVE
LPTLTTIYDRLYLLLQYIPGGELFYHLKNNTIIVAEGALDDQLNPVTAND
VKYPEGAPTSGALNCPEREAAAAAYGPDTDIPREHPEIESVHPHVKYIPP
WTTPYIIGIGGASGSGKEHGTLDETTVSFYAAEISCALRCSTEELVDIVE
KAIFQGQEPLLQLRDLDVVLGEGSGGKVNVEEVNVPSNLQIELEKAVLEF
TPETPSPLIGILENKYFTESDIPVSENVFEGLTYKLFAEYPDSFGFSVSS
TTRVSSVTAAIGSSPTKESLTSSSLPGTSFTPTSTKEQFTQAVEERLGET
LGFGSTGKVTLPSLTSNNSSVGENIEDGAEKILEVLGTPDQKDQDIFIIT
QIGSGVVNDRLASFTSANALWESRIIEALSSGVENLKISDFGVSLAASST
NSSDSSESLDELELAKSVIAIVTHGVLSGRNNEFIEWAQFSGNYYGSTVA
SVKNIDTIIPFIDDAKGVNDNEEGFFSARLAAALEHHHHHH
>CopyCat058|Kinases-5
MAGREGVNDNEEGFFSARALGTPAFFAPELCSTEKAINVASNLGAPQQRN
IPSDYFCVVPTSKTFADLIIPSTNENLGRSGFTVHEASTALNCSRLLAGN
SHPDLAEQISKSVPLSDEFASLYYKASAGVESESSRYNIQNWDSPEALDF
KSIGVVGAGAYGVVKISIPGYYEIIQFLGKFQSPYVIKITTVIPNFPYAR
SGEVGLSTEQLVSIIRVIEVTVAANALATRGTQAPNLQERANHFETHAGG
KVILVALSGCSSSGKLVNIIEEVVINKFYVGVDVGTGSARLQNTSNSTDA
GELFNAQNAGYKDYFATSNSLNTKNIPQIVNPNAAVGVEELKTGIWAGVD
ASQPPATVWADILNKVCIIVDDLVDTSYTITREFVGTISYIAPEIVKDAS
LTVGQESLGEGRVSFDAFDDSSIDGFKNSGPEAIFTCSQQYPWNFKGTSQ
VGELSQSSTKLLEGTFVSEAECVRSSSSSLSSNNLLANKICELLYEKAAN
DLACLTFGISKVVLDVVSGLEYLHSQGITHRHVVSYIDSHAARNLETTFS
EIGVKSYNNNDYDFDNILNLVYEKGVNDNEEGFFSARLAAALEHHHHHH
>CopyCat059|Kinases-6
MAGREGVNDNEEGFFSAREQGSHQSLQEHLQRILQEPLVFPDGFDRVTWY
DTIAGDGDCGTTLVSGGEALEEAIKHLPADLLPIGVERCLALDFDIPPHN
AKAPVIDEETGQYEVLETDGSRGSSEEPVYLEKAAAQAAYDGAEKLSDFG
LSTGFHKAPEILLNYQECTKCYDGGVDVWSLLIIISQWFQRWPDLLSSNN
SYTIKSHSEEVIVPEFNSSAKEANVYHAFAGTGKLTEADIAISVDKTGSS
YGETLPQSKYITDVLFLGAEQKEALIEDINIDIRVSDGSFPSISNNSKVA
PFADILTPNIPECYKVVNEDLSSYELEDDLPELESKNQGPADEDLISSES
AAKFSEAFQTDYSSKYATTGDLPPNSKTPALVFEYVDNVDFRLCNLAWVI
AYDALKVVEVTTAANVLAATYGVVLLSGKNQEPPLIPVLSEDGYDFAKSL
ELDAQVPLYLGVPKSNESLPNLTVNNDKAYINSEDSDIRIPGQSVPPPNS
FFPQEPSPKWLYYDTDYCRISGGSPQNSEYIDGVVFSKSFESILPGANPE
ALELLKLLSQIPLALEVLDFPTVKVPPTTLPFQKGSAELGIPTANVPINQ
LPKGVNDNEEGFFSARLAAALEHHHHHH
>CopyCat060|Kinases-7
MAGREGVNDNEEGFFSARVIPSIVQDYFNLVPLNFNNNDFLNKGSNILID
NQGNLKDLEFPAFTEKEGQIVPQEITLALLRVVSLPTVTEEALVNDSVDS
DNYTKWTPHLIDFGLGSVSNLVEDKGVLLAADLGGTNFRGVDLYVLERST
NVYDLAQGLPVQFGRATGQPPSQPQAQTQSQQFGARGVNLPGTDVDLPAL
SEKAVIQAVDQICDDFEVTPEKYLGELLFNLSINIENSNNNTAPKHPQLD
YESREPYFPESSSSTEKIAPFADILTPNIPECFKIVLADFGIAKYITDVL
YLGAEQRETTETDVVPIIQTPKDYSFVHLSAGDLLRYGPNIIVTGTPGCG
KLTDFGLAAGTISNERNNHLYIFQDLIPGGDLFSYLAKAAFYVAAIVQAI
DIITGCKELESLILPADSIVNVVDQFQEELLSRDVTFLNDCVGPEVEAAV
KIGSGSFGDIYHGTNLISGEEVAIKIGEGTFSSVYKGVEVVLPVDFIIAD
AFSADANTKLIDLVVVLRTAIFQGSNELEQIESIFKSAPNVYQDSIVVAD
FKILFAWSSILILSIPSILIEKLNAITATEGVGVSCIRFQLSSSQNTPIE
GKLLAGNSHPGLAELISQREPVSDWTDDVEARLQPWSIVTADISYKITAV
IPNFPYARDQVIAVLPYYPHEEFRGVNDNEEGFFSARLAAALEHHHHHH
>CopyCat061|Kinases-8
MAGREGVNDNEEGFFSARNWQQEIGEQDEVLKTCQISLPVPDQVSKLSDG
ESSTPTSIEELNPTINNSRSNDFQIGTDNYRTFCGTLAYVAPEVIRLAVP
EVVDLIDNLLRSSSSADFVSPPNSKFQDITVEPQSFEKDVPPIVPFALGS
LGFLTNFEFQNFKLAEVITAEADGRDSTATTAPVSDGRTLTSAATAPEFE
RAYEPIEDDENLQYIKLGETLGLGSTGKYPSYVPNSVDVKLLGSGAGGSV
KSNPTSASSSQSELSEQPKGVNLPNTDVDLPPLSAKVPCDYVDVLLNLDD
FGAENIVDKIVVNSYDWLQFRINTNETLPSSLSSPKDLNWLEEGQKILTN
LTGGPNVVGLYDIVQDADSKASDVSIESSYVPLTTVATSSRGSAEDESQS
FFTSSDSPTSKGINELLGFNSSFRDNAPSYAESENPGRAINIFEDAPSDE
GSLNTSSSESDSRENFNHLVSDCIEAVETFGRENPFYNIDEILEGDLKLI
DFGSAVVFRSIQSGTFSTVYKSSGTTDASTSEKSVTETETEIVVERVILT
QVGSGPQETNESLIDAKFSQEQIGENIVCRGGSLSPTPEAFNDTRTSCGS
PCYAAPELVVSTKTISDTAAVVGVKDATPKPTSTTETVAAAATAAILEQD
GKGVNDNEEGFFSARLAAALEHHHHHH
>CopyCat063|Heat_Stress-2
MAGREGVNDNEEGFFSARCSLFCLTLIKTVTYGGSALDNDFWIQRSSPGV
TEVPDNLQQYHLGNLRITYTSPNHGFMVTGKWGDAPVHSIAASLLLKYID
DQIPILIDKILELVPLSPTSFVTKYSTFEGSPASKYLEELQKVGLPQNAE
DIEYRGFTVDLPDSDQILDGLKVRPPITTVEHAGDESSLHKLSYIESEYG
AKFGFEPFGYESTDQILKYWIGVGAQPSETVTKLGNDDEVILFRGYSYTD
ANINKNVPGGGGTFAILGACIISSGNVTSKLNTTSNSNLTSDSTTSLSDQ
FYFQKLAGNASWGELFSSKGSTNVGISGSSSTDSLSEKCFLSTFTYQDAF
DLGTYIRNFWSGFSSFDNAAENDSNDKVSIPLNIAICALKCGALGSISVS
EKCQQCHTIEEGGPNKTSLILSQAEFNLDLAQGSVKGANYDAEEMAHDDK
PLYKVQNIIPIVSVDVPTGWDVDKVSHDQTEKAASALTESSDNEKISNSH
TKASSISSCISDNLLLVNKSIGSIQGALQATQPKLAVGDTAGTYPRNPYI
INSVTPVDALASRAIVEPPVTCAAALLRIVFELYNDIVPKLSSNTYNDEP
LNKLFLIVGDGLRVGDQVLIPQFGGSTIKLSQVQVITRIADVITIPESTT
RNSPVYNIVVANSRGVNDNEEGFFSARLAAALEHHHHHH
>CopyCat065|Heat_Stress-4
MAGREGVNDNEEGFFSARFEENCAHSWIKANVTSDVNPVSADTKFGIAFI
SGTPSSSSEGLTIQKWLIEGAPKYSTVVISCEPIIRVIANPLLLSEQYFP
YLKTAVDDIIAFRTHQFDVLIIGGGATGTGCALDAATRGYGDFDSEDEDY
DYGRIHEESAAGPFAKLTLLSIFTLSEAYCLSLVTLAYDKILDDSSEGSD
SSSDNAGLGLSKLFQSILPQNPDIEGRLFDFTADGVASRSPSALELQVHE
IQGKTLAPIVDFSLSRVTTTIGFGSLQQGTAGVHGSALKTSCPQGPVSLQ
RNPSGLPDSPLNDNSKLATAVVEATTHFDNPSKGLNLFESHINDFNNQFR
VGWFLHTPFPSSEIYRYLCASGSFDFYNCLESVDVDHEAGRVANEQDGID
EDSKYSGNTATGPPQDTIKSAEAAASASTGGVSAVFAYSKGIEAAGGSAD
IYQVEETLSPEVVKTGQVYHCVGEQGIPFKFYYSEAINTVEKLSEVVELF
EVFTPQDGRALENTSGVIWQERSGSVAADFSPSDSSSSSSASASSASASS
STKAQLTSSSGGNIIVVSNRGGIIELDFIKIPLVIDADGLFLVTQDSEVK
IHVVVIGPGLGRDAFFQCLDKLGSGSGSFEATITDDGKVGLQELGPQFTL
KSFSAHANEVYSGARAQVENEFGKVPVSLLKGGQTVYFGDLGEGCKLVGN
EPADIDKGVNDNEEGFFSARLAAALEHHHHHH
>CopyCat067|Oxidative_Stress-1
MAGREGVNDNEEGFFSARLAWHTSGTWDKTIENSEELIDQKSSSSPGGGS
NHGWNNWGKTVPGSSLTSVPGFFAAGDVQDSRTHGAPTDEVRILEVGSSV
NDHAVKKPEFLAKAGVTIEDVSAKAGAPVDALINQIVPLLEKGGYFDSIG
IIRGQTLYYAFGGCHRHYQFNVVMTCSGCSGAVNKGLDASTALEYAKVGE
YEDVPEDESRIQVVDLQQIALPLYEDDDELIPAQIKYQDFWIPEAYEVLI
RNPNIIVLFNTVALEAKFQSSYTSITKTCSLEQAEAAASAGELPPVDVLG
VRFSIIYFGFSNCPDICPDELDKSIAGTDSSDSTAYTTASESSPQLKSAS
EYDSALASGDKALGGTCVNVGCVPKAIDEQFGSLDELIKASSEENSEEDI
DIWESFKTQLQGDNYGEEEKHYDYLVIGGGSGGVASARLQVPEECEALRA
IALFLAVGGALSYFFNRFAEQYSDAAFYKSVVIHAGQDDLGKSSAYSSSV
SIADTYANANNAKTVPGSSLTSVPGFFAAGDVQDSKILVELLIEAFDTNL
VKLAGVQGSGWAFIVKGILFVGSGVSGGEEGARLVIDFYATWCGPCKNIE
DLFIEPKFGTEIITETVSKLEPDVSKLWNENDDHLYIFGRAVFPGLVLST
KSSELDQFYAAAQKTIVEEGSLPPVRGVNDNEEGFFSARLAAALEHHHHH
H
>CopyCat068|Oxidative_Stress-2
MAGREGVNDNEEGFFSARHGHGEELQEYIKSLDHSIAQAAINKILSLNTG
AQIPQIGLGTWQSKYLGAVSTIEKYSSLTKPSSLSETIEELLKNLGCPYS
KFIAGFTDERTASEFDSAIAQDKIGIIVSATIRNVNEALRGGYTEIAELH
KGSNVVRPYTPVSDLSQKLVEGFQWTDKGVDASFDSVGKFSEQYPQADFY
KCGGHLGHVFEGEGWKLNSAYDNNSSFEGASQKYIDADLIYRFFNPAIRL
LESLQVWSDGKISCLNDKLVNAAPVMLFMKCGWPAFYEEVSPGAITYHRG
TPANYRSQDQFTQLTTTNAANKNSGDAEFDAAAEYNKGYVVLPKNQFDFV
EGEISKNVLDSGIEVIKLIVLYFKANSAEDLKGHFQLVVKVILIDEIGGY
DVIKAFVNEVNKLQETNPEEVPKISQAYSSGEVKNTSEVLRTLSLNHLTA
KLIVLYFHTSWAEPCKHGIVEEKVAFEFILDVLKSGMLGLRAAELSGSHP
DYNQAKVIDALQLTDKGVNDNEEGFFSARLAAALEHHHHHH
>CopyCat069|Oxidative_Stress-3
MAGREGVNDNEEGFFSARNPGQVLIRATLSTLFQELNVPKIYETEVKTYN
EHIRHIGGNDDLQELRTYCPYCHAALNTLFEKGTPEFPKAGFAGDDAPRH
QGIMVGMGQKIPSIALGTYDIPRVVVFFVYPRITQDMAQPDSYLHKICAV
VEGPLNNLVERAGLLGFKYPGHIACDGETKSIGFELAVGDGVYWSGRGFV
ILGFPCNQFGKLYPTIVRSGELADLLEEAQALVPEEEEETKSHGLVIVAF
PCGQFGNQEFEKGVCGTAASTKTTEALALSDSEFTGKHNANQAVVQEANR
VFGSESNNTDYDVWESFKLTEADIRTYCPYCKSCNTLLDFQYVTGKYGVT
FPILHKAGFAECAEVYERIFTLPEDDFKNISLTDVPVVYLDAVQGLLPNK
FQYIAISQSDADSESCKLNTGASIPVLGFGTWRSSWTLLHSVAASYPAQP
TDQQKGQSPHTLFIGCSDSRLVEAFQWTDKHFAHLYIRNVAEENKYVPFE
EKDYGVLIEEEGVALRNVANICHSEDLTLKALEECVDEGLIKGVNDNEEG
FFSARLAAALEHHHHHH
>CopyCat070|Osmotic_Stress-1
MAGREGVNDNEEGFFSARWADIFLIAPLSANTLAKVNVSLQAFPGADKGV
LVTDNIDDFPKISIEDDLLDDIPDWNIIARVVANPTLSLRSSAESSNATN
NNTLGTESKGITVTLPIVTSEGFPVIEYAKTGLVPEEFVSYIQPEDGENE
VENKAVALYDFEPENDNELRNVVALGCGFVEGLGWGNNASAAIQRGVQPG
EIIPARGPAPPPPPHRNQQQNDLSSTKGPAPPPPPRNTVPVAATGAVNDV
TNQKGYSDAQYLLADGYSSGAFGKIYVQEGIYDELLAAFKGIQGAENSGE
IKYFSHTGNYGESPNHIKVGIPAGVVNIVPGPGRTSSEISANFNSVSDEE
LQQKFSPSLPSAVSFTVPEVERALENTNYAVDLGRGISLTEDLYDELLKT
VGENTLGDDTKWADILVVAPLTANTLSKSTPEETPVKYGHGSSLGGDVHS
RYIEDDQEPVQGGIFALSWLDSQKASHCLEEGLGTTRGSQYLCSGDESGK
LQGNDDSHQKSANDLVETLSKIAVTGGENNENTQAKFCTMTGDGVNDSPS
LKSNSSILRYLPGITLPDNLVANPDLIDSVKGFSLVGIEGSDIVDGNKGI
ANDWKGSNLQSHEQKIAEPEPEPVPTLQAKNIQAVSLTNLQDDWVAIKGV
NDNEEGFFSARLAAALEHHHHHH
>CopyCat071|Osmotic_Stress-2
MAGREGVNDNEEGFFSARYGEHSIEVPGAVKNHHSTSSHQRSNVDDDGYQ
EDDDDDGDDEGDGRAHDDLYNHPVEKFIIDLAESVKHTGEKPFQCPACLK
YYFQDVPEVLDLLQDVNEAKGADVFLLFNKFLTQEAGLVDSWEQLHGKYF
PDGNDVGKTTGPSDHVLNAGQIDRIVGIATTFDLDFLKNNAAPGPSNFNS
IKNLTSGSTAPATARYVAGGGYNVGNYYLQCVQDFDSETVKLGSAPNNAG
EDSDNNSIRTSAAISAPTGTSQPTETIGEKLAHLIDETPPLPGPRWGNSD
SITLEITRGYSLNYVVEILENSRAPALPGHVPPPPVPPVLSDDSKLHGND
HDERFSSVTAITLATVATVATAKFLISEEDYLLLQKVGGYNAETDEVEFI
FDDYLYAKLPVAQYSAPDGVEKFAPDFANEEYVNKGHENSQYKFYDAVDE
NNISYVLKFVPSDVTSEGDTFPFVDRLANILYEADTGEANHISWKYQSSN
IGSGRANSGVPPPVDEEKYGVPEDELFQTIDLFEKATPVPPTLAPPLPNT
TSVPPNKLFHSGILTGPGLAILSKSQQQTNSSNSISQENNSTNPSVDTRG
SSIDDDSRAVTASQTTIAEVISNLYDDSKASNTLPELSGVNTNIATSDKG
VNDNEEGFFSARLAAALEHHHHHH
>CopyCat072|Translation-1
MAGREGVNDNEEGFFSARCQEYFDAYRVVAQVEDAVNNTQQADLKLLILI
GEELTSRLCWSFARTNALTALVSIEPRIGSLDTLIVESEELSKYMANCLL
YRFLEIIFQLAQNDENDLVRISLNSSNNASADERAVSISYSALGSIKFVI
QSLSTSPYYNLALENYVFKGYPHEPPLLEEIGINFDHIITKSGKPLVGGG
IKASGAFTGENSVDQIKVHFGYIYGVALFGTISLHNLSKIQNELTQLIND
TKAVPGYFAAYPSEGFQGLDSTKYFNDGLPALIPFLVEQLNDKASGPGGQ
NVNKLLSEEALPAIRFVTTYSQPYEDGYVSQGGYANYVRSLYLDIDVSVA
KVNNNATLTPNDSNDEKTLDVVERFVFATFNNETGWKAPLEEIVISNDYL
NKGSDSIVIQSDETRNLGEINTALNTLLVTSADSNLKIGICYEPPSVIPS
SELANVDRVVAVVVEVPVNTADRSSTSADSTIITLPSIEVPNTYDDDRLA
ALNALADSLIFIKNSLHNTEKAGSFGAPSSPTSGIPNPKGLGPNLVGVIP
ARATYANYNSAKFVASIATYPHEVVRTTYTAEDGEAGAARSIADLGLIGL
PNAGKTLPEQYSDILLNERLIIANDGFVGLYKSIIVEIVNNAIPLPEQIQ
RLSFQCLERNVGIITPNQFIAVVSERGLVPALFGVSQGALYFAVYDTLKA
LMANMKGVNDNEEGFFSARLAAALEHHHHHH
>CopyCat075|Translation-4
MAGREGVNDNEEGFFSARAYPDLQIAYLDEEPPLTEGEEPRTLEGGCSVP
IGVESKTFTTAETITNANTAKLFVDETFSIGVLGATGRGIQLDQAISDII
QRAETAAQDVQQKIIPPQVYIFRLLEGDFVYEAERALQEHADYHLALKIL
AEETAAYEGNENEAEKLGDLSYEGLSNKNADGIQLGPFDLSQPYIAPIVK
CGLEIHTQLNTKYEQQVTQQKNLPNTSSIINAIKYTEPTFCPNPSCENRL
PLGDIEPAYLKSTLINSLRNLEYGQVLYSQFPNFSQTQVDKVIGFDSVDD
ESKLNAAILTSIESQCGKASSAAGLTAAVVRGLILAGSADFKYQTISVQN
DDQNPKGSLATGEYTKYYSISSSSLSEKTGLNCNNDFNYVRTVDDVVSTG
SDIIIVGRFLVTLNEDCETALSIIDQLIKLSDIENTTNVGDILAVKVTDT
LHRILDEICDLNATICCLSERSYEHAIELISQGALSFLKIGFAPAEILET
FPERNSSAVSIIVSGTNFVFTLIAFFCIDKALAAEIVDKYTNVFNLASNN
FLQLSATEPVKIGSPVTVPILTELYRAVSSASINSSLSGSRVLDDHLGAE
ITSGSITNKASIDEVFLDLGRLSVLSAITSTQQKTVLSETFGVTEYASFF
ESLRILVGLSLIPTVLQFSFFCFLPDTPRNLVNDEIIAALIELAKEQAEA
SIDNLKGVNDNEEGFFSARLAAALEHHHHHH
>CopyCat076|Translation-5
MAGREGVNDNEEGFFSARAMGIALMQQDEQAAALALFGRNLFNTNETTQK
FTSPLLGAFLQAFENPSVDIESERFSSTIPKPSDQVPDVDAFLNKLSVFD
NDIYNSFFQYLEKNANQESVEEAVLKSPGDNIDFQTTILSRVFLQEMDTL
PGQPPLRFAFIADLAPIIENYGTIDLFKIIAADFAPRSILYGNLESYHKS
ALENIITLLYPPSVKVCCQDCDAVRVASGGCDNALKLYPLATFHLAQAQD
FEGVRGSSAAGLTASVQRAVVGEEALSIEDKVVSASSLSIVTPTEIKLLE
ENFFNLKFGNSSAAVSTLNRFQLEVTTPTAAAVGKLVAFISAIPVTLGVR
CVACYNEADGYAIGSVEGRNSSVGSSANAGPTQQRSGGSDASQDRGLENI
LSEIENTNDLQSRLCELIYDACILAKAGPVAGSYYYKTSQPQQQSPSLLQ
GEIRINEHLNEGCRGIYPPINVLPSLSRIQFHIAKLISEAESHFSQGNHA
EAVAKSYPSLNTNPNYSVIFDKVGSANPQFLSDATDIENFNNEVQTFRNS
EQFNPKFPIEVTPENFANIFTDYKHNDLNELEQLLQSYPKAYLEDFYNFV
TEEIPEPAKFVPPGVKACDNVSDSGVVCIALNCPKNCEIQPASQIQEKDT
FENNWNNLFQWDSKSPSHDNEAGSVDNSEISQLLQSAATKGVNDNEEGFF
SARLAAALEHHHHHH
>CopyCat078|Translation-7
MAGREGVNDNEEGFFSARKPSCGSYFNRLCTSEEAKNAYGQLDASEAYKS
TTAGAVPSAATTSTTSTTSNSKHEPTGIVVECQETRILVLDEATAAVDVE
TDKLSPLYPFDVEKAAEESGDFTTADSVKGSSFTLAQLIEEVGRVVNDVI
GIELLSDSLLPAITELAKLLEYSLLNYVDVEISRILEQSPQNNELQFKNL
SDETTSQAFQEPKLLDLASESDGEDEEGSKNNTSTLAQIESNVLEDFEFP
KVNTSGGQSVYYLDEEEVDFDRTQLLGADDDLNAQAQIIRATFVFFTVDE
KFICTELHDNSLKSAEGNNIDQSLILKNPILTQVLGEQELSSKSSSELAA
IHKTIESESGFLQPTLDVIATLPADDRLYCPSCEDLYIPKGGVIDLDNSV
ARTFTVLVTEGFPNNTKNISPDSSLSHNASSNTYVTAAAAAPRLTSQILT
FTQQELGTNDKSGGSNVVGIPLLDTKIIEEAPVTIAKALRPGWLGITRLS
EAEFTYLSQYISPEHLSSKTIIGSEDGLGVECLRGTPATTTTTEDDIKST
SLTFQFDSPRVYCNLQQLLPVGLHDIPGIDCVKVVTPDAAAEQFARIVTS
PEKLSIIPQDSQVFEGTVRFADYVFVPIASLLKLGLTFIISIQDNELTVK
VLNVEPLYGYYDGSEVNKFTPEMEAQCTEKSVVVSAVGEARGVNDNEEGF
FSARLAAALEHHHHHH
>CopyCat079|Translation-8
MAGREGVNDNEEGFFSARTYIGNLLALSISSDNLVNKGCVDGDDIKNNIS
VGLNPDILEVLVKSQAPQSLNLFFTVDVNEVPQLVKTIDEIYGVVKYNLN
VQNLQVHGLHPRNAHIVGATQRSNNTQLAVEFYTQAITNPDTFPITEKLS
NCYIEGHYVVEPKYLIENFSAQLQNPEGKTFFPDEDTAIQEAQTRAFTDI
SEALFQVESCAKEFYAQEERISNIAAHLLREAANAGKAIFQYALDDIISK
AAEYGAISYLLLTDKTLAHCPVTGKCGDEQSSSTNLPSFKNNQVDVLIFN
PPYVPAECVPDVPGSRGVTVTDESGASNVDIPVGKCAGGNNAGHTIVVDG
VKVADSGVSDSVDDLAKFSNDGEYLATGCNKISELVPDHPQFKVNNCDTN
EAAYKGSNLAPFTQPDFPFQTQNKYLYDIYLKTSPFYQYSLVPENAENTL
QFGDFLAKSADEPLTTFCTCEACGNRELSDNEKSLDGPNNQIYEILKNVF
APNEIPDEMINEILMRNAAASDIFTAVIRASSSGQQQLPLPSVANSSEID
SEKNSVILGLIFSFGVFNRTSPSLLTRGNEEVEQDEPLSLQTKDAIIAAP
VKCLELSPDEVASLTKGPITLEGLKSLDHTSVVCCVKVYEPAEDSFLILD
CLEKYSSSSDAASADDSTPLRGVNDNEEGFFSARLAAALEHHHHHH
>CopyCat080|Translation-9
MAGREGVNDNEEGFFSARAWYGAEETERFGVEGGLGGTLLVLSGIETEER
IFITCSCEPLIKCTDDISTSSGSEATTDASTQLPFNVKLAVTLQYLQKND
AEVLLAARTLAQVEDELLEYIQRSSDTVARGFANITDEQFPLLAAAITGR
IFVLSTSKANIEVFQNLSELHTLKSIDAALNYDISTSRNFTPTPVPKNAG
GVGELEKGAGFTFGQDISEQFNHTNDLSLIARANPQLFPEVDAELATRHV
VIHDELSVACGKNIPSFLSTDNIGTRHSTGILSRIPLYVDRLSALTDTFI
EYKTPIAGASPTENMGIFQSLKVHPFLLADNREAHEIVSKLLDAVDEYIP
TPERGNIYLQIGTQLHDTQIKTVSSHTYSYEELKLYVDQTEPVKMFTDLF
DYFPVTALVDNKFFTDENSGKNILSAIVPLYTTLLNTTRYHLNIHKCGFT
LLDLPGVLSGERFCPGCGSPLFPVEAGTKFPLDLIHEEGQKIIEICCIIT
DGHLAPVKTCLFLILDGFDSLQDLDAALFNKGGANFLDYAAIDKGIQIYI
PTQCVNQSELEKLVLTGIGNPEPQYAGTRLSADYPLLTGQRTAEELARLI
PFLEYLATQQTKTIMIVTHAATKYQIADLEEVPHGIVRLFNHLCAADFIA
SNEIALRGVNDNEEGFFSARLAAALEHHHHHH
>CopyCat081|Translation-9
MAGREGVNDNEEGFFSARINSIFIPPPVFGVSIEPRNPDIYTRSFPLPLE
STVLSSVRAPDSDINEVFNDFKSQDTGLTPLEIQSQQQKCFLLLAGDKLL
IQVFLPEATNTNISGDELRLADLLTVQTSLADNARLTDAEVDELLKSSIL
NNITTSHVSRSADAVSSDLTLIKHLEGISDADIAKHVSPAGAAVGIPLSD
VEKNPTVENFIEATNLLEKSVDELLTFIEGDSSNSKIVDEFPELKVIDSC
VVILDAVAGVEAQTEKAIAYSPYNDDGSCKILFNLATFARGNEELLSGYG
FVLEDNIFDSVALKFVEPPTTFSLSDLTIIPRANFTIVDAPGHRCTGGGI
ILTASHNPGGPENDLGIKVCEFMISQLGLQKLPLDVVSTILETEPSLKLS
TSLENCVNFVENSIKFGDIDTATATPTELSTQPAKSYPDTDLSSDSNYLE
VKSPSASDNSCAYCGIDSAKIQVGSQQGQSTNHEETDVAIKTVLIDESTQ
ASEPECLIPIVKYTQSNSVCYARALTPEEKALSAYMFFANENRMGLAIYI
TMDVSDFFLSLSKLLFILSALLEPKAIGYNPTNQLVQDIINADSSLRLTG
INDGDSNSISGKIAFGAASDGDGDRGQQEAARTLTTVQGVPEEYDLKTAL
IEDGPNTASITIISRTYPVITNPFLFKLFTNFLTDEDDKGVNDNEEGFFS
ARLAAALEHHHHHH
>CopyCat082|Translation-11
MAGREGVNDNEEGFFSARHCQGDVLEVSCGTGRTLAFVIPILIKAVETLV
ELASLQTAFIILDEVIKLLQSQIDENLAQLTKNPDILLSPKIPLEPLPPV
PKTSPTAIKLINLGLEIYPVSIPSVKLSPSEPILCADEEDSRLQAMIVEH
SAPAPKLPCENANVEHYLCRLFSGALCGGCSVVATYPLDLIKVILLLFNS
GVGSFQEQAYYNEDKLGNPANYPFATIDAECAKETLHQGPIKCVPGTLTI
YDIAGLTRSVALPLAISSGLSVGKSNSETATVVLQEGFSGICLLKLPPIF
FDKVQEIPIFIALGIFGGLYGKGNIFETAIVGGRALIDVSNLENQIRNLS
HEFDVIENYLRVIGSDFSAGHLVSSASIDAVKILLQVQSSTTSYNRSLIF
HTKYIEAYETLTGSKVNSLSDATLEDLQKINDEAVSGPRYNSSHIDDDKH
IIVDGKGGQQVQRTNEIILVDEVLTPDSSRAANEGTAVSFVSAAEDESLI
RITFAASCLITAATVVGVHYVQEMERALFTPLIPVSFLKSIIEHAAEQLY
GLIHARYNSSPAYTAAVSLLKNFIELGQLGKFHPSDVNILLSGSTDGYTN
IYDLKVINDAFGIEEGLMTTVHSLTATQKVNLIDEFDGIFRFFQATFYEY
PVLNFIVTNHKVIGTLSPVDDITKGVNDNEEGFFSARLAAALEHHHHHH
>CopyCat083|Translation-12
MAGREGVNDNEEGFFSARIQSQVFESLYNSNDSVFVGSGKVFAATSIAPL
ELVKVPLCEPEELPDDIQKSGGCSEDCKGVIAGLGAGLLESVAAVTPFEA
IKGITYTPYESSGACKTTSTTLESELYAIAKIVLITSGGTTVPLENNTVR
EIAQDFKSASEVASDLAQLTDFPVIRNPGSINIYEIERSSPIDYWNCGRI
TADGDLLGGRLSVNNSQPLTEEEEKSNIGNAEVAGLSKFSNPAIPPVIDL
EKNTSNSLTLKHHPLQLSELFKTTADLQPQQVHTFYKTFDLQSDANNILA
QGEKYYPGTIQGQYDQTGEGKTVGIVSILRNQAIVEEKVNLENPIPIAVL
DSYTPSTNEPYARLPCGGAIEACKSFSHSINTLFLDYIDSEGKTAGIQIV
ADDLTVTNPARTQGIGSIYVGCPAFIIGNTAKSGTSTGSAGTPEPGSGEK
YKPGTVALRLNAGEAIFLRHFEGVDGPSILITTKHITDDYYASELRVSEE
PIHKVAASFSQEALQYVVERCNELGEPIPYDERYCAQSSRYLDGSGELYV
PPSGSVIDDYVRIVTEDCFLQIDQSAITGESLAAEKANIIFDSLNCQLPY
IYFFNRSFAAFLELPPAAFKAYESAFATLTKNVPLYQHLADLSKGQCTDA
ALESVDKGVNDNEEGFFSARLAAALEHHHHHH
>CopyCat085|RNA_binding-1
MAGREGVNDNEEGFFSARALSGLYYKGYYAISDSKLQEDIGQYIASKNLV
SFPSSAIFNDTSRILHDCHAEILALRVLAAHTKLNELPEADISVLGNAET
NPALRALLSASGGYINEHKTIPECEAFLKSISGDASETNHYIDSSTFGPA
SRLLAVGFTSGEFRTVSIHPTLDLIATAGRVYLNDEPANLDTIIRTIMEC
CQKLTGDYSVLSANDLHILALTYELEIKGTCDDVAKNLFNPNEAEPVSQF
KTTVEIIDDTTKTAFSVGAVLVHGTQVLATGYSRLHDSILHSRGIVTALL
ESDVNIALVSKINDSVIPLVLKYIVIPNLEDETKLFASPNQLLLSNDRSS
DTLGLTSAPVPHVSRYNLLHVLPTLNSRIGDAISFVTQRSSSSSNSTNVP
IKCGDGVQATSFKHFCASCGGQGTLLRIPYFNAPIYLENKSLQNAPVQKT
IVITSITGGIIEETSAAIKNDGWVPISTIATFNRAQEILSPFPQSKLPCL
CGAPNCKLNEFNINIPTAKLVTCEGSEEKYLNIASLYLPAVGDTYFQRAN
ELGSAYNLLVGRLLPFFNEIIPLIKAFSSSSETVPLSKNNETNVAGSTTI
SQADLSLLAKIFQPEVAEELIVNRGVNDNEEGFFSARLAAALEHHHHHH
>CopyCat087|RNA_binding-3
MAGREGVNDNEEGFFSARFIGLVLPSYAVDSRHPLVVDTAIIYHHKAIVP
GVKFVTCSDDNILKLITPFIVEYFKACPVGNEAGVTTSLRNLPSDTTQEE
VLDYFSTIGPIKFTTATEALTLHYELKLLYHGTIPSKCITSLSYNPVGHI
FATAAKILETSITNYINNQIDAKSSAINEPNFDVRNLSFNCNKATLGQEI
TIEGLRLLFPNAVRHFEPCGDIEYVRGTSDTQNFGPLPEPLSGRNCVEVD
LEFQGVKGADEEEFTIYKFTLEPTLIATLAELDVTVPINSDDVKSQSNAS
SIYTDAPLYEQPARVGENNLTCISCFQPVLNKSIQDIVGLATLIVNTDVE
KSLDEQLLLLSDERAFVEAGAISKNQLANVPHLTEKAASYFVGERTSVQE
DDHTNVVSEVNKTIDEYNNFDAGDLDKVFFSDEFHTGEAFIKNTENEQPA
SIFNKAPEPIVDSLNVSVATALLIDNILTCKVGEIENSENLSSRTHNSHL
SLNYKTLPVNQQVESCGFLKSVIDASDVILYVLDARFFSLGGSNEVGRGL
DIIEVPDNDEPSLNLLSGGRNIISNVLDGNKGLDTQFLQDNTALVQAYRN
SSAFNNNVYATDGYSLASDNNENSSNKLGTLENKIVIENILTKVTGAQGE
ETADKGVNDNEEGFFSARLAAALEHHHHHH
>CopyCat088|RNA_binding-4
MAGREGVNDNEEGFFSARLLNEAQGHIVSLELTTGATYRGLAFVTFSSEE
VAEQALRASTEGSVTTEFLSDIIGKVVSQSQIIFTTNIAAGGRLSQVDSQ
STGLPYTLPIQKLIVANSHISSIIGKITEQVIAYASIDGEARYIDSLQAA
LNQFTKIPELYVGAIIGRLGFAPSDAASRGTLQSVDQFLNLKLVVGDLVI
DTSEKLCTIANSTIDLLDVNADEDIEIPKCNNVLYIRCLDFIIVPLLGCN
SEEIADSCSKTLVDQEVVVELKVTSVAFSPSGGLLAVGNEQGKYLLENEP
KSNDSLTYNCGKVFGITGPVSTVGATAAENKTAVEHVLNNSITILQGPPG
TGKLASGLLYSGRSPLISGIDDEDFDEDVRCQFAHGLNELKYLPSSELPF
ELNFNYLASLEKFNSTEYRAVLTPLITRLTSNFSEVEDSLPQEFTKLSSG
CAFIDVSRFGGLEQIVPDRFVFGDTTDLQENLAKFGVDLNSKNVTEADIQ
LYSGLKFGQDQADIDSLQRHLPNLTNVEFEGEKHGDDNDIAVYVKYIDYL
EAYCPKAFDEIIGNSHTDSSSNHKTILNEDNIQETSSEISSAVSFSPPKG
TVTTTSTSTESRLGVHGPGSDIDTLVVVPKVICSVTGPIEPKGSPAGPSA
VTARFIVVPDLLKGVNDNEEGFFSARLAAALEHHHHHH
>CopyCat091|RNA_binding-7
MAGREGVNDNEEGFFSARGIYTIALDENSDFLTKYFLTSESSFITADTRI
PPLQLIEIISNLKHGIVYDFHKVSLLSLKSQDQENPAFLPGTNNNSNSNN
NSSNEKILPTDGSAEFNVKSSVALATAQRTQTGDDEDDVNEYFSTNNLEK
DNLTNARSASGGVPQGFITSFESKLQTVSQQIQPPLNVSTPPPGIFGPQH
KTNLQLTTQSQNLLSKAGLTSILVVTDVAARLLEEVEGSCTGKLTGVLFD
YLTSKNNSSSFDISNNKVAVIYGSLPPETRSGPSPVPEKITAVLPPQQTH
FEDRLNAEFIRYNFLISHGGRAPLLPQQTTPEQRYAPDEPNSLSGQRFTA
PSVVLVASELYEGAKLLCAGDATGLVSVYDSYNPRALGLSNEAPQLCKSN
CNPFIASSPCDVKLGSLYIIDSIGRIISLIIDYSRELFQLYSPQEIWIYR
SVSNASLDTQNTFEQNVESDKVAIYPSEFGKLLEFGSSEDQESILNELKA
NAPSDIKAYLASDSDESDGQVDEEAKNLVYVVGINPPVPYEEVAPTLKYL
IVEESLNNVEIVRTFDQYANLILQDCVERCHPQDFGNPGRAIYYSHRANV
ADILVATAVAARLVEAIPNSRNSSAIEQSCSEKGVNDNEEGFFSARLAAA
LEHHHHHH
>CopyCat092|RNA_binding-8
MAGREGVNDNEEGFFSARFQDTLLLLPTDGGLTSRGYGYVDFENKGIDIQ
AVNVVINFDFPKGNSPLASVPTGSSNKLTPITYSCNAKGITQYYAFVEER
YAPETGDHVVGRYLDYTITLQTDSLTHLNFQRGGFAIPFAERFTPCGFCF
IIYSCPDEALNALKYTALIHDENFSTLTLNVSRVLQEELQTIEYKEVHSS
SDEESDDDDAPQEEGLHSGKFSEYFLNCPIINIPGKVGDDQESVENESGS
DSESELLEFKSAEPHVNSSPNLIPVQKGAHPGAVLLSPQSSAINKTAVFY
GGTPISKSQLIDAENSSSAVKNLAFVEYETVADATKAASSLASQDVDFYK
VQLLSTTQDSKTYFCDYDGCDKNAFGFIQFDNPQSVRGFAFVEFLLPKYA
INPSLPLPHNKNTNEEATPIPSSETKFQELYGDIKSLVQYIELLPNADDI
RSFICPEEGCNLRYQTSIPPPPPQQQIPQGYGRYVGLLEDIDSEKVNTLI
LDEADRVSQLESADKALQGATNEGYQNDINTIKINLAINYDLTNEADQYL
HRFILSDSPLELSAPIGKSTPQDTNVNSQSRVGFVVLDEADTLLDRSTGP
TGAVSLNPSITRTLGDSIGELLILPVYSALPSEIQSKGIAVHHGGLLPIV
KVVSSDSLDIAQGIDLVRHGEVVSVRGVNDNEEGFFSARLAAALEHHHHH
H
>CopyCat093|RNA_binding-9
MAGREGVNDNEEGFFSARSVPFPQAVKVAVGASGGKTSSDSLGPDTSNEI
CDLAYQYVRVNVEGLPRICFVSEVGALINEVIIKFVSPFALQPQLHSGKI
FNIAGNLVKVPEFFQTANEKNSFNILSAIQKILLDAPCSGTGVIGKLVDT
GLAIGKSFDELGLAPELLKVSPSLICQFLQEEIHINEKLIELILSSTDLK
AFVSTGDGTVNVKTVPGVPLIHLTRLQESGDGSGKSTEDDLGFNVQGLKI
QVAHSSRLSDGLPPGASDARNIHPIYHIKNINDNNDVSASLKSSSPDSNT
VIPVEELRTLLISSRAFPLADAALTQQILDVVQQAANLRGLLIELQADEA
GEFETKTYEISHSTKSLDEIIGSNKTLAFLIPLVQQIIDDKYAPSPSPPA
SHISRTLYVGGIDGALNSKNVPYVFVPSRGNVSGIDIPLPIGSFEDLISR
VSTIDSYASAGVIGPYDTNKASELDQFWQEYSSVFKLANLIDYKYYIPVD
QYPDVNFVGLLLGPRNLSTELLDENLLRCAYVYFEDFEKVLQAYQGYAFI
EFYNQGDAQYAIKNYNFIFSTSANTANATDDDEKNLASPPNNPIYGLELK
NQIEFYFSEENLKAQVAIENDTSADGAALKGVNDNEEGFFSARLAAALEH
HHHHH
>CopyCat094|RNA_binding-10
MAGREGVNDNEEGFFSARAIQLLQYLGALDNKIITNTLLSEYAYVLKATM
VTVNIDAFLHDKVLAVGGEQFFSQRTLFPIAPPVLQVDARLQDNIIDKLT
SLPAELGSCFQLKTFQVGVLLDHLETLLKSLIVESVNLADNQLKTLAFLV
PVIEKFPILSSTTGLNFSLKYMTGFCPLGKVLLPVPGRVVIVGGSQTGKL
NNPNSNNSSSNNSNQDTSSSKLSFAPNEQSGNIEKNIYVSADDFVEEQNV
YVLPKDECDMEHPQFIIPDEGSKVAVYDAHVEGPLVIGYVNSKLTEIQAD
SIPVSLQGHDVLAAAKTTEFQLRTGHEDDKNVPYDATEESLAPHFSKCQG
VYVTSTNEKTQDSCVILFKAPSAASSVDNSKGFGFVTYDSADAVDRGFGF
VSFAVEDDTKYAHEIPHVRALPASLVPQAPPVLTSKGIYSYGFEAPSSIQ
SRAPTDDIVDAVIRSNLYSEFAVIRVGLSNYPLSASVACSKCCIQINQGE
ELGDILCFLPGQEEIDKTINAQGEEIVVVASADYESQTFSSKHLEEHPLF
ERAFALSDSSVNPDVIEYLKATVLTNAYEFTGYEDETLDLLLLFLKLNEI
YIRYANNDFANNLPKNILVSVLPGTEKHGCQAVSGTPGRTPNSNLTANSN
KGVNDNEEGFFSARLAAALEHHHHHH
>CopyCat095|RNA_binding-11
MAGREGVNDNEEGFFSARSSEQYFEGLNEKTPQGPTVTFQVLDYSLGRST
LNDIQGPITVVSGKVFNNTFYTYHDNRGNVGAAALGNATRYNCVQEFNKG
GYGGSRLLYDGSPGYSKTGGFLFPVLSESFKSSEEILPVLLGIQGRAADA
IFEETKTVDSICSYEEILAKHPQEVFTVIEEYTPISENVGGKCCHEAYSI
IEKGGYDGPRITDQILQLLKLFDASLADSSNPLKLLEELQEGKTQSISFD
NTPSSTSFIPPTNSVSEKIPLLNDILSDCKFLGAGILGNDNKACVVYGGS
PIGNQLRIYPPLVEHLKALILQCEENPSLKTSNSTSLPIYQFSEARAFTL
GFDLDDSIALLRSNPYIYKNVQGLGVPFAEKTNDLYLHIVQTFGCIETTA
TENATKGLTNSETLQVEQDGKLFGVEVDFVNLRLYYVQFFFKIFNNAIAL
LPETDRVLGSVESGNSATISEKTAATQDYDFIFENASKNCFIYCSNLPFS
TARVLHHEFVQKTSIFYSVDILQTTIKVCSIVVNEDLEIIDFTPINSKLI
DCNSNPLKNLIGTITASVEKLAEENISCAQYFVDAIESRIYNPDTEEEYD
DDAFVIPRGTEPGLAQDAAVHIDETAAKGVNDNEEGFFSARLAAALEHHH
HHH
>CopyCat096|RNA_binding-12
MAGREGVNDNEEGFFSARGTILVSLSSAEGSDVLYMQKVPLNEYEFPENK
LSECYELDNDSESVSNCFDKISTLFLENLSAVCNKTIITPIGVLKTYHIQ
NRVLYVGNLDKALENPDQDLNVELPKNVACVLNFDLPTTAKIENEHVIWE
KNPLVAQGIVDKLLPSAGRSLPAFNEIILPIQQLLSAYTSKIIELSPNLV
AYNEAVNNQDRSLFLDFFRLLDSYSTAATSSSKLSIEGTPQVSQKALLNV
SVNITKTISAGFKLSLLLVEDKIIASDGSECIVSIKNTNLFITNVFNRAI
TEDILKNFYVEHESVRSGSGVDSSKNLLLNQKAGATGTAISFFTEQNKLV
IGVLKLVNFLNDQVEIPTVESTKIQIDGYDENSSTYSGFIKYYAELLNYI
DLPVLELHGKIYDMIELMVADNFKLVTLAATLNNITKLITEGEANQGVTA
TTVKHIIFLSNQNYLKFLVVDEVDLVLTFGYQDDLNKGPIPIEEEFPLNS
KLSPDLPDEEIPTLELPKDNAYIYIGNLNRVGDGTVLGTGVGRELTEGDI
LTVFSEYGVPVDVILSRYFAQFGDLKLPHGFHEKFIEQGHVRGYGYIEFE
SPAYRTSGAFALVIAPTRGVNDNEEGFFSARLAAALEHHHHHH
>CopyCat097|Ribosomal-1
MAGREGVNDNEEGFFSARTLLDIDQHNAQYLELQEFIRTVLSDSAHFDVK
TFLVANVKIPEIPLVVSTDLESIQKLATFYSANPNHEDRSGANPLEFYAR
PRHIAIILTAVEENIAGQATNDVSKVIVFEGIPSKITITECIYCGKIEHV
PLPENEIIRNLNIDNVENKSHTLCNRLFEAANASEKGYNIEEVDKIVYAL
TTIKAVLEQVSGTTVFIRLLNTNVDGNIKNAILNLRLVLAAIPPTQRSLA
LLNNLLDIPQADKYALFLDALLDALPERAGHQTSAESWGTGRGFGFVCFS
TPEEATKTIQDALSSGSTPKLPSQNNNEAQQTKNANDNNQFYQQKGADID
ELWLRIASFYALVVVGDKNMGTQIQSEIISDYNKNANLATFQNELAPYIK
GQQFALYESEAQLSVAKILSQAPSELELQVAKYVTSTGRLSSVYGAKGTP
SFGKTYAAEIAHNISAKVFWHNYLPTLQFYNPRALGLLETPPPQESTEKT
FIDLESSSPELKIADATEDLQNDSASRNVEFAPPYLDDFTKNDNVESLNS
SVRGVNDNEEGFFSARLAAALEHHHHHH
>CopyCat098|Ribosomal-2
MAGREGVNDNEEGFFSARFAVPGGLIGVGTKGIEHGNLLDERSAGVQGSK
IQLELAEQGLNSELYFQNKAQLPDIHPIKGVVVQASTLGSLEALLDFLKL
SSESVIEQIVKLLQPFPSNPHCKVEVDSFSGAKFGGISFGLTAEDIKNVY
PLLKGTIADGAPIVPISAQLKVGQFQDLGPPDLITLIKLVETNTGVFVKL
TSPVAGGLLWKLHYCVSCAIHARVTPALISPITITTRLNLILGSTGSGKA
YLPVNESFGFTGELRVLEQLSGQTPVQSKFSVSPVVQVAVEVKLVLNISV
GESGDRCNATPETFLQDIDKVAVVEPIRTSSDSDSISANLGTIINLISID
SFKLPVLEPPEQDKIVQDISQLTLLETSSLINELKTPGGILRSQSLGSVE
EAFQLKICFGSDLLGPLYGYQTQEFRAFLIEEQKAVTATEDAELQALLES
KDIEEGTNEASSQSSSNNKLFPLVYEKLVAAPLYVLTTQALDKGISSSAI
PYSRVDQDVQFSDLVAKNVDQVIKLSPPIIQLQDVSFGYDENNLLLKNIV
EAAAVRLCTLGHAVLRNLSTVGEHSSGHQQSTNKGVNDNEEGFFSARLAA
ALEHHHHHH
>CopyCat099|Ribosomal-3|P25642|P31334|Q02979|Q03862|P36517|P32611|P36532|P40024|P36517|P53881|Q12457|P36532|Q02326_P05739|P22354|O13587|Q02979|P0C2I0_P0C2I0|Q12457|P53235|O13587|P53881|P36526|P36526|P25642|P05754_P05754|P31334|P53921|P61864|P61864|P47018|P53235|P39936|P32611|P47018|Q02326_P05739|P22354|P40024|P39936|P05754_P05754|P53921|Q03862|P0C2I0_P0C2I0|Liverpool
MAGREGVNDNEEGFFSARCLPGPATASIYQTIRGSVAGPKSPSISLSSEA
LAKYVTSLINDSYHSKNIVGSTHDEFSELSNSIRSPIYPYLYKDAVALED
KTILEDGPESELLEPLYERITEPIPPTTSNLRLAIASDSSGEAPEVNRSL
EVNEDDKSVVSSCPAGTSLNLNIWKVSVEGVNVEKTQVTTIYNKGETGVS
IKSSVILDLPLDDNVDAVDFKNFGVWVRASVIDGAITKTSQDIELFQSYP
TFEQSNTNSKLQYNLYYKPLSHHKIGIISHPYIHVRGSPISQFSKVQSEG
ATDTSCYKAAEAPIFPKAAIVQIDATPFRFLQGSIFSISKHGNIGWSHRE
CSNPTCGAGVFLANHKLAVLSYYKIVVGETEEVLRGNVVHSLPQQAKTIQ
QIHQEEEQLRYVSLEAVATIGVVSNIDHQNRNSEAEDVFEFLDSLPEAKA
SLVPGTVLILLAGRLQEIQSRVVTGVLSSLETSRSVTFNEPENESSSQDV
DELVKIAGVVYHPSNNELVRIAHPAYSKLPASLGGTSSGITGQLIRIFAS
NEVIAKGVNDNEEGFFSARLAAALEHHHHHH
>CopyCat100|Ribosomal-4
MAGREGVNDNEEGFFSARSHPFGHALVAGIERLVGHPINTSLYTLKLSNE
LYAIFKAANELVNSAFGYEYEFKWTVHEAKFPEPGYLEGVKLTLATAGQS
LESYYPFHILLKTLYPDIEFVDLEEQYRALLPHLTNAIVETNKLATSPEP
FGVNDRVCSSHTGLVRAVPHYNRHIDVTFTKFTSLNLPKFPTPVSHNDDL
YGKVAVLEVISVLVDAAKSNNEPLSIDELKVNNQLIKAPEAEQVLSAAAT
FPIAQPATDVEARTLFAALNFSSDATDFKANDIGFHKLTADYDALDIANR
TLQGQSYRLLNESNASVANINKITLTSTKITSSQVRSVVSTETFEQPSQR
ELVATTLKGPNIVPLPIRNQSFDLNSAISIDEFATLKSINNSNADSAPPL
RGIQIEFLGVLPNYRVVGLPDAPVVDKAIASAVNPVAVKTSIYAPSLITL
SRLVESNPELLRNNPLWNPSRAATILPQFVGLKNLESQQYNALKLAHVTV
PNLYQDAFFSALFAEDSLVAKIFDQNFNPSGIRTVSNITNEEESIVKTWE
TYEMRNQEIFDANVQRGVNDNEEGFFSARLAAALEHHHHHH
>CopyCat101|Ribosomal-5
MAGREGVNDNEEGFFSARYILSEEHDINTELLKVGDIVDIKDAVSVFGFR
NLENDTTSSPTQDLDEKLASSAINATASSSVGKMFLHMKPSPITITRVND
EPPIEESEDNKLFQNFQLVYFRVLIDTTPGEQAERSAGTQSSKFQALDTG
DNVGGALRSGQCLGDALRAAFISALVGKTYTVTEPTTLTITDCPCTIEKS
TSSPSVSTSNNETATTSLFSPANPKACTVPSLLSVAAPQPALVAANRPLV
FNRNNTHLTFSSVVEDKSSVLADALNAINNAEKGQVANVKPSLMRVEIDS
FSGAKIIDVVDQALRSPPTGYLLLKGSSSLYTLVINDAGKNLACQLFQHE
SIVSTHAKFPTASETNDEALEHFNVFLQYYFKSAYEPMIKNCIAVCNNST
AISIYDLNKLIQSLPPTLKFADSDSEDESQFFNQGPSKSEAPESSVPVTE
SKHGYIGEFEYIDDHRLYGTDDNTQEVEAVTNKIFQNPTDEESTTSLNEK
TQFGGGKSSVGVIINKHSANAGLSSSKSVINDDANQLPHNPLTLQNLHKA
SSEENISEAEKSAIESAPVPPSEQVKNTEIIPYAQPNEDSDEVLTKLAES
SIGEARLIVGAGQAAPSPPVGPALGSKGVNDNEEGFFSARLAAALEHHHH
HH
>CopyCat102|Ribosomal-6
MAGREGVNDNEEGFFSARVSSVLSALEGKGYLADDIDADSLEDIYTSAHE
AIRNIDDIILHYTFFRANSSAFDGLLALIPAKGASDGGLYVPHSENRVYE
PLLLVGLDKLIPEVINKSYFLDVKFTVSAIYSDLPQQERHFELGGEKIVD
MSTSKFFQSELSTFISAPSRYQATTATAHAESTLNPLPNAAIPPKGVFGY
GFEEPSAIQQRLVGYVLVKHSYAQSSHIRITLEEFIETERHSLPEGFVLK
VPLSDNAIIEANLGKSGGFGGSFGGRDLMVTIISAMGEEAAISFKITIPI
ETANANTIPLSELAHAKVVEGVSESGGIILFLGTRYLAAYLLLNAAGNTP
DATKTAPNDYTTELPSKYGINFTSEEVATETLNLLKLLEVSLGIQGDNKA
TSDLQRTPGFLDDLVVEKTPASEPSAEKIQCFCFEEQKAALHLYRTTTQT
TVTTATNDDVSSSENSTKTAISGMSDMELAQIKVTGGGHVSQVYAIRTLV
QGPRENEIVLNNYNERSVAAYPSDQDNDVFGEKVPTIAIIDTDSEPSLVT
YPIPGNDDSLRASLFAQGKLIEPYVAYGYPSYSTIRALYLVYCQTRGVND
NEEGFFSARLAAALEHHHHHH
>CopyCat104|Ribosomal-8
MAGREGVNDNEEGFFSARAGLLKPARMHQLSEPQIMSIASELSTMTIEGD
ARLSGVLGAIGGAFLANKLANTCAHLQNCSKSPVFIVHVFSGEETLGEGY
GSSLKAVVESVGAEVDEARFHYNLPIALEASRGEALLVVLVSSVTEANII
KTSTAETSAPDIPPRLTSNLHHKFFDISLVDSYLNKLQFYQVTDDVGKAE
ALNISGEFFRVLLSAPLSKGGVTQVRLGEQLIHLEINKLASTIAKLSDDS
TVAFSNNQKVYYVPDHVAKFAVQVDKTSAVAALTEVRENDILVLMESERT
LYLLVKVSSGSSLSLDTSENSDTKCAEVQVQGPHGQSIIDHLNKFALAYD
SGDLPQLLRTALVHDGLARHTLHLPVRILEDLVFPTEIVGKLPTVVLNAA
VNAYISEAVLAHIAKALVEHIIQAKALAIFVPVPSLAGFHKLHITSLTVL
AKVPPTIAQFQYTLDRSVGTVYTDENNTPILFKLCEVLEVNPDGYKHLYH
VLYKVNFIDVDNLIAKSPVLAFQSYRGLFSTIVGGSAGAYAGSKYLAAYL
LLVQGGNAAPSAADIKLQLQFAYNLYQQGFLSSLQKGVNDNEEGFFSARL
AAALEHHHHHH
>CopyCat105|Ribosomal-9
MAGREGVNDNEEGFFSARHAAELQRFVLEDSVTKFSIEHDFSPSDTILQI
KAVGGEVGASAALAPKTPSNDELVYDELNNQINEVQDRAGIIIAKKPLDF
LRGAGDLSGVVNRHSGNIQLDEIIEIARLNDIFDYILQLVKCQDLPGVKT
ISNEPLTTGNERITQAEIKLVDVTEQPHANNKILVTPEYEKGGGLSISDI
AQGKITTIEEIFLHSLPVKILTGTVVSTKGGIIEPSLKTGIAIGLNKLLE
QLSISRTHGNSGVVRALLTLLSDHPLTSLISQESIKIQTNAVNVLQRNVP
VHVSPAFREIAGLSPYERIIAAIPNPEDVVAISSRSLLQAAVEDYVSITI
DHESAKYSPPEHIDEIFRLGPEALLQTPDFNRLLSTAASGYSRSLTFDVP
GQQFEERHTPYQAKCGHTNQLRPKIQEYELVNVEKLLEPQNDKIANNEVF
DAEQEDEVTPEKSGNNLVDLSDADTLQRNNFENDQAAVRVNNPNVSLIKL
AAIVEIIDQKFAAHTGATPIAGRYLVYNDLDTLERAALTDFERGVNDNEE
GFFSARLAAALEHHHHHH
>CopyCat106|Ribosomal-10
MAGREGVNDNEEGFFSARISGGNDKYGDLVADIQLRIPYESEDERGFLSD
LPDFEKFVQGLLQNAAANAEAKIQLYSVDGEVLFFQKALQSLTSKLPLSV
INVSAQRYQGLINEQEKTFEIDDEHRTQFSWQYYYYTLTEEGVEYLRSLI
NNHIIGVTEGHLAVLRIVYDSSKVLHEGSNQSITLIQRGVSAEGQFIFDQ
IFKLAPELNQAIWKSLSNIDELYSLRLGGSSLLECVVFGRFPEAYPTVQV
DRTVLLSQAHAYAVDSKANCIDSTVDAETVFARLLTSVPGSKVPLFSPLI
ERGLYAAGEVSGGVHGANRGNVTEFEVPKVSLYHNDNSGSIGSSAVTPIQ
ALASRTPAPTSLIIEGCNKTVAGGAYTVSTAAAATVRNYASEALISYFKV
SAAAASTSKGGAAGGARLYVSHIQVNQAPKLAGEFGLKLSIAEERNPLFS
YVEPVLVASAKYDCSFCGKGNVGFVFTNEPLTEIKLQFYAFEIARGPTAT
ITYEDTNPQQVAKITDEEASYKTLENSSNALYLTLKISFQLSKLTLDFQT
NKIVDLEQSSEFASLFPLKGVNDNEEGFFSARLAAALEHHHHHH
>CopyCat107|Ribosomal-11
MAGREGVNDNEEGFFSARIHYLFLLGFIHRFEASQVTEKVIDNSGAQLAE
CIKYTPGSSLIFAKVILIAPGLVETEFSLVRNHTAHNQTRASSHLNAKCL
NSDAGNEAKIITNYGIDSFTLRSVFPETDSTVETKCVDSGHARLSRPSLP
KVDIGQIIFSVRFSFSLIPFFAFAVFHVLIYVEKTIAETLAEELINAAKV
HDFTLNTPNFGKTPGPGGQAALRLAFFFDCKAGGECITLDQLAVRLSIVS
SVIPELYTTTNEAPKNSGDIVNLGSIAGRCAGLVTELKIYASFNDTFVHV
TDLSGKHVSGVFLQVRTVVVVGTVTDDARSNINYHAARSPAGDVSLPPGD
NRNTGEPLGTRVHPFHVLRWSFEEVEVKYGESNIFKSHVQLYDDLVQESS
KYSPVSTSTKALPDAVTIIEPKLAAYELPLLAQYRSAYLGVIESFGIIIY
QQFFTRLPPGFINARISTSGWRHALHGTAKAINANPFLPNKYAPGTIVLY
AERGLYGGSFVQFGNNISESKGVNDNEEGFFSARLAAALEHHHHHH
>CopyCat108|Ribosomal-12
MAGREGVNDNEEGFFSARVEVTEHELTPSQQRIPNVPVIVKISAQQLKTP
SFTPLGFGLIGQRSLIGVPHTTKYAQDGAGIERLQAQIEQIPLENYRIVP
TTAIGWLVPLGNPSLQIPGQKLTVDITQGIPRNPFAILFELPKALDGQNL
KVSGVSLLALWKVYYFQGGNNELGTAVGKLPGVYEFVSLDSLVRIGIVEI
SPKGQPIFDHAHTRNTHSISSEDNFQEIGIKSSPFGGSSHAKIILNPIKG
HVSAGKLLTLTNAANVPVENIWADIFAKTSPLTGATNSAADSATDQESSS
LDARFSYSVEIVPICKTDDEESSNSNTPSNINSDVEPIEQKAFATPDIVP
ALQSQVARGFASLDYEDAGYRLLEMSTEDFVKDVAAQDFINAYASFLQRG
HGFEGVTHRIGHSGLAFARMIHHLNKAGLDNVDAESKAGFLCPDLSDAKA
GATTSRVGLESLYGDELNSRLAQGSNSDRLFGLDDSAWDLNSYKSQESIN
QKVFDGSENPYKTNNPELAGDRTFGFLARYPNHLIGGADLVAKGVNDNEE
GFFSARLAAALEHHHHHH
>OxidativeMopUp
MAGREGVNDNEEGFFSARELEYLYEKVYYNVAVESVSRNYSGTVPVLELD
DGTLIAECTAITEYIDALDGTPTLTGKLALYCLYGGSMLSLYGIYELETK
EYSLILDLSPIIIFSKTMSQVLEAVSEKSMHGYSGHTYKTNFVGISKLDE
SEELGDVNNDSARFGTNIITETVSKLVQAAPVMLFMKSFSPILRINDIAN
TSKTLMPTRNIVVVGAGVFGVSVANHLYRSVPQEISAVNDEAKGIPTASK
SVPLTLTVFPRGFFTVTRVVLIVNVASHCAFTPQYKSLFLPDEVINRAFS
TNMDNMAGGSSRNMLSSVQFVRDSHNPFRIIGANPTALEKFTVPVLWDSK
FPGGFSEHDLRIMEQSPMIVFSKELQDQIEKCDLPTCNNTIQNLKEFIGG
CDVITSMARLVQLPAARLVTASNYVYFLPSAVRVLPATPRNLAYNIGIHV
EGACPQIQQRLIQAYPDVRGVNDNEEGFFSARLAAALEHHHHHH
